# Supplementary material for: Exciton-driven change of phonon modes causes strong temperature dependent bandgap shift in nanoclusters
Source: Nat Commun. 2020 Aug 17;11:4127. doi: 10.1038/s41467-020-17563-0 (PMC7431586; doi:10.1038/s41467-020-17563-0)
Supplement: Supplementary file 3 — Source Data [file 41467_2020_17563_MOESM3_ESM.xlsx]

## Sheet: Figure 1a)
Energy 5.2K	Abs 5.2K	Energy 8.5K	Abs 8.5K	Energy 16.3K	Abs 16.3K	Energy 24.2K	Abs 24.2K	Energy 32.2K	Abs 32.2K	Energy 48.3K	Abs 48.3K	Energy 64.4K	Abs 64.4K	Energy 96.6K	Abs 96.6K	Energy 128.4K	Abs 128.4K	Energy 160.4K	Abs 160.4K	Energy 192.2K	Abs 192.2K	Energy 224.2K	Abs 224.2K	Energy 260K	Abs 260K	Energy 298K	Abs 298K
4.35088	0.36423	4.35088	0.36636	4.35088	0.37435	4.35088	0.38431	4.35088	0.39922	4.35088	0.42619	4.35088	0.45128	4.35088	0.5097	4.35088	0.57218	4.35088	0.60431	4.35088	0.60364	4.35088	0.62936	4.35088	0.38043	4.35088	0.3624
4.34783	0.36292	4.34783	0.36506	4.34783	0.37565	4.34783	0.38431	4.34783	0.39922	4.34783	0.4249	4.34783	0.45256	4.34783	0.511	4.34783	0.57087	4.34783	0.60431	4.34783	0.60504	4.34783	0.625	4.34783	0.38043	4.34783	0.36434
4.34478	0.36292	4.34478	0.36636	4.34478	0.37696	4.34478	0.38693	4.34478	0.40052	4.34478	0.42619	4.34478	0.45513	4.34478	0.5097	4.34478	0.56824	4.34478	0.60296	4.34478	0.60784	4.34478	0.62064	4.34478	0.38225	4.34478	0.36628
4.34174	0.36423	4.34174	0.36897	4.34174	0.37827	4.34174	0.38693	4.34174	0.40181	4.34174	0.42875	4.34174	0.45513	4.34174	0.511	4.34174	0.56955	4.34174	0.60162	4.34174	0.60504	4.34174	0.625	4.34174	0.38043	4.34174	0.36628
4.3387	0.36684	4.3387	0.36897	4.3387	0.37958	4.3387	0.38693	4.3387	0.4031	4.3387	0.43004	4.3387	0.45641	4.3387	0.511	4.3387	0.57087	4.3387	0.60162	4.3387	0.60364	4.3387	0.62791	4.3387	0.38043	4.3387	0.36628
4.33566	0.36815	4.33566	0.36897	4.33566	0.38089	4.33566	0.38824	4.33566	0.40568	4.33566	0.43004	4.33566	0.45641	4.33566	0.511	4.33566	0.56955	4.33566	0.60027	4.33566	0.60784	4.33566	0.625	4.33566	0.38225	4.33566	0.36822
4.33263	0.37076	4.33263	0.37288	4.33263	0.3822	4.33263	0.38954	4.33263	0.40568	4.33263	0.43261	4.33263	0.45641	4.33263	0.51229	4.33263	0.56955	4.33263	0.60027	4.33263	0.60364	4.33263	0.62064	4.33263	0.38406	4.33263	0.37016
4.32961	0.37206	4.32961	0.37679	4.32961	0.3822	4.32961	0.39346	4.32961	0.40439	4.32961	0.43389	4.32961	0.45769	4.32961	0.51229	4.32961	0.56824	4.32961	0.59892	4.32961	0.59524	4.32961	0.61773	4.32961	0.38225	4.32961	0.36822
4.32659	0.37467	4.32659	0.37679	4.32659	0.38351	4.32659	0.39477	4.32659	0.40698	4.32659	0.43389	4.32659	0.45897	4.32659	0.51229	4.32659	0.56955	4.32659	0.60162	4.32659	0.59664	4.32659	0.61919	4.32659	0.38225	4.32659	0.36628
4.32357	0.37467	4.32357	0.37549	4.32357	0.38482	4.32357	0.39608	4.32357	0.40827	4.32357	0.43517	4.32357	0.46026	4.32357	0.511	4.32357	0.56955	4.32357	0.60162	4.32357	0.60084	4.32357	0.62355	4.32357	0.38225	4.32357	0.36628
4.32056	0.37728	4.32056	0.37679	4.32056	0.38613	4.32056	0.39739	4.32056	0.40956	4.32056	0.43774	4.32056	0.46026	4.32056	0.511	4.32056	0.56693	4.32056	0.59892	4.32056	0.60364	4.32056	0.62064	4.32056	0.38043	4.32056	0.36628
4.31755	0.37859	4.31755	0.3781	4.31755	0.38874	4.31755	0.39869	4.31755	0.41085	4.31755	0.43774	4.31755	0.46154	4.31755	0.511	4.31755	0.56824	4.31755	0.59623	4.31755	0.59944	4.31755	0.61337	4.31755	0.38043	4.31755	0.36822
4.31454	0.3812	4.31454	0.3807	4.31454	0.39005	4.31454	0.4	4.31454	0.41214	4.31454	0.43774	4.31454	0.46026	4.31454	0.5097	4.31454	0.56955	4.31454	0.59758	4.31454	0.59664	4.31454	0.61628	4.31454	0.38225	4.31454	0.36822
4.31154	0.38251	4.31154	0.38331	4.31154	0.39267	4.31154	0.40131	4.31154	0.41473	4.31154	0.43902	4.31154	0.46154	4.31154	0.51229	4.31154	0.56693	4.31154	0.59758	4.31154	0.59944	4.31154	0.62064	4.31154	0.38225	4.31154	0.36628
4.30855	0.38251	4.30855	0.38462	4.30855	0.39267	4.30855	0.40261	4.30855	0.41473	4.30855	0.44031	4.30855	0.46154	4.30855	0.51229	4.30855	0.56562	4.30855	0.59623	4.30855	0.59804	4.30855	0.61628	4.30855	0.38225	4.30855	0.36822
4.30556	0.38381	4.30556	0.38592	4.30556	0.39398	4.30556	0.40392	4.30556	0.41602	4.30556	0.44159	4.30556	0.46282	4.30556	0.51229	4.30556	0.56693	4.30556	0.59758	4.30556	0.59804	4.30556	0.61192	4.30556	0.38225	4.30556	0.36822
4.30257	0.38512	4.30257	0.38592	4.30257	0.3966	4.30257	0.40392	4.30257	0.41602	4.30257	0.44288	4.30257	0.4641	4.30257	0.51358	4.30257	0.56824	4.30257	0.59623	4.30257	0.59664	4.30257	0.61483	4.30257	0.38406	4.30257	0.36628
4.29958	0.38512	4.29958	0.38462	4.29958	0.39529	4.29958	0.40523	4.29958	0.41731	4.29958	0.44159	4.29958	0.4641	4.29958	0.51488	4.29958	0.56824	4.29958	0.59623	4.29958	0.59524	4.29958	0.61337	4.29958	0.38225	4.29958	0.36628
4.2966	0.38512	4.2966	0.38592	4.2966	0.39398	4.2966	0.40523	4.2966	0.41731	4.2966	0.44159	4.2966	0.4641	4.2966	0.51358	4.2966	0.56562	4.2966	0.59489	4.2966	0.59104	4.2966	0.61337	4.2966	0.38225	4.2966	0.36628
4.29363	0.38642	4.29363	0.38592	4.29363	0.39398	4.29363	0.40523	4.29363	0.41731	4.29363	0.44159	4.29363	0.4641	4.29363	0.51358	4.29363	0.5643	4.29363	0.59354	4.29363	0.59384	4.29363	0.61047	4.29363	0.38406	4.29363	0.36628
4.29066	0.38642	4.29066	0.38592	4.29066	0.39398	4.29066	0.40392	4.29066	0.41731	4.29066	0.44031	4.29066	0.4641	4.29066	0.51229	4.29066	0.56299	4.29066	0.59489	4.29066	0.59664	4.29066	0.60465	4.29066	0.38225	4.29066	0.36628
4.28769	0.38381	4.28769	0.38592	4.28769	0.39529	4.28769	0.40261	4.28769	0.41602	4.28769	0.43902	4.28769	0.46282	4.28769	0.51229	4.28769	0.56168	4.28769	0.59354	4.28769	0.59244	4.28769	0.6061	4.28769	0.38225	4.28769	0.36822
4.28473	0.38251	4.28473	0.38462	4.28473	0.39398	4.28473	0.40131	4.28473	0.41602	4.28473	0.44159	4.28473	0.46154	4.28473	0.51229	4.28473	0.56168	4.28473	0.59354	4.28473	0.59384	4.28473	0.60756	4.28473	0.38225	4.28473	0.36822
4.28177	0.38251	4.28177	0.38201	4.28177	0.39267	4.28177	0.40131	4.28177	0.41344	4.28177	0.44159	4.28177	0.4641	4.28177	0.51358	4.28177	0.56299	4.28177	0.59623	4.28177	0.59664	4.28177	0.60901	4.28177	0.38043	4.28177	0.36822
4.27881	0.3812	4.27881	0.3794	4.27881	0.39136	4.27881	0.40131	4.27881	0.41214	4.27881	0.44031	4.27881	0.4641	4.27881	0.51229	4.27881	0.5643	4.27881	0.59623	4.27881	0.59384	4.27881	0.6061	4.27881	0.38225	4.27881	0.36822
4.27586	0.3799	4.27586	0.3794	4.27586	0.38743	4.27586	0.39739	4.27586	0.41214	4.27586	0.43646	4.27586	0.46282	4.27586	0.5097	4.27586	0.56562	4.27586	0.59354	4.27586	0.59384	4.27586	0.60174	4.27586	0.38225	4.27586	0.36628
4.27292	0.37728	4.27292	0.37679	4.27292	0.38482	4.27292	0.39739	4.27292	0.41214	4.27292	0.43774	4.27292	0.46154	4.27292	0.5097	4.27292	0.5643	4.27292	0.5895	4.27292	0.59244	4.27292	0.6032	4.27292	0.38225	4.27292	0.36628
4.26997	0.37337	4.26997	0.37419	4.26997	0.38351	4.26997	0.39608	4.26997	0.40956	4.26997	0.43774	4.26997	0.45769	4.26997	0.511	4.26997	0.56168	4.26997	0.59085	4.26997	0.58543	4.26997	0.6032	4.26997	0.38043	4.26997	0.36628
4.26703	0.37206	4.26703	0.37027	4.26703	0.37958	4.26703	0.39085	4.26703	0.40568	4.26703	0.43389	4.26703	0.45641	4.26703	0.50841	4.26703	0.56299	4.26703	0.59085	4.26703	0.58683	4.26703	0.60174	4.26703	0.38225	4.26703	0.36628
4.2641	0.36945	4.2641	0.36636	4.2641	0.37696	4.2641	0.38693	4.2641	0.4031	4.2641	0.43261	4.2641	0.45513	4.2641	0.50712	4.2641	0.56168	4.2641	0.58816	4.2641	0.59104	4.2641	0.6061	4.2641	0.38225	4.2641	0.36628
4.26117	0.36684	4.26117	0.36245	4.26117	0.37435	4.26117	0.38301	4.26117	0.40052	4.26117	0.42747	4.26117	0.45128	4.26117	0.50582	4.26117	0.55906	4.26117	0.5895	4.26117	0.58964	4.26117	0.6061	4.26117	0.38225	4.26117	0.36822
4.25824	0.36162	4.25824	0.36115	4.25824	0.37042	4.25824	0.38039	4.25824	0.39664	4.25824	0.42234	4.25824	0.45	4.25824	0.50453	4.25824	0.55774	4.25824	0.5895	4.25824	0.58964	4.25824	0.60174	4.25824	0.38225	4.25824	0.36822
4.25532	0.3577	4.25532	0.35724	4.25532	0.36649	4.25532	0.37778	4.25532	0.39406	4.25532	0.41977	4.25532	0.44872	4.25532	0.50323	4.25532	0.55774	4.25532	0.58681	4.25532	0.58824	4.25532	0.60174	4.25532	0.38043	4.25532	0.36822
4.2524	0.35379	4.2524	0.35202	4.2524	0.35995	4.2524	0.37386	4.2524	0.38889	4.2524	0.4172	4.2524	0.44359	4.2524	0.50194	4.2524	0.55774	4.2524	0.58546	4.2524	0.58543	4.2524	0.6061	4.2524	0.38043	4.2524	0.37016
4.24949	0.34856	4.24949	0.34681	4.24949	0.35602	4.24949	0.36863	4.24949	0.38372	4.24949	0.41335	4.24949	0.44231	4.24949	0.49935	4.24949	0.55643	4.24949	0.58412	4.24949	0.58683	4.24949	0.6032	4.24949	0.38225	4.24949	0.37016
4.24658	0.34465	4.24658	0.34289	4.24658	0.3534	4.24658	0.36471	4.24658	0.37984	4.24658	0.4095	4.24658	0.43846	4.24658	0.49547	4.24658	0.55512	4.24658	0.58412	4.24658	0.58683	4.24658	0.59738	4.24658	0.38225	4.24658	0.36822
4.24367	0.33943	4.24367	0.33898	4.24367	0.34948	4.24367	0.35948	4.24367	0.37468	4.24367	0.40565	4.24367	0.43462	4.24367	0.49418	4.24367	0.55249	4.24367	0.58412	4.24367	0.58403	4.24367	0.59448	4.24367	0.38225	4.24367	0.36628
4.24077	0.33551	4.24077	0.33377	4.24077	0.34424	4.24077	0.35556	4.24077	0.3708	4.24077	0.40051	4.24077	0.43077	4.24077	0.49288	4.24077	0.54987	4.24077	0.58143	4.24077	0.58543	4.24077	0.59302	4.24077	0.38406	4.24077	0.36628
4.23787	0.3329	4.23787	0.32855	4.23787	0.34031	4.23787	0.35033	4.23787	0.36693	4.23787	0.39538	4.23787	0.42821	4.23787	0.4903	4.23787	0.54724	4.23787	0.57873	4.23787	0.58403	4.23787	0.59593	4.23787	0.38406	4.23787	0.36822
4.23497	0.32768	4.23497	0.32464	4.23497	0.33377	4.23497	0.34641	4.23497	0.36305	4.23497	0.39281	4.23497	0.42436	4.23497	0.48642	4.23497	0.54593	4.23497	0.57873	4.23497	0.58123	4.23497	0.59593	4.23497	0.38406	4.23497	0.37016
4.23208	0.32115	4.23208	0.31943	4.23208	0.32853	4.23208	0.34118	4.23208	0.35788	4.23208	0.38896	4.23208	0.42051	4.23208	0.48254	4.23208	0.54331	4.23208	0.57873	4.23208	0.57843	4.23208	0.59738	4.23208	0.38406	4.23208	0.37016
4.2292	0.31593	4.2292	0.31551	4.2292	0.32461	4.2292	0.33595	4.2292	0.35271	4.2292	0.38511	4.2292	0.4141	4.2292	0.47865	4.2292	0.54068	4.2292	0.57873	4.2292	0.57843	4.2292	0.59302	4.2292	0.38225	4.2292	0.36822
4.22631	0.31201	4.22631	0.3103	4.22631	0.31806	4.22631	0.33072	4.22631	0.34755	4.22631	0.37997	4.22631	0.40897	4.22631	0.47477	4.22631	0.53937	4.22631	0.5747	4.22631	0.57983	4.22631	0.59012	4.22631	0.38043	4.22631	0.36822
4.22343	0.30809	4.22343	0.30508	4.22343	0.31283	4.22343	0.32549	4.22343	0.34238	4.22343	0.37356	4.22343	0.40385	4.22343	0.47089	4.22343	0.53675	4.22343	0.57201	4.22343	0.57843	4.22343	0.59302	4.22343	0.38043	4.22343	0.36628
4.22056	0.30287	4.22056	0.30117	4.22056	0.3089	4.22056	0.32026	4.22056	0.3385	4.22056	0.36842	4.22056	0.39872	4.22056	0.46701	4.22056	0.53543	4.22056	0.57066	4.22056	0.57703	4.22056	0.58866	4.22056	0.38043	4.22056	0.36628
4.21769	0.29765	4.21769	0.29596	4.21769	0.30366	4.21769	0.31634	4.21769	0.33463	4.21769	0.362	4.21769	0.39615	4.21769	0.46184	4.21769	0.53281	4.21769	0.56931	4.21769	0.57703	4.21769	0.58576	4.21769	0.38043	4.21769	0.36628
4.21482	0.29373	4.21482	0.29074	4.21482	0.29974	4.21482	0.31111	4.21482	0.32817	4.21482	0.35815	4.21482	0.39103	4.21482	0.45796	4.21482	0.52887	4.21482	0.56528	4.21482	0.57423	4.21482	0.58576	4.21482	0.38043	4.21482	0.36628
4.21196	0.28982	4.21196	0.28683	4.21196	0.29581	4.21196	0.30588	4.21196	0.32429	4.21196	0.3543	4.21196	0.38846	4.21196	0.45537	4.21196	0.52362	4.21196	0.56258	4.21196	0.57283	4.21196	0.58866	4.21196	0.37862	4.21196	0.36434
4.2091	0.2859	4.2091	0.28292	4.2091	0.29188	4.2091	0.30196	4.2091	0.32171	4.2091	0.35045	4.2091	0.38333	4.2091	0.45149	4.2091	0.51969	4.2091	0.55989	4.2091	0.57003	4.2091	0.58866	4.2091	0.38043	4.2091	0.36628
4.20624	0.28329	4.20624	0.27901	4.20624	0.28796	4.20624	0.30065	4.20624	0.31783	4.20624	0.3466	4.20624	0.37821	4.20624	0.4489	4.20624	0.51837	4.20624	0.55989	4.20624	0.56723	4.20624	0.58285	4.20624	0.38043	4.20624	0.36822
4.20339	0.28068	4.20339	0.27771	4.20339	0.28403	4.20339	0.29804	4.20339	0.31395	4.20339	0.34403	4.20339	0.37564	4.20339	0.44631	4.20339	0.51575	4.20339	0.55855	4.20339	0.56723	4.20339	0.5814	4.20339	0.38043	4.20339	0.36822
4.20054	0.27676	4.20054	0.2751	4.20054	0.28141	4.20054	0.29412	4.20054	0.31008	4.20054	0.34146	4.20054	0.37179	4.20054	0.44243	4.20054	0.51312	4.20054	0.55451	4.20054	0.56443	4.20054	0.5814	4.20054	0.38043	4.20054	0.37016
4.1977	0.27546	4.1977	0.27249	4.1977	0.2788	4.1977	0.2915	4.1977	0.30749	4.1977	0.3389	4.1977	0.36667	4.1977	0.43855	4.1977	0.5105	4.1977	0.55316	4.1977	0.56162	4.1977	0.57849	4.1977	0.38043	4.1977	0.37016
4.19486	0.27285	4.19486	0.26988	4.19486	0.27749	4.19486	0.28758	4.19486	0.3062	4.19486	0.33504	4.19486	0.36538	4.19486	0.43596	4.19486	0.50787	4.19486	0.55182	4.19486	0.56022	4.19486	0.57994	4.19486	0.37862	4.19486	0.37016
4.19202	0.27154	4.19202	0.26858	4.19202	0.27749	4.19202	0.28627	4.19202	0.30362	4.19202	0.33248	4.19202	0.3641	4.19202	0.43338	4.19202	0.50656	4.19202	0.54778	4.19202	0.56303	4.19202	0.57703	4.19202	0.37862	4.19202	0.37016
4.18919	0.27023	4.18919	0.26728	4.18919	0.27618	4.18919	0.28366	4.18919	0.30103	4.18919	0.33119	4.18919	0.36026	4.18919	0.4295	4.18919	0.50394	4.18919	0.54643	4.18919	0.56162	4.18919	0.57703	4.18919	0.37862	4.18919	0.37016
4.18636	0.26893	4.18636	0.26597	4.18636	0.27356	4.18636	0.28366	4.18636	0.30103	4.18636	0.32991	4.18636	0.35897	4.18636	0.42561	4.18636	0.49869	4.18636	0.54778	4.18636	0.55742	4.18636	0.57994	4.18636	0.38043	4.18636	0.37209
4.18354	0.26762	4.18354	0.26467	4.18354	0.27094	4.18354	0.28366	4.18354	0.29974	4.18354	0.32734	4.18354	0.35641	4.18354	0.42173	4.18354	0.49344	4.18354	0.54509	4.18354	0.55602	4.18354	0.57703	4.18354	0.38043	4.18354	0.37209
4.18071	0.26762	4.18071	0.26467	4.18071	0.27225	4.18071	0.28235	4.18071	0.29974	4.18071	0.32606	4.18071	0.35513	4.18071	0.42044	4.18071	0.49081	4.18071	0.54105	4.18071	0.55462	4.18071	0.56977	4.18071	0.38043	4.18071	0.37209
4.1779	0.26893	4.1779	0.26467	4.1779	0.27094	4.1779	0.28235	4.1779	0.29845	4.1779	0.32606	4.1779	0.35385	4.1779	0.41915	4.1779	0.48819	4.1779	0.53701	4.1779	0.55322	4.1779	0.56977	4.1779	0.38043	4.1779	0.37016
4.17508	0.27023	4.17508	0.26597	4.17508	0.27094	4.17508	0.28366	4.17508	0.29845	4.17508	0.32606	4.17508	0.35256	4.17508	0.41785	4.17508	0.48688	4.17508	0.53432	4.17508	0.55042	4.17508	0.57122	4.17508	0.37862	4.17508	0.37016
4.17227	0.27154	4.17227	0.26728	4.17227	0.27225	4.17227	0.28366	4.17227	0.29974	4.17227	0.32606	4.17227	0.35128	4.17227	0.41527	4.17227	0.48556	4.17227	0.53163	4.17227	0.54902	4.17227	0.56977	4.17227	0.37681	4.17227	0.37209
4.16947	0.27285	4.16947	0.26858	4.16947	0.27487	4.16947	0.28497	4.16947	0.30103	4.16947	0.32606	4.16947	0.35128	4.16947	0.41397	4.16947	0.48425	4.16947	0.52894	4.16947	0.54902	4.16947	0.56686	4.16947	0.37862	4.16947	0.37016
4.16667	0.27546	4.16667	0.27249	4.16667	0.27749	4.16667	0.28758	4.16667	0.30233	4.16667	0.32734	4.16667	0.35128	4.16667	0.41268	4.16667	0.48163	4.16667	0.52624	4.16667	0.54622	4.16667	0.56541	4.16667	0.37862	4.16667	0.37209
4.16387	0.28068	4.16387	0.2764	4.16387	0.28141	4.16387	0.2902	4.16387	0.30491	4.16387	0.32863	4.16387	0.35256	4.16387	0.41138	4.16387	0.479	4.16387	0.52624	4.16387	0.53922	4.16387	0.5625	4.16387	0.37681	4.16387	0.37209
4.16107	0.2846	4.16107	0.27901	4.16107	0.28534	4.16107	0.29412	4.16107	0.31008	4.16107	0.33119	4.16107	0.35513	4.16107	0.41009	4.16107	0.47769	4.16107	0.52221	4.16107	0.53922	4.16107	0.56105	4.16107	0.375	4.16107	0.36822
4.15828	0.29112	4.15828	0.28553	4.15828	0.29058	4.15828	0.30065	4.15828	0.31525	4.15828	0.33504	4.15828	0.35769	4.15828	0.41009	4.15828	0.47769	4.15828	0.52221	4.15828	0.54342	4.15828	0.55959	4.15828	0.375	4.15828	0.37016
4.1555	0.29634	4.1555	0.29205	4.1555	0.29581	4.1555	0.30458	4.1555	0.31783	4.1555	0.3389	4.1555	0.35769	4.1555	0.41009	4.1555	0.47638	4.1555	0.51952	4.1555	0.54062	4.1555	0.55959	4.1555	0.375	4.1555	0.37209
4.15271	0.30287	4.15271	0.29857	4.15271	0.30236	4.15271	0.3098	4.15271	0.323	4.15271	0.34275	4.15271	0.36154	4.15271	0.41268	4.15271	0.47507	4.15271	0.51817	4.15271	0.53641	4.15271	0.5625	4.15271	0.375	4.15271	0.37016
4.14993	0.3107	4.14993	0.30769	4.14993	0.31021	4.14993	0.31895	4.14993	0.33204	4.14993	0.34917	4.14993	0.36667	4.14993	0.41397	4.14993	0.47375	4.14993	0.51682	4.14993	0.53501	4.14993	0.5625	4.14993	0.37319	4.14993	0.36822
4.14716	0.31984	4.14716	0.31682	4.14716	0.31937	4.14716	0.3268	4.14716	0.33979	4.14716	0.35558	4.14716	0.37179	4.14716	0.41527	4.14716	0.47375	4.14716	0.51548	4.14716	0.53081	4.14716	0.55814	4.14716	0.37319	4.14716	0.36822
4.14439	0.32898	4.14439	0.32595	4.14439	0.32853	4.14439	0.33595	4.14439	0.34625	4.14439	0.36329	4.14439	0.37692	4.14439	0.41785	4.14439	0.47244	4.14439	0.51548	4.14439	0.52801	4.14439	0.55814	4.14439	0.37319	4.14439	0.36822
4.14162	0.33943	4.14162	0.33638	4.14162	0.33901	4.14162	0.34641	4.14162	0.35788	4.14162	0.37227	4.14162	0.38333	4.14162	0.42173	4.14162	0.47375	4.14162	0.51279	4.14162	0.52801	4.14162	0.55669	4.14162	0.37138	4.14162	0.36822
4.13885	0.35117	4.13885	0.34811	4.13885	0.34948	4.13885	0.35686	4.13885	0.36822	4.13885	0.38126	4.13885	0.39103	4.13885	0.42561	4.13885	0.47638	4.13885	0.51413	4.13885	0.52661	4.13885	0.55378	4.13885	0.36957	4.13885	0.36628
4.13609	0.36162	4.13609	0.35854	4.13609	0.36126	4.13609	0.36601	4.13609	0.37726	4.13609	0.39024	4.13609	0.4	4.13609	0.4282	4.13609	0.47638	4.13609	0.51279	4.13609	0.52521	4.13609	0.54942	4.13609	0.36957	4.13609	0.36822
4.13333	0.37337	4.13333	0.37027	4.13333	0.37304	4.13333	0.37778	4.13333	0.38889	4.13333	0.40051	4.13333	0.40769	4.13333	0.43208	4.13333	0.479	4.13333	0.51009	4.13333	0.52661	4.13333	0.54506	4.13333	0.36957	4.13333	0.36822
4.13058	0.38512	4.13058	0.38331	4.13058	0.38482	4.13058	0.39085	4.13058	0.39922	4.13058	0.4095	4.13058	0.41667	4.13058	0.43855	4.13058	0.479	4.13058	0.51144	4.13058	0.52381	4.13058	0.54651	4.13058	0.36775	4.13058	0.36822
4.12783	0.39687	4.12783	0.39505	4.12783	0.3966	4.12783	0.40261	4.12783	0.41085	4.12783	0.42105	4.12783	0.42564	4.12783	0.44502	4.12783	0.48163	4.12783	0.51279	4.12783	0.52381	4.12783	0.54797	4.12783	0.36775	4.12783	0.36628
4.12508	0.40992	4.12508	0.40808	4.12508	0.40969	4.12508	0.41569	4.12508	0.42506	4.12508	0.43389	4.12508	0.43718	4.12508	0.45019	4.12508	0.48425	4.12508	0.51413	4.12508	0.52661	4.12508	0.54651	4.12508	0.36594	4.12508	0.36434
4.12234	0.42428	4.12234	0.42243	4.12234	0.42408	4.12234	0.42876	4.12234	0.43798	4.12234	0.44416	4.12234	0.44872	4.12234	0.45666	4.12234	0.48688	4.12234	0.51413	4.12234	0.52521	4.12234	0.54506	4.12234	0.36594	4.12234	0.36434
4.1196	0.43734	4.1196	0.43416	4.1196	0.43586	4.1196	0.44052	4.1196	0.44961	4.1196	0.457	4.1196	0.45769	4.1196	0.46442	4.1196	0.49213	4.1196	0.51413	4.1196	0.52381	4.1196	0.54651	4.1196	0.36775	4.1196	0.36434
4.11687	0.45039	4.11687	0.4472	4.11687	0.45026	4.11687	0.4549	4.11687	0.46382	4.11687	0.46983	4.11687	0.47051	4.11687	0.47348	4.11687	0.49869	4.11687	0.51682	4.11687	0.52381	4.11687	0.54651	4.11687	0.36594	4.11687	0.36434
4.11413	0.46345	4.11413	0.46023	4.11413	0.46204	4.11413	0.46797	4.11413	0.47674	4.11413	0.48267	4.11413	0.48205	4.11413	0.48124	4.11413	0.50262	4.11413	0.51952	4.11413	0.52661	4.11413	0.54506	4.11413	0.36413	4.11413	0.36434
4.11141	0.4752	4.11141	0.47197	4.11141	0.47251	4.11141	0.47843	4.11141	0.48708	4.11141	0.49422	4.11141	0.49231	4.11141	0.4903	4.11141	0.50787	4.11141	0.52221	4.11141	0.52661	4.11141	0.54215	4.11141	0.36594	4.11141	0.36434
4.10868	0.48695	4.10868	0.4837	4.10868	0.48691	4.10868	0.4902	4.10868	0.49871	4.10868	0.50578	4.10868	0.50513	4.10868	0.50065	4.10868	0.51181	4.10868	0.52355	4.10868	0.52661	4.10868	0.5436	4.10868	0.36594	4.10868	0.36628
4.10596	0.49739	4.10596	0.49413	4.10596	0.5	4.10596	0.50065	4.10596	0.51034	4.10596	0.51476	4.10596	0.51538	4.10596	0.5097	4.10596	0.51706	4.10596	0.52624	4.10596	0.52661	4.10596	0.54506	4.10596	0.36594	4.10596	0.36434
4.10324	0.50522	4.10324	0.50326	4.10324	0.50785	4.10324	0.51111	4.10324	0.51809	4.10324	0.52503	4.10324	0.52436	4.10324	0.51876	4.10324	0.52362	4.10324	0.53028	4.10324	0.52941	4.10324	0.5436	4.10324	0.36775	4.10324	0.36434
4.10053	0.51305	4.10053	0.51239	4.10053	0.51309	4.10053	0.51895	4.10053	0.52455	4.10053	0.5353	4.10053	0.53333	4.10053	0.52781	4.10053	0.53018	4.10053	0.53432	4.10053	0.53081	4.10053	0.5436	4.10053	0.36775	4.10053	0.36434
4.09782	0.51958	4.09782	0.5189	4.09782	0.51963	4.09782	0.52418	4.09782	0.53101	4.09782	0.54044	4.09782	0.54231	4.09782	0.53558	4.09782	0.53675	4.09782	0.53836	4.09782	0.53221	4.09782	0.54506	4.09782	0.36775	4.09782	0.36434
4.09511	0.52219	4.09511	0.52282	4.09511	0.52356	4.09511	0.5281	4.09511	0.53618	4.09511	0.54685	4.09511	0.54872	4.09511	0.54334	4.09511	0.54331	4.09511	0.54105	4.09511	0.53501	4.09511	0.54651	4.09511	0.36775	4.09511	0.36434
4.09241	0.52219	4.09241	0.52282	4.09241	0.52356	4.09241	0.5281	4.09241	0.53876	4.09241	0.55071	4.09241	0.55513	4.09241	0.5511	4.09241	0.54856	4.09241	0.54643	4.09241	0.53782	4.09241	0.54651	4.09241	0.36775	4.09241	0.36628
4.08971	0.51958	4.08971	0.52021	4.08971	0.52094	4.08971	0.5268	4.08971	0.53747	4.08971	0.55199	4.08971	0.55897	4.08971	0.55757	4.08971	0.55512	4.08971	0.55316	4.08971	0.53922	4.08971	0.55087	4.08971	0.36957	4.08971	0.36434
4.08701	0.51567	4.08701	0.5163	4.08701	0.51702	4.08701	0.52418	4.08701	0.53488	4.08701	0.55199	4.08701	0.55897	4.08701	0.56274	4.08701	0.56299	4.08701	0.55585	4.08701	0.54202	4.08701	0.55233	4.08701	0.37138	4.08701	0.3624
4.08432	0.50914	4.08432	0.50717	4.08432	0.51047	4.08432	0.51765	4.08432	0.52972	4.08432	0.54814	4.08432	0.55897	4.08432	0.56921	4.08432	0.56955	4.08432	0.55989	4.08432	0.54622	4.08432	0.55087	4.08432	0.37138	4.08432	0.36434
4.08163	0.49739	4.08163	0.49674	4.08163	0.5	4.08163	0.5085	4.08163	0.52196	4.08163	0.54172	4.08163	0.55769	4.08163	0.57309	4.08163	0.5748	4.08163	0.56528	4.08163	0.54902	4.08163	0.55233	4.08163	0.37138	4.08163	0.36434
4.07895	0.48433	4.07895	0.4837	4.07895	0.48822	4.07895	0.49673	4.07895	0.51163	4.07895	0.5353	4.07895	0.55385	4.07895	0.57309	4.07895	0.57874	4.07895	0.57066	4.07895	0.55042	4.07895	0.55378	4.07895	0.37319	4.07895	0.36434
4.07627	0.46736	4.07627	0.46675	4.07627	0.47251	4.07627	0.48105	4.07627	0.49612	4.07627	0.52246	4.07627	0.54744	4.07627	0.57439	4.07627	0.58399	4.07627	0.57604	4.07627	0.55462	4.07627	0.55378	4.07627	0.375	4.07627	0.36434
4.07359	0.44909	4.07359	0.4498	4.07359	0.4555	4.07359	0.46405	4.07359	0.48062	4.07359	0.50963	4.07359	0.53974	4.07359	0.57309	4.07359	0.58793	4.07359	0.57873	4.07359	0.55882	4.07359	0.55523	4.07359	0.375	4.07359	0.36628
4.07091	0.43211	4.07091	0.43286	4.07091	0.43848	4.07091	0.44837	4.07091	0.46512	4.07091	0.49807	4.07091	0.52949	4.07091	0.5705	4.07091	0.59055	4.07091	0.58143	4.07091	0.56022	4.07091	0.55669	4.07091	0.37681	4.07091	0.36628
4.06824	0.41123	4.06824	0.41199	4.06824	0.41754	4.06824	0.42876	4.06824	0.44574	4.06824	0.48267	4.06824	0.51538	4.06824	0.56533	4.06824	0.59186	4.06824	0.58681	4.06824	0.56443	4.06824	0.56105	4.06824	0.37862	4.06824	0.36822
4.06557	0.39034	4.06557	0.38983	4.06557	0.39529	4.06557	0.40654	4.06557	0.42636	4.06557	0.4647	4.06557	0.50128	4.06557	0.56145	4.06557	0.59055	4.06557	0.58816	4.06557	0.56863	4.06557	0.56541	4.06557	0.38043	4.06557	0.36822
4.06291	0.37076	4.06291	0.37027	4.06291	0.37565	4.06291	0.38693	4.06291	0.40568	4.06291	0.44673	4.06291	0.48846	4.06291	0.55498	4.06291	0.59055	4.06291	0.5895	4.06291	0.57143	4.06291	0.56977	4.06291	0.38225	4.06291	0.37016
4.06025	0.34856	4.06025	0.34811	4.06025	0.3534	4.06025	0.36601	4.06025	0.38501	4.06025	0.42619	4.06025	0.47179	4.06025	0.54463	4.06025	0.58924	4.06025	0.59219	4.06025	0.57563	4.06025	0.57413	4.06025	0.38406	4.06025	0.37209
4.05759	0.32637	4.05759	0.32595	4.05759	0.33246	4.05759	0.3451	4.05759	0.36434	4.05759	0.40565	4.05759	0.45385	4.05759	0.53558	4.05759	0.58661	4.05759	0.59354	4.05759	0.57843	4.05759	0.57558	4.05759	0.38587	4.05759	0.37209
4.05494	0.3107	4.05494	0.3103	4.05494	0.31675	4.05494	0.3281	4.05494	0.34755	4.05494	0.39281	4.05494	0.44103	4.05494	0.52911	4.05494	0.58661	4.05494	0.59758	4.05494	0.58543	4.05494	0.57994	4.05494	0.39493	4.05494	0.37597
4.05229	0.29243	4.05229	0.29335	4.05229	0.29843	4.05229	0.3085	4.05229	0.32946	4.05229	0.37612	4.05229	0.42436	4.05229	0.52005	4.05229	0.58399	4.05229	0.60162	4.05229	0.58683	4.05229	0.58285	4.05229	0.40036	4.05229	0.38178
4.04964	0.27154	4.04964	0.27249	4.04964	0.27749	4.04964	0.28758	4.04964	0.31008	4.04964	0.35302	4.04964	0.40256	4.04964	0.50453	4.04964	0.57874	4.04964	0.59892	4.04964	0.58683	4.04964	0.5814	4.04964	0.40217	4.04964	0.38178
4.047	0.25326	4.047	0.25293	4.047	0.25785	4.047	0.27059	4.047	0.2907	4.047	0.33376	4.047	0.38333	4.047	0.4903	4.047	0.57087	4.047	0.59489	4.047	0.58824	4.047	0.5843	4.047	0.4058	4.047	0.38372
4.04436	0.23499	4.04436	0.23468	4.04436	0.23953	4.04436	0.25098	4.04436	0.27003	4.04436	0.31322	4.04436	0.3641	4.04436	0.47348	4.04436	0.56037	4.04436	0.59354	4.04436	0.59104	4.04436	0.58721	4.04436	0.40942	4.04436	0.38566
4.04172	0.21802	4.04172	0.21773	4.04172	0.2212	4.04172	0.23268	4.04172	0.25194	4.04172	0.29397	4.04172	0.34487	4.04172	0.45796	4.04172	0.54987	4.04172	0.58816	4.04172	0.59244	4.04172	0.59012	4.04172	0.41304	4.04172	0.3876
4.03909	0.20366	4.03909	0.20339	4.03909	0.20681	4.03909	0.21569	4.03909	0.23643	4.03909	0.27856	4.03909	0.32949	4.03909	0.44114	4.03909	0.54068	4.03909	0.58143	4.03909	0.58964	4.03909	0.59157	4.03909	0.41304	4.03909	0.38953
4.03646	0.1893	4.03646	0.18774	4.03646	0.19241	4.03646	0.2	4.03646	0.22093	4.03646	0.26316	4.03646	0.31154	4.03646	0.42432	4.03646	0.52887	4.03646	0.57739	4.03646	0.58964	4.03646	0.59012	4.03646	0.41486	4.03646	0.38953
4.03383	0.17493	4.03383	0.1734	4.03383	0.17801	4.03383	0.18693	4.03383	0.20672	4.03383	0.24904	4.03383	0.29615	4.03383	0.4088	4.03383	0.51444	4.03383	0.57201	4.03383	0.59104	4.03383	0.59302	4.03383	0.41667	4.03383	0.39147
4.03121	0.16449	4.03121	0.16297	4.03121	0.16754	4.03121	0.17516	4.03121	0.1938	4.03121	0.23492	4.03121	0.28333	4.03121	0.39457	4.03121	0.50262	4.03121	0.56528	4.03121	0.58683	4.03121	0.59012	4.03121	0.41848	4.03121	0.39341
4.02859	0.15274	4.02859	0.15254	4.02859	0.15576	4.02859	0.16209	4.02859	0.18217	4.02859	0.22208	4.02859	0.26923	4.02859	0.37904	4.02859	0.49081	4.02859	0.55855	4.02859	0.58123	4.02859	0.59012	4.02859	0.42029	4.02859	0.39341
4.02597	0.1423	4.02597	0.14211	4.02597	0.14398	4.02597	0.15294	4.02597	0.17054	4.02597	0.20924	4.02597	0.25513	4.02597	0.36223	4.02597	0.479	4.02597	0.55182	4.02597	0.57703	4.02597	0.59157	4.02597	0.42029	4.02597	0.39535
4.02336	0.13446	4.02336	0.13299	4.02336	0.13482	4.02336	0.14379	4.02336	0.1615	4.02336	0.19897	4.02336	0.24359	4.02336	0.34929	4.02336	0.46719	4.02336	0.54105	4.02336	0.57143	4.02336	0.59157	4.02336	0.42029	4.02336	0.39729
4.02075	0.12663	4.02075	0.12516	4.02075	0.12696	4.02075	0.13464	4.02075	0.15245	4.02075	0.1887	4.02075	0.23205	4.02075	0.33506	4.02075	0.45276	4.02075	0.53028	4.02075	0.56723	4.02075	0.59012	4.02075	0.42029	4.02075	0.39922
4.01815	0.11749	4.01815	0.11734	4.01815	0.11911	4.01815	0.1268	4.01815	0.1447	4.01815	0.17843	4.01815	0.21923	4.01815	0.31953	4.01815	0.43701	4.01815	0.51817	4.01815	0.56443	4.01815	0.59012	4.01815	0.42029	4.01815	0.40116
4.01554	0.11097	4.01554	0.11082	4.01554	0.11387	4.01554	0.12026	4.01554	0.13695	4.01554	0.17073	4.01554	0.21026	4.01554	0.30789	4.01554	0.42388	4.01554	0.5074	4.01554	0.55882	4.01554	0.58721	4.01554	0.4221	4.01554	0.40116
4.01294	0.10574	4.01294	0.1043	4.01294	0.10733	4.01294	0.11373	4.01294	0.1292	4.01294	0.16303	4.01294	0.20128	4.01294	0.29625	4.01294	0.41076	4.01294	0.49664	4.01294	0.55042	4.01294	0.57994	4.01294	0.4221	4.01294	0.40504
4.01035	0.10183	4.01035	0.10039	4.01035	0.10079	4.01035	0.10719	4.01035	0.12403	4.01035	0.15789	4.01035	0.19359	4.01035	0.28461	4.01035	0.39895	4.01035	0.48587	4.01035	0.54482	4.01035	0.57994	4.01035	0.42029	4.01035	0.40504
4.00776	0.09661	4.00776	0.09518	4.00776	0.09686	4.00776	0.10327	4.00776	0.11886	4.00776	0.15276	4.00776	0.18718	4.00776	0.27296	4.00776	0.38583	4.00776	0.47779	4.00776	0.53922	4.00776	0.57413	4.00776	0.42029	4.00776	0.40504
4.00517	0.09138	4.00517	0.08996	4.00517	0.09293	4.00517	0.09804	4.00517	0.1137	4.00517	0.14634	4.00517	0.17949	4.00517	0.26261	4.00517	0.3727	4.00517	0.46703	4.00517	0.53081	4.00517	0.56686	4.00517	0.41848	4.00517	0.40504
4.00258	0.08877	4.00258	0.08735	4.00258	0.0877	4.00258	0.09412	4.00258	0.11111	4.00258	0.13992	4.00258	0.17308	4.00258	0.25356	4.00258	0.36089	4.00258	0.45491	4.00258	0.51961	4.00258	0.56541	4.00258	0.41848	4.00258	0.40698
4	0.08486	4	0.08344	4	0.08508	4	0.0915	4	0.10853	4	0.13736	4	0.16795	4	0.2458	4	0.35039	4	0.44415	4	0.5084	4	0.55959	4	0.41486	4	0.40891
3.99742	0.08094	3.99742	0.08083	3.99742	0.08377	3.99742	0.08889	3.99742	0.10336	3.99742	0.13222	3.99742	0.1641	3.99742	0.23803	3.99742	0.3399	3.99742	0.43203	3.99742	0.5	3.99742	0.55378	3.99742	0.41123	3.99742	0.40891
3.99485	0.07833	3.99485	0.07953	3.99485	0.07984	3.99485	0.08627	3.99485	0.09948	3.99485	0.12709	3.99485	0.15897	3.99485	0.23027	3.99485	0.3294	3.99485	0.41992	3.99485	0.4902	3.99485	0.54651	3.99485	0.40761	3.99485	0.40698
3.99227	0.07702	3.99227	0.07823	3.99227	0.07853	3.99227	0.08497	3.99227	0.09819	3.99227	0.1258	3.99227	0.15513	3.99227	0.2251	3.99227	0.32152	3.99227	0.40781	3.99227	0.48179	3.99227	0.53924	3.99227	0.4058	3.99227	0.40698
3.9897	0.07572	3.9897	0.07562	3.9897	0.07592	3.9897	0.08235	3.9897	0.0969	3.9897	0.12323	3.9897	0.15128	3.9897	0.21863	3.9897	0.31102	3.9897	0.39704	3.9897	0.47479	3.9897	0.53198	3.9897	0.40217	3.9897	0.40698
3.98714	0.07572	3.98714	0.07432	3.98714	0.07592	3.98714	0.08105	3.98714	0.09561	3.98714	0.12195	3.98714	0.15	3.98714	0.21216	3.98714	0.30184	3.98714	0.38762	3.98714	0.46359	3.98714	0.52616	3.98714	0.39674	3.98714	0.40504
3.98458	0.07441	3.98458	0.07432	3.98458	0.07592	3.98458	0.07974	3.98458	0.09173	3.98458	0.12067	3.98458	0.14744	3.98458	0.20828	3.98458	0.29528	3.98458	0.38089	3.98458	0.45238	3.98458	0.5189	3.98458	0.39312	3.98458	0.40504
3.98202	0.07311	3.98202	0.07301	3.98202	0.07461	3.98202	0.07974	3.98202	0.09173	3.98202	0.1181	3.98202	0.14359	3.98202	0.2044	3.98202	0.28609	3.98202	0.37012	3.98202	0.44398	3.98202	0.51017	3.98202	0.38949	3.98202	0.4031
3.97946	0.07441	3.97946	0.07301	3.97946	0.0733	3.97946	0.07843	3.97946	0.09173	3.97946	0.11682	3.97946	0.14231	3.97946	0.19922	3.97946	0.27953	3.97946	0.3607	3.97946	0.43697	3.97946	0.50436	3.97946	0.38406	3.97946	0.4031
3.97691	0.07311	3.97691	0.07301	3.97691	0.0733	3.97691	0.07712	3.97691	0.09044	3.97691	0.11553	3.97691	0.14231	3.97691	0.19664	3.97691	0.27297	3.97691	0.35128	3.97691	0.42717	3.97691	0.49564	3.97691	0.37862	3.97691	0.39922
3.97436	0.07311	3.97436	0.07171	3.97436	0.07461	3.97436	0.07712	3.97436	0.09044	3.97436	0.11425	3.97436	0.14103	3.97436	0.19405	3.97436	0.2664	3.97436	0.3432	3.97436	0.41737	3.97436	0.48837	3.97436	0.37138	3.97436	0.39729
3.97181	0.07311	3.97181	0.07171	3.97181	0.07461	3.97181	0.07712	3.97181	0.09044	3.97181	0.11425	3.97181	0.13974	3.97181	0.19146	3.97181	0.26115	3.97181	0.33647	3.97181	0.40756	3.97181	0.47965	3.97181	0.36594	3.97181	0.39535
3.96927	0.07441	3.96927	0.07432	3.96927	0.07461	3.96927	0.07843	3.96927	0.09173	3.96927	0.11553	3.96927	0.13846	3.96927	0.19017	3.96927	0.25722	3.96927	0.32974	3.96927	0.39776	3.96927	0.47238	3.96927	0.36051	3.96927	0.39147
3.96673	0.07572	3.96673	0.07562	3.96673	0.07592	3.96673	0.07974	3.96673	0.09173	3.96673	0.11425	3.96673	0.13846	3.96673	0.18758	3.96673	0.25197	3.96673	0.32032	3.96673	0.38936	3.96673	0.46657	3.96673	0.35326	3.96673	0.3876
3.96419	0.07702	3.96419	0.07562	3.96419	0.07592	3.96419	0.08235	3.96419	0.09302	3.96419	0.11682	3.96419	0.13846	3.96419	0.18499	3.96419	0.24934	3.96419	0.31359	3.96419	0.38095	3.96419	0.45785	3.96419	0.3442	3.96419	0.38372
3.96166	0.07963	3.96166	0.07823	3.96166	0.07853	3.96166	0.08366	3.96166	0.09432	3.96166	0.11682	3.96166	0.13846	3.96166	0.18499	3.96166	0.24672	3.96166	0.30956	3.96166	0.37535	3.96166	0.45494	3.96166	0.33877	3.96166	0.38178
3.95913	0.08094	3.95913	0.07953	3.95913	0.08115	3.95913	0.08497	3.95913	0.0969	3.95913	0.11682	3.95913	0.13974	3.95913	0.1837	3.95913	0.24541	3.95913	0.30283	3.95913	0.36835	3.95913	0.44477	3.95913	0.33333	3.95913	0.37984
3.9566	0.08225	3.9566	0.08214	3.9566	0.08377	3.9566	0.08627	3.9566	0.09819	3.9566	0.11938	3.9566	0.14103	3.9566	0.1837	3.9566	0.24278	3.9566	0.29744	3.9566	0.35994	3.9566	0.43459	3.9566	0.32609	3.9566	0.37403
3.95408	0.08486	3.95408	0.08475	3.95408	0.08639	3.95408	0.08758	3.95408	0.09948	3.95408	0.12067	3.95408	0.14103	3.95408	0.1837	3.95408	0.24016	3.95408	0.29341	3.95408	0.35434	3.95408	0.42878	3.95408	0.31884	3.95408	0.36822
3.95156	0.08747	3.95156	0.08735	3.95156	0.09031	3.95156	0.0902	3.95156	0.10207	3.95156	0.12323	3.95156	0.14359	3.95156	0.1837	3.95156	0.23753	3.95156	0.28937	3.95156	0.34734	3.95156	0.42006	3.95156	0.31159	3.95156	0.3624
3.94904	0.09138	3.94904	0.09126	3.94904	0.09293	3.94904	0.09542	3.94904	0.10594	3.94904	0.1258	3.94904	0.14615	3.94904	0.18499	3.94904	0.23622	3.94904	0.28533	3.94904	0.34174	3.94904	0.41279	3.94904	0.30435	3.94904	0.35853
3.94653	0.0953	3.94653	0.09518	3.94653	0.09555	3.94653	0.09935	3.94653	0.10982	3.94653	0.12837	3.94653	0.14744	3.94653	0.18629	3.94653	0.23491	3.94653	0.28264	3.94653	0.33613	3.94653	0.40552	3.94653	0.2971	3.94653	0.35465
3.94402	0.10052	3.94402	0.10039	3.94402	0.10079	3.94402	0.10458	3.94402	0.1137	3.94402	0.13222	3.94402	0.15	3.94402	0.18758	3.94402	0.23491	3.94402	0.2786	3.94402	0.33053	3.94402	0.39826	3.94402	0.29167	3.94402	0.34884
3.94151	0.10574	3.94151	0.1043	3.94151	0.10471	3.94151	0.1085	3.94151	0.11886	3.94151	0.13736	3.94151	0.15385	3.94151	0.18758	3.94151	0.23491	3.94151	0.27725	3.94151	0.32633	3.94151	0.39244	3.94151	0.28442	3.94151	0.34302
3.93901	0.11097	3.93901	0.10821	3.93901	0.10995	3.93901	0.11242	3.93901	0.12274	3.93901	0.14121	3.93901	0.15769	3.93901	0.19017	3.93901	0.23622	3.93901	0.27591	3.93901	0.32213	3.93901	0.38808	3.93901	0.27536	3.93901	0.33721
3.93651	0.11619	3.93651	0.11473	3.93651	0.11649	3.93651	0.11895	3.93651	0.12791	3.93651	0.14506	3.93651	0.16154	3.93651	0.19276	3.93651	0.23622	3.93651	0.27456	3.93651	0.31653	3.93651	0.38227	3.93651	0.26993	3.93651	0.3314
3.93401	0.12272	3.93401	0.12125	3.93401	0.12304	3.93401	0.12549	3.93401	0.13437	3.93401	0.15019	3.93401	0.16667	3.93401	0.19664	3.93401	0.23753	3.93401	0.27322	3.93401	0.31232	3.93401	0.37645	3.93401	0.26268	3.93401	0.32558
3.93152	0.12794	3.93152	0.12777	3.93152	0.12827	3.93152	0.13072	3.93152	0.13953	3.93152	0.15533	3.93152	0.17051	3.93152	0.19922	3.93152	0.23753	3.93152	0.27187	3.93152	0.30952	3.93152	0.37355	3.93152	0.25725	3.93152	0.31977
3.92902	0.13577	3.92902	0.13559	3.92902	0.13613	3.92902	0.13725	3.92902	0.14599	3.92902	0.16175	3.92902	0.17564	3.92902	0.2031	3.92902	0.23885	3.92902	0.27322	3.92902	0.30952	3.92902	0.36773	3.92902	0.25	3.92902	0.31395
3.92654	0.14491	3.92654	0.14342	3.92654	0.14529	3.92654	0.14641	3.92654	0.15504	3.92654	0.16816	3.92654	0.18077	3.92654	0.20699	3.92654	0.24147	3.92654	0.27322	3.92654	0.30812	3.92654	0.36483	3.92654	0.24457	3.92654	0.30814
3.92405	0.15405	3.92405	0.15254	3.92405	0.15445	3.92405	0.15425	3.92405	0.16279	3.92405	0.17587	3.92405	0.18718	3.92405	0.21087	3.92405	0.24409	3.92405	0.27322	3.92405	0.30532	3.92405	0.35901	3.92405	0.23913	3.92405	0.30233
3.92157	0.16449	3.92157	0.16297	3.92157	0.16361	3.92157	0.1634	3.92157	0.17054	3.92157	0.18357	3.92157	0.19359	3.92157	0.21604	3.92157	0.24803	3.92157	0.27456	3.92157	0.30252	3.92157	0.3561	3.92157	0.2337	3.92157	0.29457
3.91909	0.17493	3.91909	0.1734	3.91909	0.17539	3.91909	0.17386	3.91909	0.18088	3.91909	0.19255	3.91909	0.20256	3.91909	0.22122	3.91909	0.25066	3.91909	0.27456	3.91909	0.30112	3.91909	0.3561	3.91909	0.22826	3.91909	0.28876
3.91661	0.18538	3.91661	0.18383	3.91661	0.18586	3.91661	0.18562	3.91661	0.19121	3.91661	0.20154	3.91661	0.21154	3.91661	0.22639	3.91661	0.25459	3.91661	0.27725	3.91661	0.30112	3.91661	0.3532	3.91661	0.22283	3.91661	0.28295
3.91414	0.19974	3.91414	0.19817	3.91414	0.19764	3.91414	0.19869	3.91414	0.20284	3.91414	0.21181	3.91414	0.22051	3.91414	0.23286	3.91414	0.25853	3.91414	0.27995	3.91414	0.30112	3.91414	0.35029	3.91414	0.21739	3.91414	0.27519
3.91167	0.2141	3.91167	0.21252	3.91167	0.21204	3.91167	0.21307	3.91167	0.21576	3.91167	0.22465	3.91167	0.22949	3.91167	0.24062	3.91167	0.26378	3.91167	0.28129	3.91167	0.30252	3.91167	0.34738	3.91167	0.21196	3.91167	0.26938
3.90921	0.22846	3.90921	0.22555	3.90921	0.22513	3.90921	0.22614	3.90921	0.22868	3.90921	0.23492	3.90921	0.23846	3.90921	0.24709	3.90921	0.26772	3.90921	0.28398	3.90921	0.30392	3.90921	0.34448	3.90921	0.20833	3.90921	0.2655
3.90674	0.24543	3.90674	0.2425	3.90674	0.24215	3.90674	0.24183	3.90674	0.24548	3.90674	0.24775	3.90674	0.24872	3.90674	0.25614	3.90674	0.27297	3.90674	0.28937	3.90674	0.30392	3.90674	0.34448	3.90674	0.2029	3.90674	0.25775
3.90428	0.2624	3.90428	0.25945	3.90428	0.25916	3.90428	0.25752	3.90428	0.25969	3.90428	0.26187	3.90428	0.26026	3.90428	0.26391	3.90428	0.27953	3.90428	0.29341	3.90428	0.30532	3.90428	0.34593	3.90428	0.19928	3.90428	0.25194
3.90183	0.27807	3.90183	0.2764	3.90183	0.27618	3.90183	0.2732	3.90183	0.27519	3.90183	0.27599	3.90183	0.27308	3.90183	0.27296	3.90183	0.28609	3.90183	0.2961	3.90183	0.30672	3.90183	0.34302	3.90183	0.19565	3.90183	0.24806
3.89937	0.29765	3.89937	0.29596	3.89937	0.29581	3.89937	0.29281	3.89937	0.29328	3.89937	0.2914	3.89937	0.28718	3.89937	0.28202	3.89937	0.29265	3.89937	0.30013	3.89937	0.30952	3.89937	0.33866	3.89937	0.19203	3.89937	0.24225
3.89692	0.31854	3.89692	0.31551	3.89692	0.31545	3.89692	0.31242	3.89692	0.31137	3.89692	0.3068	3.89692	0.30128	3.89692	0.29237	3.89692	0.29921	3.89692	0.30417	3.89692	0.31232	3.89692	0.34012	3.89692	0.19022	3.89692	0.23643
3.89447	0.33812	3.89447	0.33507	3.89447	0.33639	3.89447	0.33203	3.89447	0.32946	3.89447	0.32478	3.89447	0.31538	3.89447	0.30272	3.89447	0.30709	3.89447	0.3109	3.89447	0.31653	3.89447	0.34302	3.89447	0.18841	3.89447	0.23256
3.89203	0.36031	3.89203	0.35724	3.89203	0.35864	3.89203	0.35294	3.89203	0.35013	3.89203	0.34403	3.89203	0.33077	3.89203	0.31436	3.89203	0.31627	3.89203	0.31763	3.89203	0.31933	3.89203	0.34302	3.89203	0.18841	3.89203	0.22868
3.88959	0.38512	3.88959	0.3807	3.88959	0.3822	3.88959	0.37516	3.88959	0.3708	3.88959	0.36329	3.88959	0.34744	3.88959	0.3273	3.88959	0.32415	3.88959	0.32436	3.88959	0.32213	3.88959	0.34448	3.88959	0.18659	3.88959	0.22674
3.88715	0.40731	3.88715	0.40287	3.88715	0.40445	3.88715	0.39739	3.88715	0.39147	3.88715	0.38254	3.88715	0.3641	3.88715	0.33894	3.88715	0.33333	3.88715	0.3284	3.88715	0.32633	3.88715	0.34448	3.88715	0.18478	3.88715	0.22093
3.88471	0.43081	3.88471	0.42894	3.88471	0.42932	3.88471	0.42222	3.88471	0.41473	3.88471	0.40308	3.88471	0.38205	3.88471	0.35188	3.88471	0.34383	3.88471	0.33378	3.88471	0.33193	3.88471	0.34593	3.88471	0.18478	3.88471	0.21705
3.88228	0.45692	3.88228	0.45502	3.88228	0.45419	3.88228	0.44706	3.88228	0.43928	3.88228	0.42362	3.88228	0.40256	3.88228	0.3674	3.88228	0.35171	3.88228	0.34051	3.88228	0.33473	3.88228	0.35029	3.88228	0.18297	3.88228	0.21318
3.87985	0.48172	3.87985	0.47979	3.87985	0.47775	3.87985	0.47059	3.87985	0.46382	3.87985	0.44416	3.87985	0.42179	3.87985	0.38163	3.87985	0.36089	3.87985	0.34859	3.87985	0.33894	3.87985	0.35465	3.87985	0.18478	3.87985	0.21124
3.87742	0.50783	3.87742	0.50717	3.87742	0.50524	3.87742	0.49673	3.87742	0.49096	3.87742	0.46727	3.87742	0.44359	3.87742	0.39845	3.87742	0.37402	3.87742	0.35666	3.87742	0.34454	3.87742	0.35901	3.87742	0.18659	3.87742	0.20736
3.875	0.53525	3.875	0.53455	3.875	0.53403	3.875	0.5268	3.875	0.5168	3.875	0.49294	3.875	0.46538	3.875	0.41527	3.875	0.38583	3.875	0.36608	3.875	0.35014	3.875	0.35901	3.875	0.18659	3.875	0.20543
3.87258	0.56136	3.87258	0.56063	3.87258	0.56021	3.87258	0.55294	3.87258	0.54264	3.87258	0.51605	3.87258	0.48718	3.87258	0.43208	3.87258	0.39764	3.87258	0.37416	3.87258	0.35714	3.87258	0.36337	3.87258	0.18841	3.87258	0.20349
3.87016	0.59138	3.87016	0.58931	3.87016	0.5877	3.87016	0.58039	3.87016	0.57235	3.87016	0.54172	3.87016	0.51154	3.87016	0.4489	3.87016	0.41076	3.87016	0.38223	3.87016	0.36555	3.87016	0.36919	3.87016	0.18841	3.87016	0.19961
3.86775	0.61749	3.86775	0.61669	3.86775	0.61518	3.86775	0.60784	3.86775	0.5969	3.86775	0.56868	3.86775	0.53333	3.86775	0.46701	3.86775	0.42257	3.86775	0.393	3.86775	0.37115	3.86775	0.37355	3.86775	0.19022	3.86775	0.19767
3.86534	0.6423	3.86534	0.64016	3.86534	0.63874	3.86534	0.63137	3.86534	0.62016	3.86534	0.59178	3.86534	0.55513	3.86534	0.48383	3.86534	0.4357	3.86534	0.40108	3.86534	0.37675	3.86534	0.37791	3.86534	0.19203	3.86534	0.19574
3.86293	0.66841	3.86293	0.66623	3.86293	0.66361	3.86293	0.65621	3.86293	0.64599	3.86293	0.61617	3.86293	0.58077	3.86293	0.50453	3.86293	0.45144	3.86293	0.41184	3.86293	0.38655	3.86293	0.38227	3.86293	0.19384	3.86293	0.1938
3.86052	0.69191	3.86052	0.6897	3.86052	0.68979	3.86052	0.68235	3.86052	0.67054	3.86052	0.64185	3.86052	0.60385	3.86052	0.52393	3.86052	0.46588	3.86052	0.42396	3.86052	0.39356	3.86052	0.38663	3.86052	0.19746	3.86052	0.19186
3.85812	0.71149	3.85812	0.71056	3.85812	0.70942	3.85812	0.70196	3.85812	0.68992	3.85812	0.66239	3.85812	0.62308	3.85812	0.53946	3.85812	0.48031	3.85812	0.43338	3.85812	0.39916	3.85812	0.39099	3.85812	0.20109	3.85812	0.18992
3.85572	0.73107	3.85572	0.73012	3.85572	0.72906	3.85572	0.72288	3.85572	0.71189	3.85572	0.68421	3.85572	0.64487	3.85572	0.56016	3.85572	0.49475	3.85572	0.44549	3.85572	0.41036	3.85572	0.39826	3.85572	0.20471	3.85572	0.18992
3.85333	0.75065	3.85333	0.74837	3.85333	0.74869	3.85333	0.74248	3.85333	0.72997	3.85333	0.70475	3.85333	0.66667	3.85333	0.58085	3.85333	0.5105	3.85333	0.45895	3.85333	0.41877	3.85333	0.40552	3.85333	0.21014	3.85333	0.18992
3.85093	0.76762	3.85093	0.76402	3.85093	0.7644	3.85093	0.75817	3.85093	0.74677	3.85093	0.72272	3.85093	0.68718	3.85093	0.59767	3.85093	0.52625	3.85093	0.47106	3.85093	0.42717	3.85093	0.41134	3.85093	0.21377	3.85093	0.19186
3.84854	0.78329	3.84854	0.78096	3.84854	0.78141	3.84854	0.77516	3.84854	0.76615	3.84854	0.74198	3.84854	0.70513	3.84854	0.61837	3.84854	0.54331	3.84854	0.48452	3.84854	0.43838	3.84854	0.42006	3.84854	0.2192	3.84854	0.1938
3.84615	0.79634	3.84615	0.79531	3.84615	0.79581	3.84615	0.79085	3.84615	0.78165	3.84615	0.75866	3.84615	0.72179	3.84615	0.63907	3.84615	0.55906	3.84615	0.49933	3.84615	0.44958	3.84615	0.42733	3.84615	0.22464	3.84615	0.19574
3.84377	0.80679	3.84377	0.80574	3.84377	0.80759	3.84377	0.80261	3.84377	0.79199	3.84377	0.77279	3.84377	0.73718	3.84377	0.65718	3.84377	0.5748	3.84377	0.51144	3.84377	0.45798	3.84377	0.43459	3.84377	0.23007	3.84377	0.19574
3.84139	0.81723	3.84139	0.81747	3.84139	0.81806	3.84139	0.81438	3.84139	0.8062	3.84139	0.78691	3.84139	0.75385	3.84139	0.67529	3.84139	0.59318	3.84139	0.5249	3.84139	0.47059	3.84139	0.44186	3.84139	0.23551	3.84139	0.19767
3.83901	0.82768	3.83901	0.8266	3.83901	0.82723	3.83901	0.82614	3.83901	0.81654	3.83901	0.79846	3.83901	0.76923	3.83901	0.69211	3.83901	0.61155	3.83901	0.53836	3.83901	0.48179	3.83901	0.44767	3.83901	0.24275	3.83901	0.19961
3.83663	0.83551	3.83663	0.83312	3.83663	0.83508	3.83663	0.83399	3.83663	0.82558	3.83663	0.80873	3.83663	0.78205	3.83663	0.70893	3.83663	0.62598	3.83663	0.55451	3.83663	0.493	3.83663	0.4564	3.83663	0.24819	3.83663	0.20155
3.83426	0.84204	3.83426	0.84094	3.83426	0.84293	3.83426	0.84183	3.83426	0.83463	3.83426	0.819	3.83426	0.79487	3.83426	0.72445	3.83426	0.64304	3.83426	0.56931	3.83426	0.5042	3.83426	0.46802	3.83426	0.25543	3.83426	0.20349
3.83189	0.84595	3.83189	0.84746	3.83189	0.84948	3.83189	0.84706	3.83189	0.84109	3.83189	0.8267	3.83189	0.80513	3.83189	0.73868	3.83189	0.6601	3.83189	0.58143	3.83189	0.51541	3.83189	0.47674	3.83189	0.26268	3.83189	0.20736
3.82952	0.85117	3.82952	0.85137	3.82952	0.8534	3.82952	0.85098	3.82952	0.84625	3.82952	0.83569	3.82952	0.8141	3.82952	0.75291	3.82952	0.67585	3.82952	0.59623	3.82952	0.52801	3.82952	0.48401	3.82952	0.27174	3.82952	0.21124
3.82716	0.85509	3.82716	0.85398	3.82716	0.85602	3.82716	0.8549	3.82716	0.85013	3.82716	0.84211	3.82716	0.82308	3.82716	0.76455	3.82716	0.6916	3.82716	0.61104	3.82716	0.54062	3.82716	0.49564	3.82716	0.27899	3.82716	0.21318
3.8248	0.8564	3.8248	0.85658	3.8248	0.85864	3.8248	0.85752	3.8248	0.85271	3.8248	0.84596	3.8248	0.82949	3.8248	0.77749	3.8248	0.70735	3.8248	0.62584	3.8248	0.55322	3.8248	0.50436	3.8248	0.28804	3.8248	0.21899
3.82244	0.8577	3.82244	0.85658	3.82244	0.85995	3.82244	0.85752	3.82244	0.8553	3.82244	0.84852	3.82244	0.8359	3.82244	0.78913	3.82244	0.72047	3.82244	0.64065	3.82244	0.56723	3.82244	0.51308	3.82244	0.29529	3.82244	0.22287
3.82009	0.8564	3.82009	0.85398	3.82009	0.85864	3.82009	0.85882	3.82009	0.85659	3.82009	0.84981	3.82009	0.83974	3.82009	0.79819	3.82009	0.73228	3.82009	0.6541	3.82009	0.57703	3.82009	0.5218	3.82009	0.30435	3.82009	0.22868
3.81773	0.85379	3.81773	0.85137	3.81773	0.85733	3.81773	0.85752	3.81773	0.8553	3.81773	0.85109	3.81773	0.84359	3.81773	0.80854	3.81773	0.74409	3.81773	0.66756	3.81773	0.58964	3.81773	0.53343	3.81773	0.31341	3.81773	0.2345
3.81538	0.84987	3.81538	0.84876	3.81538	0.8534	3.81538	0.85359	3.81538	0.85271	3.81538	0.85237	3.81538	0.84744	3.81538	0.8163	3.81538	0.75459	3.81538	0.68102	3.81538	0.60224	3.81538	0.54651	3.81538	0.32246	3.81538	0.24031
3.81304	0.84334	3.81304	0.84224	3.81304	0.84817	3.81304	0.84706	3.81304	0.84755	3.81304	0.85237	3.81304	0.84744	3.81304	0.82277	3.81304	0.76772	3.81304	0.69448	3.81304	0.61485	3.81304	0.55523	3.81304	0.33333	3.81304	0.24612
3.81069	0.83551	3.81069	0.83572	3.81069	0.83901	3.81069	0.84183	3.81069	0.84238	3.81069	0.84852	3.81069	0.84744	3.81069	0.82794	3.81069	0.78084	3.81069	0.70659	3.81069	0.62605	3.81069	0.56686	3.81069	0.34239	3.81069	0.25194
3.80835	0.82637	3.80835	0.82529	3.80835	0.82984	3.80835	0.83399	3.80835	0.83592	3.80835	0.84339	3.80835	0.84615	3.80835	0.83312	3.80835	0.79003	3.80835	0.71871	3.80835	0.63866	3.80835	0.57703	3.80835	0.35326	3.80835	0.25775
3.80602	0.81332	3.80602	0.81356	3.80602	0.81806	3.80602	0.82353	3.80602	0.82558	3.80602	0.83697	3.80602	0.84231	3.80602	0.83571	3.80602	0.79921	3.80602	0.73082	3.80602	0.65406	3.80602	0.58721	3.80602	0.36413	3.80602	0.26357
3.80368	0.79634	3.80368	0.79922	3.80368	0.80497	3.80368	0.80915	3.80368	0.81266	3.80368	0.82798	3.80368	0.83846	3.80368	0.83829	3.80368	0.80709	3.80368	0.74024	3.80368	0.66527	3.80368	0.60029	3.80368	0.375	3.80368	0.27132
3.80135	0.78068	3.80135	0.78096	3.80135	0.78927	3.80135	0.79477	3.80135	0.79845	3.80135	0.81772	3.80135	0.83333	3.80135	0.84088	3.80135	0.81365	3.80135	0.75236	3.80135	0.67367	3.80135	0.61192	3.80135	0.38587	3.80135	0.27907
3.79902	0.7611	3.79902	0.76141	3.79902	0.76963	3.79902	0.77647	3.79902	0.78295	3.79902	0.80745	3.79902	0.82564	3.79902	0.84088	3.79902	0.8189	3.79902	0.76312	3.79902	0.68627	3.79902	0.625	3.79902	0.39674	3.79902	0.28488
3.79669	0.7389	3.79669	0.74055	3.79669	0.74869	3.79669	0.75686	3.79669	0.76486	3.79669	0.79332	3.79669	0.81667	3.79669	0.83959	3.79669	0.82283	3.79669	0.7712	3.79669	0.69748	3.79669	0.63663	3.79669	0.40761	3.79669	0.29457
3.79437	0.71671	3.79437	0.71708	3.79437	0.72644	3.79437	0.73464	3.79437	0.74677	3.79437	0.77664	3.79437	0.80513	3.79437	0.83829	3.79437	0.82677	3.79437	0.77927	3.79437	0.70868	3.79437	0.64826	3.79437	0.41848	3.79437	0.30039
3.79205	0.69452	3.79205	0.69361	3.79205	0.70157	3.79205	0.71242	3.79205	0.7261	3.79205	0.75866	3.79205	0.79359	3.79205	0.83312	3.79205	0.83071	3.79205	0.78869	3.79205	0.71989	3.79205	0.65843	3.79205	0.42935	3.79205	0.30814
3.78973	0.67232	3.78973	0.67014	3.78973	0.67932	3.78973	0.6902	3.78973	0.70413	3.78973	0.74198	3.78973	0.78077	3.78973	0.83053	3.78973	0.83333	3.78973	0.79542	3.78973	0.72829	3.78973	0.6657	3.78973	0.43841	3.78973	0.31589
3.78742	0.64491	3.78742	0.64276	3.78742	0.65314	3.78742	0.66405	3.78742	0.67959	3.78742	0.72144	3.78742	0.76538	3.78742	0.82536	3.78742	0.83465	3.78742	0.80215	3.78742	0.7395	3.78742	0.67442	3.78742	0.44928	3.78742	0.32558
3.7851	0.61619	3.7851	0.61669	3.7851	0.62565	3.7851	0.6366	3.7851	0.65504	3.7851	0.69961	3.7851	0.74615	3.7851	0.81759	3.7851	0.83465	3.7851	0.80485	3.7851	0.7493	3.7851	0.68605	3.7851	0.46377	3.7851	0.33527
3.78279	0.58877	3.78279	0.58931	3.78279	0.59817	3.78279	0.61046	3.78279	0.6292	3.78279	0.67651	3.78279	0.72821	3.78279	0.80854	3.78279	0.83465	3.78279	0.81157	3.78279	0.7563	3.78279	0.69767	3.78279	0.47464	3.78279	0.34496
3.78049	0.56136	3.78049	0.55932	3.78049	0.57199	3.78049	0.58431	3.78049	0.60207	3.78049	0.65212	3.78049	0.70769	3.78049	0.79819	3.78049	0.83465	3.78049	0.81696	3.78049	0.76611	3.78049	0.7093	3.78049	0.48551	3.78049	0.35465
3.77818	0.53655	3.77818	0.53455	3.77818	0.54581	3.77818	0.55948	3.77818	0.57752	3.77818	0.6303	3.77818	0.68846	3.77818	0.78784	3.77818	0.83071	3.77818	0.821	3.77818	0.77591	3.77818	0.71948	3.77818	0.49819	3.77818	0.3624
3.77588	0.50914	3.77588	0.50847	3.77588	0.51963	3.77588	0.53203	3.77588	0.55297	3.77588	0.60591	3.77588	0.66667	3.77588	0.7749	3.77588	0.82677	3.77588	0.82503	3.77588	0.78431	3.77588	0.72529	3.77588	0.51087	3.77588	0.37209
3.77358	0.48433	3.77358	0.4837	3.77358	0.49346	3.77358	0.50719	3.77358	0.52842	3.77358	0.5828	3.77358	0.64487	3.77358	0.76197	3.77358	0.82283	3.77358	0.82638	3.77358	0.79132	3.77358	0.73692	3.77358	0.52355	3.77358	0.38372
3.77129	0.46214	3.77129	0.46023	3.77129	0.4699	3.77129	0.48366	3.77129	0.50517	3.77129	0.56098	3.77129	0.62436	3.77129	0.74774	3.77129	0.8189	3.77129	0.82907	3.77129	0.79552	3.77129	0.74855	3.77129	0.53623	3.77129	0.39535
3.769	0.44125	3.769	0.43937	3.769	0.44895	3.769	0.46275	3.769	0.4845	3.769	0.53787	3.769	0.60256	3.769	0.73092	3.769	0.81234	3.769	0.83042	3.769	0.80252	3.769	0.75727	3.769	0.5471	3.769	0.40504
3.76671	0.42428	3.76671	0.42243	3.76671	0.43194	3.76671	0.44444	3.76671	0.46512	3.76671	0.51861	3.76671	0.58333	3.76671	0.71669	3.76671	0.80577	3.76671	0.83042	3.76671	0.80672	3.76671	0.76744	3.76671	0.55797	3.76671	0.41473
3.76442	0.40862	3.76442	0.40417	3.76442	0.41361	3.76442	0.42614	3.76442	0.44574	3.76442	0.49807	3.76442	0.56282	3.76442	0.70116	3.76442	0.7979	3.76442	0.82773	3.76442	0.81092	3.76442	0.77326	3.76442	0.57065	3.76442	0.42636
3.76214	0.39295	3.76214	0.38853	3.76214	0.39791	3.76214	0.41046	3.76214	0.43023	3.76214	0.4801	3.76214	0.54487	3.76214	0.68305	3.76214	0.78871	3.76214	0.82638	3.76214	0.81373	3.76214	0.77762	3.76214	0.58152	3.76214	0.43798
3.75985	0.3812	3.75985	0.37679	3.75985	0.38482	3.75985	0.39608	3.75985	0.41473	3.75985	0.4647	3.75985	0.52692	3.75985	0.66624	3.75985	0.77953	3.75985	0.82503	3.75985	0.81653	3.75985	0.78488	3.75985	0.59058	3.75985	0.44767
3.75758	0.36945	3.75758	0.36506	3.75758	0.37304	3.75758	0.38301	3.75758	0.40052	3.75758	0.44801	3.75758	0.50897	3.75758	0.64942	3.75758	0.76772	3.75758	0.81965	3.75758	0.82213	3.75758	0.79215	3.75758	0.60326	3.75758	0.4593
3.7553	0.35901	3.7553	0.35332	3.7553	0.36126	3.7553	0.37255	3.7553	0.38889	3.7553	0.43389	3.7553	0.49103	3.7553	0.63001	3.7553	0.75459	3.7553	0.81561	3.7553	0.82353	3.7553	0.79942	3.7553	0.61413	3.7553	0.46899
3.75303	0.34987	3.75303	0.3455	3.75303	0.35209	3.75303	0.36209	3.75303	0.37855	3.75303	0.42105	3.75303	0.47564	3.75303	0.6119	3.75303	0.74278	3.75303	0.81157	3.75303	0.82633	3.75303	0.80669	3.75303	0.625	3.75303	0.48256
3.75076	0.34465	3.75076	0.34029	3.75076	0.34555	3.75076	0.35425	3.75076	0.36951	3.75076	0.4095	3.75076	0.46026	3.75076	0.59508	3.75076	0.72835	3.75076	0.80485	3.75076	0.83053	3.75076	0.81395	3.75076	0.63587	3.75076	0.49419
3.74849	0.34204	3.74849	0.33768	3.74849	0.34162	3.74849	0.35033	3.74849	0.36305	3.74849	0.40051	3.74849	0.44872	3.74849	0.57956	3.74849	0.71391	3.74849	0.79812	3.74849	0.82773	3.74849	0.82122	3.74849	0.64493	3.74849	0.50581
3.74622	0.34204	3.74622	0.33768	3.74622	0.34031	3.74622	0.34641	3.74622	0.35917	3.74622	0.39281	3.74622	0.43718	3.74622	0.56404	3.74622	0.69816	3.74622	0.78869	3.74622	0.82493	3.74622	0.82413	3.74622	0.6558	3.74622	0.51744
3.74396	0.34465	3.74396	0.33898	3.74396	0.34293	3.74396	0.34771	3.74396	0.35659	3.74396	0.38639	3.74396	0.42692	3.74396	0.54851	3.74396	0.68241	3.74396	0.77927	3.74396	0.82213	3.74396	0.82558	3.74396	0.66486	3.74396	0.53101
3.7417	0.35117	3.7417	0.3442	3.7417	0.34817	3.7417	0.35163	3.7417	0.35917	3.7417	0.38383	3.7417	0.41923	3.7417	0.53299	3.7417	0.66798	3.7417	0.7712	3.7417	0.82073	3.7417	0.82849	3.7417	0.67391	3.7417	0.5407
3.73945	0.36031	3.73945	0.35463	3.73945	0.35471	3.73945	0.35817	3.73945	0.36434	3.73945	0.38254	3.73945	0.41538	3.73945	0.52135	3.73945	0.65223	3.73945	0.76043	3.73945	0.81933	3.73945	0.83576	3.73945	0.68297	3.73945	0.55233
3.73719	0.37337	3.73719	0.36767	3.73719	0.36518	3.73719	0.36732	3.73719	0.3708	3.73719	0.38511	3.73719	0.41154	3.73719	0.511	3.73719	0.63911	3.73719	0.74966	3.73719	0.81513	3.73719	0.83576	3.73719	0.69203	3.73719	0.56202
3.73494	0.39034	3.73494	0.38462	3.73494	0.3822	3.73494	0.3817	3.73494	0.38243	3.73494	0.39024	3.73494	0.41154	3.73494	0.50065	3.73494	0.62467	3.73494	0.7362	3.73494	0.81092	3.73494	0.83285	3.73494	0.70109	3.73494	0.57171
3.73269	0.41123	3.73269	0.40417	3.73269	0.40183	3.73269	0.39869	3.73269	0.39793	3.73269	0.39923	3.73269	0.41282	3.73269	0.49159	3.73269	0.61024	3.73269	0.72544	3.73269	0.80532	3.73269	0.8343	3.73269	0.70652	3.73269	0.58333
3.73045	0.43473	3.73045	0.42764	3.73045	0.42277	3.73045	0.4183	3.73045	0.41344	3.73045	0.40822	3.73045	0.41667	3.73045	0.48642	3.73045	0.59974	3.73045	0.71602	3.73045	0.79972	3.73045	0.83576	3.73045	0.71377	3.73045	0.59496
3.7282	0.46475	3.7282	0.45632	3.7282	0.45157	3.7282	0.44444	3.7282	0.4354	3.7282	0.42362	3.7282	0.42308	3.7282	0.48124	3.7282	0.58924	3.7282	0.70659	3.7282	0.79412	3.7282	0.83576	3.7282	0.7192	3.7282	0.60465
3.72596	0.5	3.72596	0.49022	3.72596	0.48298	3.72596	0.4732	3.72596	0.46253	3.72596	0.44159	3.72596	0.43205	3.72596	0.47607	3.72596	0.57743	3.72596	0.69717	3.72596	0.78852	3.72596	0.83721	3.72596	0.72464	3.72596	0.61434
3.72372	0.53394	3.72372	0.52542	3.72372	0.51702	3.72372	0.50458	3.72372	0.49225	3.72372	0.46085	3.72372	0.44359	3.72372	0.47348	3.72372	0.56824	3.72372	0.68506	3.72372	0.78011	3.72372	0.83721	3.72372	0.73007	3.72372	0.62403
3.72149	0.57572	3.72149	0.56845	3.72149	0.55759	3.72149	0.54248	3.72149	0.52842	3.72149	0.4878	3.72149	0.46026	3.72149	0.47348	3.72149	0.56037	3.72149	0.6716	3.72149	0.77171	3.72149	0.8314	3.72149	0.7337	3.72149	0.63178
3.71926	0.62141	3.71926	0.61278	3.71926	0.60209	3.71926	0.58562	3.71926	0.56718	3.71926	0.51861	3.71926	0.47949	3.71926	0.47607	3.71926	0.55249	3.71926	0.66218	3.71926	0.76331	3.71926	0.82849	3.71926	0.73732	3.71926	0.64147
3.71703	0.66319	3.71703	0.6558	3.71703	0.64398	3.71703	0.62614	3.71703	0.60465	3.71703	0.54942	3.71703	0.50128	3.71703	0.47865	3.71703	0.54593	3.71703	0.65276	3.71703	0.7563	3.71703	0.82558	3.71703	0.74094	3.71703	0.65116
3.7148	0.70627	3.7148	0.69883	3.7148	0.68586	3.7148	0.66797	3.7148	0.6447	3.7148	0.5828	3.7148	0.52692	3.7148	0.48512	3.7148	0.54199	3.7148	0.64334	3.7148	0.7451	3.7148	0.81977	3.7148	0.74457	3.7148	0.65891
3.71257	0.75196	3.71257	0.74446	3.71257	0.73298	3.71257	0.71373	3.71257	0.68863	3.71257	0.62516	3.71257	0.55641	3.71257	0.49418	3.71257	0.53806	3.71257	0.63392	3.71257	0.73249	3.71257	0.81686	3.71257	0.74638	3.71257	0.6686
3.71035	0.79373	3.71035	0.78748	3.71035	0.77749	3.71035	0.75948	3.71035	0.73385	3.71035	0.66624	3.71035	0.58974	3.71035	0.50453	3.71035	0.53412	3.71035	0.62315	3.71035	0.72689	3.71035	0.81395	3.71035	0.74819	3.71035	0.67636
3.70813	0.82768	3.70813	0.82269	3.70813	0.81283	3.70813	0.79608	3.70813	0.77132	3.70813	0.70218	3.70813	0.62179	3.70813	0.51876	3.70813	0.53412	3.70813	0.61507	3.70813	0.72129	3.70813	0.81105	3.70813	0.75	3.70813	0.68217
3.70592	0.85901	3.70592	0.85658	3.70592	0.84686	3.70592	0.83268	3.70592	0.81008	3.70592	0.74326	3.70592	0.65897	3.70592	0.53558	3.70592	0.53543	3.70592	0.60834	3.70592	0.71289	3.70592	0.80814	3.70592	0.75	3.70592	0.69186
3.7037	0.88773	3.7037	0.88527	3.7037	0.87827	3.7037	0.86405	3.7037	0.84367	3.7037	0.78049	3.7037	0.69487	3.7037	0.55239	3.7037	0.53675	3.7037	0.60296	3.7037	0.70308	3.7037	0.79942	3.7037	0.74819	3.7037	0.69767
3.70149	0.90992	3.70149	0.90613	3.70149	0.90052	3.70149	0.88758	3.70149	0.86951	3.70149	0.8113	3.70149	0.72949	3.70149	0.5718	3.70149	0.54068	3.70149	0.59758	3.70149	0.69608	3.70149	0.79215	3.70149	0.74819	3.70149	0.70155
3.69928	0.9295	3.69928	0.92438	3.69928	0.91885	3.69928	0.91111	3.69928	0.89276	3.69928	0.84211	3.69928	0.76154	3.69928	0.59379	3.69928	0.54593	3.69928	0.59489	3.69928	0.68908	3.69928	0.78634	3.69928	0.74638	3.69928	0.70736
3.69708	0.94517	3.69708	0.94263	3.69708	0.93848	3.69708	0.92941	3.69708	0.9186	3.69708	0.87163	3.69708	0.79487	3.69708	0.61837	3.69708	0.55249	3.69708	0.59219	3.69708	0.67927	3.69708	0.77907	3.69708	0.74638	3.69708	0.71124
3.69487	0.95822	3.69487	0.95828	3.69487	0.95681	3.69487	0.94641	3.69487	0.93798	3.69487	0.89859	3.69487	0.82692	3.69487	0.64554	3.69487	0.56299	3.69487	0.59219	3.69487	0.67367	3.69487	0.77326	3.69487	0.74457	3.69487	0.71705
3.69267	0.96997	3.69267	0.97001	3.69267	0.96859	3.69267	0.96209	3.69267	0.9522	3.69267	0.92041	3.69267	0.85513	3.69267	0.674	3.69267	0.5748	3.69267	0.59219	3.69267	0.67087	3.69267	0.76744	3.69267	0.74275	3.69267	0.72093
3.69048	0.98042	3.69048	0.98044	3.69048	0.97906	3.69048	0.97386	3.69048	0.96512	3.69048	0.93838	3.69048	0.88077	3.69048	0.70246	3.69048	0.58661	3.69048	0.59085	3.69048	0.66527	3.69048	0.76308	3.69048	0.73913	3.69048	0.72481
3.68828	0.98956	3.68828	0.99087	3.68828	0.98822	3.68828	0.98431	3.68828	0.97804	3.68828	0.95507	3.68828	0.90513	3.68828	0.7348	3.68828	0.60236	3.68828	0.59085	3.68828	0.65826	3.68828	0.75581	3.68828	0.73732	3.68828	0.72868
3.68609	0.99608	3.68609	0.99739	3.68609	0.99607	3.68609	0.99346	3.68609	0.98837	3.68609	0.96791	3.68609	0.92692	3.68609	0.76585	3.68609	0.62205	3.68609	0.59489	3.68609	0.65266	3.68609	0.75	3.68609	0.7337	3.68609	0.73062
3.6839	1	3.6839	1	3.6839	1	3.6839	0.99869	3.6839	0.99483	3.6839	0.97818	3.6839	0.94487	3.6839	0.79431	3.6839	0.64042	3.6839	0.60027	3.6839	0.64986	3.6839	0.74564	3.6839	0.73007	3.6839	0.73256
3.68171	0.99869	3.68171	0.9987	3.68171	1	3.68171	1	3.68171	0.99871	3.68171	0.98716	3.68171	0.95897	3.68171	0.82277	3.68171	0.66142	3.68171	0.60565	3.68171	0.64846	3.68171	0.73983	3.68171	0.72645	3.68171	0.73643
3.67953	0.99347	3.67953	0.99478	3.67953	0.99607	3.67953	0.99869	3.67953	1	3.67953	0.99487	3.67953	0.97051	3.67953	0.85123	3.67953	0.68373	3.67953	0.61238	3.67953	0.64426	3.67953	0.73401	3.67953	0.72101	3.67953	0.73837
3.67734	0.98433	3.67734	0.98566	3.67734	0.98822	3.67734	0.99216	3.67734	0.99742	3.67734	0.99872	3.67734	0.98077	3.67734	0.87581	3.67734	0.70472	3.67734	0.6218	3.67734	0.64566	3.67734	0.7311	3.67734	0.71739	3.67734	0.73837
3.67516	0.96997	3.67516	0.97132	3.67516	0.97644	3.67516	0.98301	3.67516	0.99096	3.67516	1	3.67516	0.98974	3.67516	0.89521	3.67516	0.72703	3.67516	0.63122	3.67516	0.64846	3.67516	0.7282	3.67516	0.71558	3.67516	0.74031
3.67299	0.94909	3.67299	0.95046	3.67299	0.9555	3.67299	0.96732	3.67299	0.97933	3.67299	0.99743	3.67299	0.99744	3.67299	0.91462	3.67299	0.75197	3.67299	0.64334	3.67299	0.64846	3.67299	0.72384	3.67299	0.71014	3.67299	0.74031
3.67081	0.92037	3.67081	0.92177	3.67081	0.93063	3.67081	0.9451	3.67081	0.96124	3.67081	0.99101	3.67081	1	3.67081	0.93532	3.67081	0.77559	3.67081	0.6568	3.67081	0.64986	3.67081	0.72093	3.67081	0.70471	3.67081	0.74225
3.66864	0.88903	3.66864	0.89048	3.66864	0.90183	3.66864	0.91765	3.66864	0.93798	3.66864	0.97946	3.66864	1	3.66864	0.94955	3.66864	0.79921	3.66864	0.67026	3.66864	0.65266	3.66864	0.71948	3.66864	0.70109	3.66864	0.74031
3.66647	0.84987	3.66647	0.85267	3.66647	0.86387	3.66647	0.88105	3.66647	0.90698	3.66647	0.96149	3.66647	0.99487	3.66647	0.96378	3.66647	0.82415	3.66647	0.68641	3.66647	0.65686	3.66647	0.71657	3.66647	0.69746	3.66647	0.73837
3.6643	0.8094	3.6643	0.81356	3.6643	0.82461	3.6643	0.84314	3.6643	0.86951	3.6643	0.93582	3.6643	0.98718	3.6643	0.97542	3.6643	0.84777	3.6643	0.7039	3.6643	0.66246	3.6643	0.71076	3.6643	0.69203	3.6643	0.73837
3.66214	0.77415	3.66214	0.77836	3.66214	0.78796	3.66214	0.80654	3.66214	0.83204	3.66214	0.90757	3.66214	0.97436	3.66214	0.98577	3.66214	0.86877	3.66214	0.7214	3.66214	0.66947	3.66214	0.71076	3.66214	0.68659	3.66214	0.73643
3.65998	0.7389	3.65998	0.74055	3.65998	0.75	3.65998	0.76863	3.65998	0.79716	3.65998	0.87548	3.65998	0.95513	3.65998	0.99353	3.65998	0.88845	3.65998	0.7389	3.65998	0.67647	3.65998	0.71221	3.65998	0.68297	3.65998	0.73643
3.65782	0.70104	3.65782	0.70013	3.65782	0.71073	3.65782	0.7281	3.65782	0.75711	3.65782	0.83569	3.65782	0.92821	3.65782	0.99871	3.65782	0.90945	3.65782	0.75908	3.65782	0.68487	3.65782	0.71076	3.65782	0.68116	3.65782	0.7345
3.65566	0.66449	3.65566	0.66362	3.65566	0.67277	3.65566	0.6902	3.65566	0.71576	3.65566	0.79332	3.65566	0.89615	3.65566	1	3.65566	0.92782	3.65566	0.78062	3.65566	0.69468	3.65566	0.71366	3.65566	0.67572	3.65566	0.73062
3.65351	0.63185	3.65351	0.63233	3.65351	0.64005	3.65351	0.65621	3.65351	0.68217	3.65351	0.7561	3.65351	0.8641	3.65351	0.99871	3.65351	0.94357	3.65351	0.80081	3.65351	0.70588	3.65351	0.71657	3.65351	0.67391	3.65351	0.73062
3.65135	0.60313	3.65135	0.60235	3.65135	0.60995	3.65135	0.62484	3.65135	0.64987	3.65135	0.72272	3.65135	0.82821	3.65135	0.99353	3.65135	0.95538	3.65135	0.81965	3.65135	0.71709	3.65135	0.71657	3.65135	0.6721	3.65135	0.72868
3.64921	0.57311	3.64921	0.57366	3.64921	0.57984	3.64921	0.59216	3.64921	0.61628	3.64921	0.68549	3.64921	0.7859	3.64921	0.98318	3.64921	0.96982	3.64921	0.84118	3.64921	0.73109	3.64921	0.71948	3.64921	0.66848	3.64921	0.72481
3.64706	0.547	3.64706	0.54498	3.64706	0.55105	3.64706	0.56209	3.64706	0.58527	3.64706	0.64955	3.64706	0.74487	3.64706	0.96766	3.64706	0.98031	3.64706	0.86137	3.64706	0.7451	3.64706	0.72529	3.64706	0.66667	3.64706	0.72287
3.64491	0.52219	3.64491	0.52151	3.64491	0.52618	3.64491	0.53725	3.64491	0.55814	3.64491	0.61746	3.64491	0.70897	3.64491	0.94825	3.64491	0.98819	3.64491	0.88022	3.64491	0.7563	3.64491	0.7311	3.64491	0.66486	3.64491	0.72093
3.64277	0.49869	3.64277	0.49674	3.64277	0.50131	3.64277	0.51111	3.64277	0.52972	3.64277	0.58537	3.64277	0.67051	3.64277	0.92109	3.64277	0.99606	3.64277	0.89906	3.64277	0.77311	3.64277	0.73401	3.64277	0.66486	3.64277	0.71705
3.64063	0.47781	3.64063	0.47458	3.64063	0.47775	3.64063	0.48627	3.64063	0.50517	3.64063	0.55584	3.64063	0.63462	3.64063	0.88875	3.64063	1	3.64063	0.91521	3.64063	0.78852	3.64063	0.73983	3.64063	0.66486	3.64063	0.71512
3.6385	0.45953	3.6385	0.45763	3.6385	0.45942	3.6385	0.46797	3.6385	0.4845	3.6385	0.53145	3.6385	0.60513	3.6385	0.8577	3.6385	1	3.6385	0.93136	3.6385	0.80252	3.6385	0.75	3.6385	0.66486	3.6385	0.71124
3.63636	0.44256	3.63636	0.44198	3.63636	0.44241	3.63636	0.44967	3.63636	0.46512	3.63636	0.50963	3.63636	0.57821	3.63636	0.82406	3.63636	0.99475	3.63636	0.94616	3.63636	0.82073	3.63636	0.75727	3.63636	0.66667	3.63636	0.7093
3.63423	0.42689	3.63423	0.42503	3.63423	0.42539	3.63423	0.43137	3.63423	0.44703	3.63423	0.48652	3.63423	0.55128	3.63423	0.78525	3.63423	0.98819	3.63423	0.95828	3.63423	0.83754	3.63423	0.76599	3.63423	0.67029	3.63423	0.7093
3.6321	0.41123	3.6321	0.40939	3.6321	0.40969	3.6321	0.41438	3.6321	0.42894	3.6321	0.46598	3.6321	0.52564	3.6321	0.74386	3.6321	0.97507	3.6321	0.97174	3.6321	0.85294	3.6321	0.77326	3.6321	0.6721	3.6321	0.70543
3.62998	0.39817	3.62998	0.39505	3.62998	0.39398	3.62998	0.4	3.62998	0.41214	3.62998	0.44801	3.62998	0.50128	3.62998	0.70634	3.62998	0.96063	3.62998	0.98116	3.62998	0.86975	3.62998	0.78488	3.62998	0.67572	3.62998	0.70349
3.62785	0.38381	3.62785	0.3807	3.62785	0.37958	3.62785	0.38431	3.62785	0.39664	3.62785	0.43004	3.62785	0.47949	3.62785	0.66882	3.62785	0.94226	3.62785	0.98789	3.62785	0.88655	3.62785	0.79506	3.62785	0.68116	3.62785	0.70349
3.62573	0.36945	3.62573	0.36767	3.62573	0.3678	3.62573	0.37124	3.62573	0.38243	3.62573	0.41463	3.62573	0.46026	3.62573	0.63519	3.62573	0.91864	3.62573	0.99596	3.62573	0.90196	3.62573	0.80523	3.62573	0.68478	3.62573	0.70155
3.62361	0.35901	3.62361	0.35724	3.62361	0.35733	3.62361	0.35948	3.62361	0.3708	3.62361	0.40051	3.62361	0.44359	3.62361	0.60673	3.62361	0.89108	3.62361	1	3.62361	0.91597	3.62361	0.81831	3.62361	0.69203	3.62361	0.70155
3.6215	0.34987	3.6215	0.34681	3.6215	0.34555	3.6215	0.34902	3.6215	0.35917	3.6215	0.38768	3.6215	0.42821	3.6215	0.58085	3.6215	0.86352	3.6215	1	3.6215	0.92857	3.6215	0.82703	3.6215	0.69928	3.6215	0.70155
3.61938	0.33943	3.61938	0.33638	3.61938	0.33508	3.61938	0.33725	3.61938	0.34755	3.61938	0.37484	3.61938	0.41282	3.61938	0.55498	3.61938	0.8294	3.61938	0.99865	3.61938	0.93978	3.61938	0.84012	3.61938	0.70471	3.61938	0.70155
3.61727	0.32898	3.61727	0.32595	3.61727	0.32461	3.61727	0.3268	3.61727	0.33721	3.61727	0.362	3.61727	0.39872	3.61727	0.52911	3.61727	0.79396	3.61727	0.99462	3.61727	0.95238	3.61727	0.85465	3.61727	0.71377	3.61727	0.70155
3.61516	0.31984	3.61516	0.31682	3.61516	0.31675	3.61516	0.31765	3.61516	0.32817	3.61516	0.35173	3.61516	0.3859	3.61516	0.50841	3.61516	0.76115	3.61516	0.98923	3.61516	0.96359	3.61516	0.86773	3.61516	0.7192	3.61516	0.70349
3.61305	0.3094	3.61305	0.30769	3.61305	0.30628	3.61305	0.30719	3.61305	0.31783	3.61305	0.34018	3.61305	0.37308	3.61305	0.48642	3.61305	0.7231	3.61305	0.97577	3.61305	0.97479	3.61305	0.87791	3.61305	0.73007	3.61305	0.70349
3.61095	0.30157	3.61095	0.29857	3.61095	0.29712	3.61095	0.29935	3.61095	0.30749	3.61095	0.33119	3.61095	0.36026	3.61095	0.46572	3.61095	0.68635	3.61095	0.95693	3.61095	0.98459	3.61095	0.88953	3.61095	0.74275	3.61095	0.70543
3.60885	0.29243	3.60885	0.29205	3.60885	0.28927	3.60885	0.2915	3.60885	0.29974	3.60885	0.32092	3.60885	0.35	3.60885	0.4489	3.60885	0.65486	3.60885	0.93943	3.60885	0.9902	3.60885	0.90407	3.60885	0.75181	3.60885	0.70736
3.60675	0.2846	3.60675	0.28422	3.60675	0.2801	3.60675	0.28235	3.60675	0.2907	3.60675	0.31065	3.60675	0.33974	3.60675	0.43208	3.60675	0.62205	3.60675	0.91521	3.60675	0.9958	3.60675	0.91715	3.60675	0.76268	3.60675	0.71124
3.60465	0.27807	3.60465	0.2764	3.60465	0.27356	3.60465	0.27451	3.60465	0.28295	3.60465	0.30295	3.60465	0.32949	3.60465	0.41527	3.60465	0.58924	3.60465	0.88694	3.60465	0.9986	3.60465	0.93023	3.60465	0.77536	3.60465	0.71318
3.60256	0.27154	3.60256	0.26988	3.60256	0.26702	3.60256	0.26797	3.60256	0.27519	3.60256	0.29525	3.60256	0.32051	3.60256	0.40233	3.60256	0.5643	3.60256	0.85734	3.60256	1	3.60256	0.94041	3.60256	0.78804	3.60256	0.71705
3.60046	0.26501	3.60046	0.26206	3.60046	0.25916	3.60046	0.26013	3.60046	0.26744	3.60046	0.28626	3.60046	0.31154	3.60046	0.3881	3.60046	0.53806	3.60046	0.82369	3.60046	0.9986	3.60046	0.95203	3.60046	0.80254	3.60046	0.72093
3.59837	0.25718	3.59837	0.25554	3.59837	0.25262	3.59837	0.25359	3.59837	0.26098	3.59837	0.27856	3.59837	0.30256	3.59837	0.37516	3.59837	0.51575	3.59837	0.79004	3.59837	0.9958	3.59837	0.96221	3.59837	0.81341	3.59837	0.72674
3.59629	0.25196	3.59629	0.25033	3.59629	0.24607	3.59629	0.24706	3.59629	0.25452	3.59629	0.27214	3.59629	0.29487	3.59629	0.36352	3.59629	0.49475	3.59629	0.75639	3.59629	0.9902	3.59629	0.96948	3.59629	0.82428	3.59629	0.73062
3.5942	0.24413	3.5942	0.24381	3.5942	0.24084	3.5942	0.24052	3.5942	0.24806	3.5942	0.26444	3.5942	0.28718	3.5942	0.35188	3.5942	0.47375	3.5942	0.72275	3.5942	0.97619	3.5942	0.97529	3.5942	0.83877	3.5942	0.73643
3.59212	0.2389	3.59212	0.23729	3.59212	0.23429	3.59212	0.23529	3.59212	0.2416	3.59212	0.25931	3.59212	0.27949	3.59212	0.34153	3.59212	0.45538	3.59212	0.69179	3.59212	0.96078	3.59212	0.98401	3.59212	0.85145	3.59212	0.74419
3.59004	0.23368	3.59004	0.23207	3.59004	0.22906	3.59004	0.22876	3.59004	0.23773	3.59004	0.25289	3.59004	0.27308	3.59004	0.33247	3.59004	0.44094	3.59004	0.66218	3.59004	0.94678	3.59004	0.99128	3.59004	0.86413	3.59004	0.75
3.58796	0.22846	3.58796	0.22686	3.58796	0.22382	3.58796	0.22222	3.58796	0.23127	3.58796	0.24647	3.58796	0.26667	3.58796	0.32342	3.58796	0.4252	3.58796	0.62988	3.58796	0.92577	3.58796	0.99273	3.58796	0.87681	3.58796	0.75581
3.58589	0.22324	3.58589	0.22164	3.58589	0.21859	3.58589	0.21699	3.58589	0.22481	3.58589	0.24005	3.58589	0.26026	3.58589	0.31307	3.58589	0.40945	3.58589	0.59758	3.58589	0.90336	3.58589	0.99564	3.58589	0.8913	3.58589	0.76357
3.58382	0.21802	3.58382	0.21643	3.58382	0.21335	3.58382	0.21307	3.58382	0.21964	3.58382	0.23492	3.58382	0.25513	3.58382	0.3053	3.58382	0.39501	3.58382	0.57201	3.58382	0.87815	3.58382	1	3.58382	0.90217	3.58382	0.77132
3.58174	0.21279	3.58174	0.21121	3.58174	0.20812	3.58174	0.20784	3.58174	0.21447	3.58174	0.22978	3.58174	0.24872	3.58174	0.29754	3.58174	0.38189	3.58174	0.54509	3.58174	0.84454	3.58174	0.99855	3.58174	0.91486	3.58174	0.78101
3.57968	0.20757	3.57968	0.206	3.57968	0.20419	3.57968	0.20261	3.57968	0.2093	3.57968	0.22336	3.57968	0.24231	3.57968	0.28978	3.57968	0.37008	3.57968	0.51952	3.57968	0.81232	3.57968	0.99273	3.57968	0.92754	3.57968	0.7907
3.57761	0.20366	3.57761	0.20209	3.57761	0.19895	3.57761	0.19869	3.57761	0.20543	3.57761	0.21823	3.57761	0.23718	3.57761	0.28331	3.57761	0.35958	3.57761	0.49933	3.57761	0.78431	3.57761	0.98692	3.57761	0.94022	3.57761	0.80039
3.57555	0.19974	3.57555	0.19817	3.57555	0.19503	3.57555	0.19346	3.57555	0.20026	3.57555	0.21438	3.57555	0.23077	3.57555	0.27555	3.57555	0.34777	3.57555	0.47779	3.57555	0.7493	3.57555	0.9782	3.57555	0.9529	3.57555	0.81202
3.57349	0.19582	3.57349	0.19426	3.57349	0.1911	3.57349	0.18824	3.57349	0.19638	3.57349	0.20924	3.57349	0.22564	3.57349	0.26779	3.57349	0.33858	3.57349	0.4576	3.57349	0.71569	3.57349	0.96657	3.57349	0.96196	3.57349	0.82364
3.57143	0.19191	3.57143	0.19035	3.57143	0.18717	3.57143	0.18562	3.57143	0.19251	3.57143	0.20539	3.57143	0.22179	3.57143	0.26261	3.57143	0.3294	3.57143	0.44011	3.57143	0.68627	3.57143	0.95349	3.57143	0.9692	3.57143	0.8314
3.56937	0.18668	3.56937	0.18644	3.56937	0.18325	3.56937	0.1817	3.56937	0.18863	3.56937	0.20154	3.56937	0.21667	3.56937	0.25614	3.56937	0.32021	3.56937	0.42396	3.56937	0.65406	3.56937	0.93314	3.56937	0.97826	3.56937	0.84302
3.56732	0.18277	3.56732	0.18253	3.56732	0.17932	3.56732	0.17778	3.56732	0.18346	3.56732	0.19769	3.56732	0.21154	3.56732	0.24838	3.56732	0.31102	3.56732	0.40915	3.56732	0.62605	3.56732	0.90988	3.56732	0.98551	3.56732	0.85465
3.56527	0.17885	3.56527	0.17992	3.56527	0.17539	3.56527	0.17386	3.56527	0.17959	3.56527	0.19384	3.56527	0.20769	3.56527	0.24321	3.56527	0.30315	3.56527	0.39569	3.56527	0.60084	3.56527	0.88808	3.56527	0.99094	3.56527	0.86628
3.56322	0.17624	3.56322	0.17601	3.56322	0.17147	3.56322	0.16993	3.56322	0.17571	3.56322	0.1887	3.56322	0.20385	3.56322	0.23803	3.56322	0.29528	3.56322	0.38223	3.56322	0.57143	3.56322	0.86483	3.56322	0.99638	3.56322	0.87791
3.56117	0.17363	3.56117	0.1721	3.56117	0.16754	3.56117	0.16601	3.56117	0.17183	3.56117	0.18485	3.56117	0.19872	3.56117	0.23286	3.56117	0.2874	3.56117	0.36878	3.56117	0.54622	3.56117	0.84157	3.56117	0.99819	3.56117	0.8876
3.55913	0.16971	3.55913	0.16949	3.55913	0.16492	3.55913	0.1634	3.55913	0.16796	3.55913	0.181	3.55913	0.19487	3.55913	0.22768	3.55913	0.28084	3.55913	0.35801	3.55913	0.52381	3.55913	0.81686	3.55913	1	3.55913	0.89922
3.55709	0.1658	3.55709	0.16558	3.55709	0.1623	3.55709	0.15948	3.55709	0.16408	3.55709	0.17715	3.55709	0.19103	3.55709	0.22251	3.55709	0.27428	3.55709	0.3459	3.55709	0.4972	3.55709	0.78343	3.55709	0.99819	3.55709	0.91085
3.55505	0.16319	3.55505	0.16167	3.55505	0.15838	3.55505	0.15556	3.55505	0.16021	3.55505	0.1733	3.55505	0.1859	3.55505	0.21863	3.55505	0.26772	3.55505	0.33513	3.55505	0.47759	3.55505	0.75291	3.55505	0.99457	3.55505	0.92248
3.55301	0.15927	3.55301	0.15906	3.55301	0.15445	3.55301	0.15294	3.55301	0.15762	3.55301	0.16945	3.55301	0.18333	3.55301	0.21475	3.55301	0.26115	3.55301	0.32571	3.55301	0.46078	3.55301	0.72529	3.55301	0.98913	3.55301	0.93217
3.55097	0.15666	3.55097	0.15645	3.55097	0.15183	3.55097	0.15033	3.55097	0.15504	3.55097	0.1656	3.55097	0.17949	3.55097	0.20957	3.55097	0.25459	3.55097	0.31629	3.55097	0.44118	3.55097	0.69331	3.55097	0.97826	3.55097	0.94186
3.54894	0.15274	3.54894	0.15254	3.54894	0.14791	3.54894	0.14771	3.54894	0.15116	3.54894	0.16175	3.54894	0.17564	3.54894	0.2044	3.54894	0.24803	3.54894	0.30686	3.54894	0.42437	3.54894	0.66424	3.54894	0.96739	3.54894	0.95349
3.54691	0.15013	3.54691	0.14993	3.54691	0.1466	3.54691	0.14379	3.54691	0.14858	3.54691	0.15918	3.54691	0.17179	3.54691	0.20052	3.54691	0.24278	3.54691	0.30013	3.54691	0.40896	3.54691	0.63953	3.54691	0.95652	3.54691	0.96124
3.54488	0.14752	3.54488	0.14733	3.54488	0.14398	3.54488	0.13987	3.54488	0.14599	3.54488	0.15661	3.54488	0.16923	3.54488	0.19664	3.54488	0.23753	3.54488	0.29341	3.54488	0.39356	3.54488	0.61192	3.54488	0.93841	3.54488	0.96899
3.54286	0.14491	3.54286	0.14472	3.54286	0.14136	3.54286	0.13856	3.54286	0.14212	3.54286	0.15276	3.54286	0.16538	3.54286	0.19276	3.54286	0.23228	3.54286	0.28533	3.54286	0.38095	3.54286	0.5843	3.54286	0.9221	3.54286	0.97481
3.54083	0.1423	3.54083	0.14211	3.54083	0.13874	3.54083	0.13595	3.54083	0.13953	3.54083	0.15019	3.54083	0.16282	3.54083	0.19017	3.54083	0.22703	3.54083	0.2786	3.54083	0.36975	3.54083	0.56105	3.54083	0.9058	3.54083	0.98256
3.53881	0.13969	3.53881	0.1395	3.53881	0.13613	3.53881	0.13333	3.53881	0.13695	3.53881	0.14634	3.53881	0.15897	3.53881	0.18629	3.53881	0.2231	3.53881	0.27187	3.53881	0.35714	3.53881	0.53924	3.53881	0.88043	3.53881	0.99031
3.53679	0.13708	3.53679	0.1369	3.53679	0.13351	3.53679	0.12941	3.53679	0.13437	3.53679	0.14377	3.53679	0.15641	3.53679	0.18111	3.53679	0.21785	3.53679	0.26649	3.53679	0.34594	3.53679	0.51599	3.53679	0.85507	3.53679	0.99419
3.53478	0.13316	3.53478	0.13559	3.53478	0.13089	3.53478	0.1268	3.53478	0.13178	3.53478	0.14249	3.53478	0.15256	3.53478	0.17853	3.53478	0.2126	3.53478	0.2611	3.53478	0.33613	3.53478	0.49419	3.53478	0.82971	3.53478	0.99806
3.53276	0.13055	3.53276	0.13299	3.53276	0.12827	3.53276	0.12549	3.53276	0.12791	3.53276	0.13864	3.53276	0.15	3.53276	0.17464	3.53276	0.20866	3.53276	0.25303	3.53276	0.32493	3.53276	0.47093	3.53276	0.79891	3.53276	1
3.53075	0.12794	3.53075	0.12907	3.53075	0.12565	3.53075	0.12288	3.53075	0.12661	3.53075	0.13607	3.53075	0.14744	3.53075	0.17076	3.53075	0.20472	3.53075	0.24764	3.53075	0.31232	3.53075	0.45494	3.53075	0.76812	3.53075	1
3.52874	0.12663	3.52874	0.12777	3.52874	0.12304	3.52874	0.12026	3.52874	0.12403	3.52874	0.1335	3.52874	0.14487	3.52874	0.16688	3.52874	0.19948	3.52874	0.24226	3.52874	0.30392	3.52874	0.4375	3.52874	0.74094	3.52874	0.99806
3.52673	0.12402	3.52673	0.12647	3.52673	0.12173	3.52673	0.11765	3.52673	0.12145	3.52673	0.12965	3.52673	0.14231	3.52673	0.16429	3.52673	0.19554	3.52673	0.23688	3.52673	0.29692	3.52673	0.41715	3.52673	0.71014	3.52673	0.99419
3.52473	0.12141	3.52473	0.12256	3.52473	0.11911	3.52473	0.11503	3.52473	0.11886	3.52473	0.12709	3.52473	0.13846	3.52473	0.16171	3.52473	0.1916	3.52473	0.23015	3.52473	0.28852	3.52473	0.40116	3.52473	0.67754	3.52473	0.98643
3.52273	0.1188	3.52273	0.11995	3.52273	0.11649	3.52273	0.11242	3.52273	0.11628	3.52273	0.12452	3.52273	0.1359	3.52273	0.15783	3.52273	0.18635	3.52273	0.22476	3.52273	0.28151	3.52273	0.38663	3.52273	0.64674	3.52273	0.97868
3.52073	0.11749	3.52073	0.11734	3.52073	0.11387	3.52073	0.1098	3.52073	0.1137	3.52073	0.12323	3.52073	0.13333	3.52073	0.15524	3.52073	0.18241	3.52073	0.22073	3.52073	0.27591	3.52073	0.375	3.52073	0.61775	3.52073	0.97093
3.51873	0.11488	3.51873	0.11604	3.51873	0.11257	3.51873	0.1085	3.51873	0.11111	3.51873	0.11938	3.51873	0.13077	3.51873	0.15136	3.51873	0.17848	3.51873	0.21534	3.51873	0.26891	3.51873	0.36337	3.51873	0.59058	3.51873	0.9593
3.51673	0.11358	3.51673	0.11343	3.51673	0.10995	3.51673	0.10588	3.51673	0.10982	3.51673	0.11682	3.51673	0.12821	3.51673	0.14877	3.51673	0.17585	3.51673	0.20996	3.51673	0.2605	3.51673	0.34884	3.51673	0.56341	3.51673	0.94574
3.51474	0.10966	3.51474	0.11082	3.51474	0.10864	3.51474	0.10458	3.51474	0.10724	3.51474	0.11553	3.51474	0.12564	3.51474	0.14618	3.51474	0.17192	3.51474	0.20592	3.51474	0.2549	3.51474	0.33576	3.51474	0.53442	3.51474	0.92636
3.51275	0.10836	3.51275	0.10952	3.51275	0.10602	3.51275	0.10327	3.51275	0.10465	3.51275	0.11297	3.51275	0.12308	3.51275	0.1436	3.51275	0.16798	3.51275	0.20323	3.51275	0.2493	3.51275	0.32703	3.51275	0.51087	3.51275	0.90891
3.51076	0.10574	3.51076	0.10821	3.51076	0.10471	3.51076	0.10065	3.51076	0.10207	3.51076	0.1104	3.51076	0.12179	3.51076	0.13972	3.51076	0.16535	3.51076	0.19785	3.51076	0.2437	3.51076	0.31831	3.51076	0.48732	3.51076	0.88953
3.50877	0.10444	3.50877	0.10561	3.50877	0.10209	3.50877	0.09804	3.50877	0.10078	3.50877	0.10783	3.50877	0.11923	3.50877	0.13583	3.50877	0.16142	3.50877	0.19246	3.50877	0.2381	3.50877	0.30959	3.50877	0.46196	3.50877	0.86434
3.50679	0.10313	3.50679	0.103	3.50679	0.09948	3.50679	0.09542	3.50679	0.09819	3.50679	0.10655	3.50679	0.11538	3.50679	0.13325	3.50679	0.15748	3.50679	0.18843	3.50679	0.23249	3.50679	0.29942	3.50679	0.44022	3.50679	0.83915
3.5048	0.10052	3.5048	0.10169	3.5048	0.09817	3.5048	0.09412	3.5048	0.0969	3.5048	0.10398	3.5048	0.11282	3.5048	0.13195	3.5048	0.15617	3.5048	0.18439	3.5048	0.22689	3.5048	0.28924	3.5048	0.41848	3.5048	0.81395
3.50282	0.09791	3.50282	0.09909	3.50282	0.09686	3.50282	0.0915	3.50282	0.09432	3.50282	0.10141	3.50282	0.11026	3.50282	0.12937	3.50282	0.15223	3.50282	0.18035	3.50282	0.21989	3.50282	0.27907	3.50282	0.40036	3.50282	0.78682
3.50085	0.0953	3.50085	0.09778	3.50085	0.09424	3.50085	0.0902	3.50085	0.09173	3.50085	0.10013	3.50085	0.10897	3.50085	0.12549	3.50085	0.14829	3.50085	0.17631	3.50085	0.21429	3.50085	0.2718	3.50085	0.38225	3.50085	0.75775
3.49887	0.09399	3.49887	0.09518	3.49887	0.09162	3.49887	0.08758	3.49887	0.08915	3.49887	0.09756	3.49887	0.10641	3.49887	0.1229	3.49887	0.14567	3.49887	0.17093	3.49887	0.20868	3.49887	0.26453	3.49887	0.36232	3.49887	0.72674
3.4969	0.09138	3.4969	0.09387	3.4969	0.09162	3.4969	0.08627	3.4969	0.08656	3.4969	0.09499	3.4969	0.10385	3.4969	0.1216	3.4969	0.14173	3.4969	0.16824	3.4969	0.20448	3.4969	0.25872	3.4969	0.34783	3.4969	0.69961
3.49493	0.08877	3.49493	0.09257	3.49493	0.08901	3.49493	0.08366	3.49493	0.08656	3.49493	0.09371	3.49493	0.10256	3.49493	0.11772	3.49493	0.13911	3.49493	0.16555	3.49493	0.20028	3.49493	0.25145	3.49493	0.33333	3.49493	0.67248
3.49296	0.08747	3.49296	0.08996	3.49296	0.08639	3.49296	0.08235	3.49296	0.08398	3.49296	0.09114	3.49296	0.1	3.49296	0.11514	3.49296	0.13517	3.49296	0.16151	3.49296	0.19468	3.49296	0.24564	3.49296	0.31884	3.49296	0.64341
3.49099	0.08486	3.49099	0.08735	3.49099	0.08508	3.49099	0.08105	3.49099	0.08269	3.49099	0.08858	3.49099	0.09744	3.49099	0.11384	3.49099	0.13255	3.49099	0.15747	3.49099	0.19188	3.49099	0.23983	3.49099	0.30435	3.49099	0.61628
3.48903	0.08355	3.48903	0.08605	3.48903	0.08377	3.48903	0.07843	3.48903	0.0801	3.48903	0.08729	3.48903	0.09487	3.48903	0.11125	3.48903	0.12992	3.48903	0.15478	3.48903	0.18908	3.48903	0.23401	3.48903	0.29167	3.48903	0.58915
3.48706	0.08225	3.48706	0.08475	3.48706	0.08115	3.48706	0.07712	3.48706	0.07881	3.48706	0.08472	3.48706	0.09359	3.48706	0.10867	3.48706	0.12861	3.48706	0.15074	3.48706	0.18487	3.48706	0.22965	3.48706	0.28261	3.48706	0.56395
3.4851	0.08094	3.4851	0.08344	3.4851	0.07984	3.4851	0.07582	3.4851	0.07752	3.4851	0.08344	3.4851	0.09103	3.4851	0.10737	3.4851	0.12598	3.4851	0.14805	3.4851	0.18067	3.4851	0.22529	3.4851	0.27174	3.4851	0.5407
3.48315	0.07963	3.48315	0.08214	3.48315	0.07853	3.48315	0.07451	3.48315	0.07623	3.48315	0.08216	3.48315	0.08974	3.48315	0.10479	3.48315	0.12205	3.48315	0.1467	3.48315	0.17647	3.48315	0.21802	3.48315	0.26087	3.48315	0.5155
3.48119	0.07702	3.48119	0.07953	3.48119	0.07723	3.48119	0.0732	3.48119	0.07494	3.48119	0.08087	3.48119	0.08846	3.48119	0.10349	3.48119	0.11942	3.48119	0.14266	3.48119	0.17367	3.48119	0.21076	3.48119	0.25181	3.48119	0.49225
3.47924	0.07572	3.47924	0.07823	3.47924	0.07592	3.47924	0.0719	3.47924	0.07235	3.47924	0.07831	3.47924	0.0859	3.47924	0.10091	3.47924	0.11811	3.47924	0.13997	3.47924	0.16947	3.47924	0.2064	3.47924	0.24275	3.47924	0.47093
3.47729	0.07441	3.47729	0.07692	3.47729	0.07461	3.47729	0.07059	3.47729	0.07106	3.47729	0.07702	3.47729	0.08333	3.47729	0.09832	3.47729	0.11549	3.47729	0.13728	3.47729	0.16527	3.47729	0.20203	3.47729	0.2337	3.47729	0.45155
3.47534	0.07311	3.47534	0.07562	3.47534	0.0733	3.47534	0.06797	3.47534	0.06977	3.47534	0.07702	3.47534	0.08205	3.47534	0.09702	3.47534	0.11286	3.47534	0.13459	3.47534	0.16106	3.47534	0.19767	3.47534	0.22464	3.47534	0.43217
3.47339	0.0718	3.47339	0.07432	3.47339	0.07199	3.47339	0.06667	3.47339	0.06848	3.47339	0.07445	3.47339	0.08077	3.47339	0.09444	3.47339	0.11155	3.47339	0.13324	3.47339	0.15966	3.47339	0.19331	3.47339	0.21739	3.47339	0.41279
3.47144	0.0705	3.47144	0.07301	3.47144	0.07068	3.47144	0.06667	3.47144	0.06718	3.47144	0.07317	3.47144	0.07949	3.47144	0.09314	3.47144	0.10892	3.47144	0.13055	3.47144	0.15826	3.47144	0.19186	3.47144	0.21014	3.47144	0.39535
3.4695	0.06919	3.4695	0.07301	3.4695	0.07068	3.4695	0.06536	3.4695	0.06589	3.4695	0.07189	3.4695	0.07821	3.4695	0.09185	3.4695	0.10761	3.4695	0.12651	3.4695	0.15406	3.4695	0.1875	3.4695	0.2029	3.4695	0.37791
3.46756	0.06789	3.46756	0.0704	3.46756	0.06806	3.46756	0.06405	3.46756	0.0646	3.46756	0.0706	3.46756	0.07692	3.46756	0.08926	3.46756	0.10499	3.46756	0.12382	3.46756	0.14986	3.46756	0.18314	3.46756	0.19565	3.46756	0.3624
3.46562	0.06658	3.46562	0.0691	3.46562	0.06675	3.46562	0.06275	3.46562	0.06331	3.46562	0.06804	3.46562	0.07564	3.46562	0.08797	3.46562	0.10367	3.46562	0.12113	3.46562	0.14706	3.46562	0.17733	3.46562	0.18841	3.46562	0.3469
3.46369	0.06527	3.46369	0.0678	3.46369	0.06545	3.46369	0.06144	3.46369	0.06202	3.46369	0.06675	3.46369	0.07436	3.46369	0.08668	3.46369	0.10105	3.46369	0.11978	3.46369	0.14286	3.46369	0.17442	3.46369	0.18297	3.46369	0.3314
3.46175	0.06397	3.46175	0.06649	3.46175	0.06414	3.46175	0.05882	3.46175	0.06072	3.46175	0.06547	3.46175	0.07179	3.46175	0.08409	3.46175	0.09843	3.46175	0.11709	3.46175	0.14006	3.46175	0.17006	3.46175	0.17572	3.46175	0.31589
3.45982	0.06266	3.45982	0.06519	3.45982	0.06283	3.45982	0.05752	3.45982	0.05814	3.45982	0.06418	3.45982	0.07051	3.45982	0.0815	3.45982	0.09711	3.45982	0.1144	3.45982	0.13725	3.45982	0.16715	3.45982	0.17029	3.45982	0.30233
3.45789	0.06136	3.45789	0.06389	3.45789	0.06152	3.45789	0.05752	3.45789	0.05814	3.45789	0.0629	3.45789	0.06923	3.45789	0.08021	3.45789	0.0958	3.45789	0.11171	3.45789	0.13445	3.45789	0.16279	3.45789	0.16486	3.45789	0.2907
3.45596	0.06005	3.45596	0.06258	3.45596	0.06152	3.45596	0.05621	3.45596	0.05685	3.45596	0.06162	3.45596	0.06795	3.45596	0.07891	3.45596	0.09318	3.45596	0.11036	3.45596	0.13165	3.45596	0.15988	3.45596	0.16123	3.45596	0.28101
3.45404	0.05875	3.45404	0.06128	3.45404	0.06021	3.45404	0.0549	3.45404	0.05556	3.45404	0.06033	3.45404	0.06667	3.45404	0.07762	3.45404	0.09055	3.45404	0.10767	3.45404	0.13025	3.45404	0.15698	3.45404	0.1558	3.45404	0.26938
3.45212	0.05744	3.45212	0.05997	3.45212	0.0589	3.45212	0.0549	3.45212	0.05426	3.45212	0.05905	3.45212	0.06538	3.45212	0.07633	3.45212	0.08924	3.45212	0.10633	3.45212	0.12745	3.45212	0.15407	3.45212	0.15036	3.45212	0.25775
3.45019	0.05614	3.45019	0.05997	3.45019	0.05759	3.45019	0.05359	3.45019	0.05297	3.45019	0.05777	3.45019	0.0641	3.45019	0.07374	3.45019	0.08793	3.45019	0.10363	3.45019	0.12605	3.45019	0.15116	3.45019	0.14674	3.45019	0.24806
3.44828	0.05483	3.44828	0.05867	3.44828	0.05628	3.44828	0.05229	3.44828	0.05168	3.44828	0.05648	3.44828	0.06282	3.44828	0.07245	3.44828	0.08661	3.44828	0.10229	3.44828	0.12325	3.44828	0.14826	3.44828	0.1413	3.44828	0.23837
3.44636	0.05483	3.44636	0.05737	3.44636	0.05497	3.44636	0.05098	3.44636	0.05039	3.44636	0.05648	3.44636	0.06154	3.44636	0.07115	3.44636	0.08399	3.44636	0.0996	3.44636	0.12045	3.44636	0.1439	3.44636	0.13768	3.44636	0.22868
3.44444	0.05222	3.44444	0.05606	3.44444	0.05497	3.44444	0.04967	3.44444	0.0491	3.44444	0.05392	3.44444	0.06026	3.44444	0.06986	3.44444	0.08268	3.44444	0.0969	3.44444	0.11765	3.44444	0.13953	3.44444	0.13406	3.44444	0.22093
3.44253	0.05222	3.44253	0.05476	3.44253	0.05366	3.44253	0.04967	3.44253	0.0491	3.44253	0.05392	3.44253	0.05897	3.44253	0.06856	3.44253	0.08136	3.44253	0.09556	3.44253	0.11485	3.44253	0.13808	3.44253	0.12862	3.44253	0.21318
3.44062	0.05091	3.44062	0.05346	3.44062	0.05236	3.44062	0.04967	3.44062	0.0491	3.44062	0.05263	3.44062	0.05769	3.44062	0.06727	3.44062	0.07874	3.44062	0.09421	3.44062	0.11204	3.44062	0.13663	3.44062	0.12681	3.44062	0.20736
3.43871	0.04961	3.43871	0.05346	3.43871	0.05236	3.43871	0.04837	3.43871	0.0478	3.43871	0.05135	3.43871	0.05641	3.43871	0.06598	3.43871	0.07743	3.43871	0.09287	3.43871	0.11204	3.43871	0.13517	3.43871	0.12319	3.43871	0.19961
3.43681	0.0483	3.43681	0.05215	3.43681	0.05105	3.43681	0.04706	3.43681	0.04651	3.43681	0.05006	3.43681	0.05385	3.43681	0.06468	3.43681	0.07612	3.43681	0.09152	3.43681	0.10784	3.43681	0.13227	3.43681	0.11957	3.43681	0.19186
3.4349	0.047	3.4349	0.05085	3.4349	0.04974	3.4349	0.04575	3.4349	0.04522	3.4349	0.04878	3.4349	0.05385	3.4349	0.06339	3.4349	0.0748	3.4349	0.08883	3.4349	0.10504	3.4349	0.12791	3.4349	0.11594	3.4349	0.18605
3.433	0.047	3.433	0.05085	3.433	0.04843	3.433	0.04444	3.433	0.04393	3.433	0.0475	3.433	0.05256	3.433	0.0621	3.433	0.07349	3.433	0.08748	3.433	0.10364	3.433	0.125	3.433	0.11232	3.433	0.18023
3.4311	0.047	3.4311	0.04954	3.4311	0.04843	3.4311	0.04314	3.4311	0.04393	3.4311	0.04621	3.4311	0.05128	3.4311	0.0608	3.4311	0.07218	3.4311	0.08748	3.4311	0.10224	3.4311	0.12209	3.4311	0.11051	3.4311	0.17442
3.4292	0.04569	3.4292	0.04824	3.4292	0.04712	3.4292	0.04314	3.4292	0.04264	3.4292	0.04621	3.4292	0.05	3.4292	0.05951	3.4292	0.06955	3.4292	0.08479	3.4292	0.10084	3.4292	0.12064	3.4292	0.10688	3.4292	0.1686
3.42731	0.04439	3.42731	0.04694	3.42731	0.04581	3.42731	0.04183	3.42731	0.04134	3.42731	0.04493	3.42731	0.05	3.42731	0.05821	3.42731	0.06824	3.42731	0.0821	3.42731	0.09944	3.42731	0.11773	3.42731	0.10326	3.42731	0.16279
3.42541	0.04308	3.42541	0.04694	3.42541	0.0445	3.42541	0.04183	3.42541	0.04134	3.42541	0.04493	3.42541	0.04744	3.42541	0.05692	3.42541	0.06693	3.42541	0.08075	3.42541	0.09664	3.42541	0.11628	3.42541	0.10145	3.42541	0.15698
3.42352	0.04308	3.42352	0.04563	3.42352	0.0445	3.42352	0.04052	3.42352	0.04005	3.42352	0.04365	3.42352	0.04615	3.42352	0.05563	3.42352	0.06693	3.42352	0.07941	3.42352	0.09384	3.42352	0.11337	3.42352	0.09783	3.42352	0.15116
3.42163	0.04178	3.42163	0.04433	3.42163	0.04319	3.42163	0.03922	3.42163	0.03876	3.42163	0.04365	3.42163	0.04615	3.42163	0.05433	3.42163	0.0643	3.42163	0.07806	3.42163	0.09384	3.42163	0.11047	3.42163	0.0942	3.42163	0.14729
3.41975	0.04047	3.41975	0.04302	3.41975	0.04188	3.41975	0.03791	3.41975	0.03747	3.41975	0.04108	3.41975	0.04487	3.41975	0.05304	3.41975	0.06299	3.41975	0.07537	3.41975	0.09104	3.41975	0.10756	3.41975	0.09239	3.41975	0.14147
3.41786	0.03916	3.41786	0.04172	3.41786	0.04188	3.41786	0.03791	3.41786	0.03747	3.41786	0.03979	3.41786	0.04487	3.41786	0.05175	3.41786	0.06168	3.41786	0.07268	3.41786	0.08824	3.41786	0.1061	3.41786	0.08877	3.41786	0.1376
3.41598	0.03786	3.41598	0.04042	3.41598	0.04058	3.41598	0.0366	3.41598	0.03618	3.41598	0.03979	3.41598	0.04359	3.41598	0.05045	3.41598	0.06168	3.41598	0.07133	3.41598	0.08824	3.41598	0.10465	3.41598	0.08696	3.41598	0.13372
3.4141	0.03786	3.4141	0.04042	3.4141	0.04058	3.4141	0.03529	3.4141	0.03618	3.4141	0.03851	3.4141	0.04103	3.4141	0.04916	3.4141	0.05906	3.4141	0.06999	3.4141	0.08543	3.4141	0.10174	3.4141	0.08333	3.4141	0.12791
3.41222	0.03655	3.41222	0.03911	3.41222	0.03927	3.41222	0.03529	3.41222	0.03488	3.41222	0.03723	3.41222	0.04103	3.41222	0.04787	3.41222	0.05643	3.41222	0.06999	3.41222	0.08263	3.41222	0.10029	3.41222	0.08152	3.41222	0.12403
3.41034	0.03655	3.41034	0.03911	3.41034	0.03796	3.41034	0.03399	3.41034	0.03359	3.41034	0.03723	3.41034	0.03974	3.41034	0.04657	3.41034	0.05643	3.41034	0.06864	3.41034	0.08123	3.41034	0.09738	3.41034	0.07971	3.41034	0.12016
3.40847	0.03394	3.40847	0.03781	3.40847	0.03665	3.40847	0.03268	3.40847	0.0323	3.40847	0.03594	3.40847	0.03846	3.40847	0.04528	3.40847	0.05512	3.40847	0.06595	3.40847	0.07843	3.40847	0.09593	3.40847	0.07609	3.40847	0.11628
3.40659	0.03394	3.40659	0.03781	3.40659	0.03665	3.40659	0.03268	3.40659	0.0323	3.40659	0.03466	3.40659	0.03718	3.40659	0.04528	3.40659	0.05381	3.40659	0.0646	3.40659	0.07703	3.40659	0.09448	3.40659	0.07428	3.40659	0.1124
3.40472	0.03264	3.40472	0.03651	3.40472	0.03665	3.40472	0.03137	3.40472	0.03101	3.40472	0.03338	3.40472	0.03718	3.40472	0.04398	3.40472	0.05249	3.40472	0.06326	3.40472	0.07703	3.40472	0.09012	3.40472	0.07246	3.40472	0.10853
3.40285	0.03264	3.40285	0.0352	3.40285	0.03403	3.40285	0.03137	3.40285	0.02972	3.40285	0.03209	3.40285	0.03718	3.40285	0.04269	3.40285	0.05118	3.40285	0.06191	3.40285	0.07423	3.40285	0.08721	3.40285	0.06884	3.40285	0.10465
3.40099	0.03133	3.40099	0.0339	3.40099	0.03403	3.40099	0.03007	3.40099	0.02972	3.40099	0.03209	3.40099	0.0359	3.40099	0.0414	3.40099	0.04987	3.40099	0.06057	3.40099	0.07143	3.40099	0.08576	3.40099	0.06703	3.40099	0.10078
3.39912	0.03003	3.39912	0.0339	3.39912	0.03272	3.39912	0.02876	3.39912	0.02842	3.39912	0.03081	3.39912	0.03462	3.39912	0.0401	3.39912	0.04856	3.39912	0.05922	3.39912	0.07143	3.39912	0.08576	3.39912	0.06341	3.39912	0.0969
3.39726	0.03003	3.39726	0.03259	3.39726	0.03272	3.39726	0.02876	3.39726	0.02842	3.39726	0.03081	3.39726	0.03462	3.39726	0.03881	3.39726	0.04856	3.39726	0.05922	3.39726	0.07143	3.39726	0.08576	3.39726	0.06522	3.39726	0.0969
3.3954	0.03003	3.3954	0.03259	3.3954	0.03272	3.3954	0.02876	3.3954	0.02842	3.3954	0.03081	3.3954	0.03462	3.3954	0.03881	3.3954	0.04724	3.3954	0.05922	3.3954	0.07143	3.3954	0.08576	3.3954	0.06522	3.3954	0.0969
3.39354	0.02872	3.39354	0.03129	3.39354	0.03272	3.39354	0.02876	3.39354	0.02713	3.39354	0.02953	3.39354	0.03333	3.39354	0.03881	3.39354	0.04593	3.39354	0.05653	3.39354	0.07003	3.39354	0.08576	3.39354	0.06341	3.39354	0.09302
3.39168	0.02872	3.39168	0.03129	3.39168	0.03141	3.39168	0.02745	3.39168	0.02713	3.39168	0.02824	3.39168	0.03205	3.39168	0.03622	3.39168	0.04593	3.39168	0.05518	3.39168	0.06863	3.39168	0.0814	3.39168	0.06159	3.39168	0.09109
3.38983	0.02742	3.38983	0.03129	3.38983	0.0301	3.38983	0.02745	3.38983	0.02584	3.38983	0.02824	3.38983	0.03077	3.38983	0.03622	3.38983	0.04462	3.38983	0.05384	3.38983	0.06583	3.38983	0.07849	3.38983	0.05978	3.38983	0.08915
3.38798	0.02611	3.38798	0.02999	3.38798	0.0288	3.38798	0.02614	3.38798	0.02584	3.38798	0.02696	3.38798	0.02949	3.38798	0.03493	3.38798	0.04331	3.38798	0.05249	3.38798	0.06443	3.38798	0.07703	3.38798	0.05797	3.38798	0.08527
3.38613	0.02611	3.38613	0.02868	3.38613	0.0288	3.38613	0.02614	3.38613	0.02455	3.38613	0.02696	3.38613	0.02821	3.38613	0.03364	3.38613	0.04199	3.38613	0.05114	3.38613	0.06303	3.38613	0.07558	3.38613	0.05616	3.38613	0.08333
3.38428	0.02611	3.38428	0.02738	3.38428	0.02749	3.38428	0.02484	3.38428	0.02455	3.38428	0.02567	3.38428	0.02821	3.38428	0.03364	3.38428	0.04068	3.38428	0.0498	3.38428	0.06162	3.38428	0.07558	3.38428	0.05435	3.38428	0.07946
3.38243	0.0248	3.38243	0.02608	3.38243	0.02749	3.38243	0.02484	3.38243	0.02455	3.38243	0.02567	3.38243	0.02692	3.38243	0.03234	3.38243	0.03937	3.38243	0.0498	3.38243	0.05882	3.38243	0.07267	3.38243	0.05254	3.38243	0.07752
3.38059	0.0248	3.38059	0.02608	3.38059	0.02618	3.38059	0.02353	3.38059	0.02326	3.38059	0.02567	3.38059	0.02692	3.38059	0.03105	3.38059	0.03937	3.38059	0.04711	3.38059	0.05742	3.38059	0.07122	3.38059	0.05072	3.38059	0.07364
3.37875	0.0235	3.37875	0.02477	3.37875	0.02618	3.37875	0.02222	3.37875	0.02196	3.37875	0.02439	3.37875	0.02564	3.37875	0.03105	3.37875	0.03806	3.37875	0.04576	3.37875	0.05742	3.37875	0.06977	3.37875	0.04891	3.37875	0.07171
3.37691	0.02219	3.37691	0.02477	3.37691	0.02487	3.37691	0.02222	3.37691	0.02196	3.37691	0.02439	3.37691	0.02564	3.37691	0.02975	3.37691	0.03675	3.37691	0.04441	3.37691	0.05602	3.37691	0.06686	3.37691	0.0471	3.37691	0.06977
3.37507	0.02219	3.37507	0.02347	3.37507	0.02487	3.37507	0.02092	3.37507	0.02067	3.37507	0.02311	3.37507	0.02436	3.37507	0.02846	3.37507	0.03543	3.37507	0.04307	3.37507	0.05322	3.37507	0.06395	3.37507	0.04529	3.37507	0.06589
3.37323	0.02089	3.37323	0.02347	3.37323	0.02356	3.37323	0.02092	3.37323	0.02067	3.37323	0.02182	3.37323	0.02308	3.37323	0.02717	3.37323	0.03412	3.37323	0.04172	3.37323	0.05182	3.37323	0.06105	3.37323	0.04348	3.37323	0.06395
3.3714	0.02089	3.3714	0.02216	3.3714	0.02356	3.3714	0.02092	3.3714	0.01938	3.3714	0.02054	3.3714	0.02308	3.3714	0.02717	3.3714	0.03281	3.3714	0.04172	3.3714	0.05042	3.3714	0.06105	3.3714	0.04348	3.3714	0.06202
3.36957	0.02089	3.36957	0.02216	3.36957	0.02225	3.36957	0.01961	3.36957	0.01938	3.36957	0.02054	3.36957	0.02179	3.36957	0.02587	3.36957	0.0315	3.36957	0.04038	3.36957	0.04902	3.36957	0.05814	3.36957	0.04167	3.36957	0.06008
3.36773	0.01958	3.36773	0.02086	3.36773	0.02225	3.36773	0.0183	3.36773	0.01809	3.36773	0.01926	3.36773	0.02179	3.36773	0.02458	3.36773	0.0315	3.36773	0.03903	3.36773	0.04762	3.36773	0.05669	3.36773	0.03804	3.36773	0.05814
3.36591	0.01828	3.36591	0.01956	3.36591	0.02094	3.36591	0.0183	3.36591	0.01809	3.36591	0.01926	3.36591	0.02051	3.36591	0.02458	3.36591	0.03018	3.36591	0.03769	3.36591	0.04622	3.36591	0.05378	3.36591	0.03623	3.36591	0.05426
3.36408	0.01828	3.36408	0.01825	3.36408	0.01963	3.36408	0.01699	3.36408	0.0168	3.36408	0.01797	3.36408	0.02051	3.36408	0.02329	3.36408	0.02887	3.36408	0.03634	3.36408	0.04482	3.36408	0.05087	3.36408	0.03623	3.36408	0.05233
3.36226	0.01697	3.36226	0.01825	3.36226	0.01963	3.36226	0.01699	3.36226	0.0168	3.36226	0.01797	3.36226	0.01923	3.36226	0.02329	3.36226	0.02756	3.36226	0.03499	3.36226	0.04342	3.36226	0.05087	3.36226	0.03442	3.36226	0.05039
3.36043	0.01567	3.36043	0.01825	3.36043	0.01963	3.36043	0.01699	3.36043	0.0155	3.36043	0.01669	3.36043	0.01923	3.36043	0.02199	3.36043	0.02756	3.36043	0.03365	3.36043	0.04062	3.36043	0.05087	3.36043	0.03261	3.36043	0.04845
3.35861	0.01567	3.35861	0.01695	3.35861	0.01832	3.35861	0.01569	3.35861	0.0155	3.35861	0.0154	3.35861	0.01795	3.35861	0.0207	3.35861	0.02625	3.35861	0.0323	3.35861	0.03922	3.35861	0.04651	3.35861	0.0308	3.35861	0.04651
3.35679	0.01567	3.35679	0.01565	3.35679	0.01702	3.35679	0.01438	3.35679	0.01421	3.35679	0.0154	3.35679	0.01667	3.35679	0.0207	3.35679	0.02493	3.35679	0.03096	3.35679	0.03782	3.35679	0.04506	3.35679	0.0308	3.35679	0.04264
3.35498	0.01436	3.35498	0.01565	3.35498	0.01702	3.35498	0.01438	3.35498	0.01421	3.35498	0.01412	3.35498	0.01538	3.35498	0.0194	3.35498	0.02362	3.35498	0.03096	3.35498	0.03641	3.35498	0.0436	3.35498	0.02899	3.35498	0.0407
3.35316	0.01436	3.35316	0.01434	3.35316	0.01571	3.35316	0.01307	3.35316	0.01292	3.35316	0.01412	3.35316	0.01538	3.35316	0.01811	3.35316	0.02362	3.35316	0.02961	3.35316	0.03501	3.35316	0.04215	3.35316	0.02717	3.35316	0.03876
3.35135	0.01305	3.35135	0.01434	3.35135	0.01571	3.35135	0.01307	3.35135	0.01292	3.35135	0.01284	3.35135	0.0141	3.35135	0.01682	3.35135	0.02231	3.35135	0.02826	3.35135	0.03361	3.35135	0.04215	3.35135	0.02536	3.35135	0.03682
3.34954	0.01305	3.34954	0.01304	3.34954	0.0144	3.34954	0.01307	3.34954	0.01292	3.34954	0.01284	3.34954	0.01282	3.34954	0.01552	3.34954	0.021	3.34954	0.02692	3.34954	0.03221	3.34954	0.03924	3.34954	0.02355	3.34954	0.03682
3.34773	0.01175	3.34773	0.01304	3.34773	0.0144	3.34773	0.01176	3.34773	0.01163	3.34773	0.01284	3.34773	0.01282	3.34773	0.01552	3.34773	0.021	3.34773	0.02557	3.34773	0.03081	3.34773	0.03779	3.34773	0.02174	3.34773	0.03295
3.34593	0.01175	3.34593	0.01304	3.34593	0.01309	3.34593	0.01176	3.34593	0.01034	3.34593	0.01155	3.34593	0.01282	3.34593	0.01423	3.34593	0.01969	3.34593	0.02423	3.34593	0.03081	3.34593	0.03634	3.34593	0.02174	3.34593	0.03101
3.34412	0.01175	3.34412	0.01173	3.34412	0.01309	3.34412	0.01046	3.34412	0.01034	3.34412	0.01155	3.34412	0.01282	3.34412	0.01423	3.34412	0.01837	3.34412	0.02423	3.34412	0.02801	3.34412	0.03488	3.34412	0.01993	3.34412	0.02907
3.34232	0.01044	3.34232	0.01043	3.34232	0.01309	3.34232	0.01046	3.34232	0.01034	3.34232	0.01027	3.34232	0.01154	3.34232	0.01294	3.34232	0.01837	3.34232	0.02288	3.34232	0.02661	3.34232	0.03343	3.34232	0.01993	3.34232	0.02907
3.34052	0.01044	3.34052	0.01043	3.34052	0.01178	3.34052	0.00915	3.34052	0.01034	3.34052	0.01027	3.34052	0.01154	3.34052	0.01164	3.34052	0.01706	3.34052	0.02153	3.34052	0.02661	3.34052	0.03052	3.34052	0.01812	3.34052	0.02713
3.33872	0.00914	3.33872	0.01043	3.33872	0.01178	3.33872	0.00915	3.33872	0.00904	3.33872	0.01027	3.33872	0.01026	3.33872	0.01164	3.33872	0.01706	3.33872	0.02019	3.33872	0.02521	3.33872	0.03052	3.33872	0.01812	3.33872	0.02519
3.33692	0.00914	3.33692	0.01043	3.33692	0.01047	3.33692	0.00915	3.33692	0.00904	3.33692	0.00899	3.33692	0.01026	3.33692	0.01035	3.33692	0.01575	3.33692	0.02019	3.33692	0.02381	3.33692	0.02616	3.33692	0.0163	3.33692	0.02326
3.33513	0.00914	3.33513	0.00913	3.33513	0.01047	3.33513	0.00784	3.33513	0.00904	3.33513	0.00899	3.33513	0.00897	3.33513	0.01035	3.33513	0.01575	3.33513	0.01884	3.33513	0.02241	3.33513	0.02471	3.33513	0.01449	3.33513	0.02326
3.33333	0.00783	3.33333	0.00782	3.33333	0.01047	3.33333	0.00784	3.33333	0.00775	3.33333	0.00899	3.33333	0.00897	3.33333	0.01035	3.33333	0.01444	3.33333	0.0175	3.33333	0.02101	3.33333	0.02471	3.33333	0.01449	3.33333	0.02132
3.33154	0.00783	3.33154	0.00782	3.33154	0.00916	3.33154	0.00654	3.33154	0.00775	3.33154	0.0077	3.33154	0.00769	3.33154	0.00906	3.33154	0.01312	3.33154	0.01615	3.33154	0.01961	3.33154	0.0218	3.33154	0.01268	3.33154	0.01938
3.32975	0.00653	3.32975	0.00782	3.32975	0.00785	3.32975	0.00654	3.32975	0.00775	3.32975	0.00642	3.32975	0.00769	3.32975	0.00776	3.32975	0.01181	3.32975	0.0148	3.32975	0.01821	3.32975	0.0218	3.32975	0.01268	3.32975	0.01744
3.32797	0.00653	3.32797	0.00652	3.32797	0.00785	3.32797	0.00654	3.32797	0.00646	3.32797	0.00642	3.32797	0.00769	3.32797	0.00776	3.32797	0.01181	3.32797	0.0148	3.32797	0.01681	3.32797	0.0218	3.32797	0.01087	3.32797	0.01744
3.32618	0.00653	3.32618	0.00652	3.32618	0.00654	3.32618	0.00654	3.32618	0.00517	3.32618	0.00642	3.32618	0.00641	3.32618	0.00776	3.32618	0.0105	3.32618	0.01346	3.32618	0.01681	3.32618	0.0189	3.32618	0.00906	3.32618	0.0155
3.3244	0.00653	3.3244	0.00522	3.3244	0.00654	3.3244	0.00523	3.3244	0.00517	3.3244	0.00642	3.3244	0.00641	3.3244	0.00647	3.3244	0.00919	3.3244	0.01211	3.3244	0.01541	3.3244	0.01744	3.3244	0.00906	3.3244	0.01357
3.32262	0.00522	3.32262	0.00522	3.32262	0.00654	3.32262	0.00523	3.32262	0.00517	3.32262	0.00513	3.32262	0.00513	3.32262	0.00647	3.32262	0.00919	3.32262	0.01077	3.32262	0.01401	3.32262	0.01453	3.32262	0.00725	3.32262	0.01357
3.32084	0.00522	3.32084	0.00391	3.32084	0.00524	3.32084	0.00392	3.32084	0.00517	3.32084	0.00513	3.32084	0.00513	3.32084	0.00517	3.32084	0.00787	3.32084	0.00942	3.32084	0.0112	3.32084	0.01308	3.32084	0.00543	3.32084	0.01163
3.31906	0.00392	3.31906	0.00391	3.31906	0.00524	3.31906	0.00261	3.31906	0.00517	3.31906	0.00385	3.31906	0.00513	3.31906	0.00388	3.31906	0.00787	3.31906	0.00942	3.31906	0.0112	3.31906	0.01163	3.31906	0.00543	3.31906	0.00969
3.31728	0.00392	3.31728	0.00391	3.31728	0.00393	3.31728	0.00261	3.31728	0.00388	3.31728	0.00385	3.31728	0.00385	3.31728	0.00259	3.31728	0.00656	3.31728	0.00808	3.31728	0.0098	3.31728	0.01163	3.31728	0.00543	3.31728	0.00969
3.31551	0.00392	3.31551	0.00261	3.31551	0.00393	3.31551	0.00261	3.31551	0.00388	3.31551	0.00385	3.31551	0.00385	3.31551	0.00259	3.31551	0.00525	3.31551	0.00673	3.31551	0.0084	3.31551	0.00872	3.31551	0.00362	3.31551	0.00775
3.31374	0.00261	3.31374	0.00261	3.31374	0.00393	3.31374	0.00261	3.31374	0.00258	3.31374	0.00257	3.31374	0.00256	3.31374	0.00259	3.31374	0.00525	3.31374	0.00673	3.31374	0.007	3.31374	0.00727	3.31374	0.00362	3.31374	0.00581
3.31197	0.00261	3.31197	0.00261	3.31197	0.00393	3.31197	0.00261	3.31197	0.00258	3.31197	0.00257	3.31197	0.00256	3.31197	0.00259	3.31197	0.00394	3.31197	0.00538	3.31197	0.0056	3.31197	0.00581	3.31197	0.00362	3.31197	0.00388
3.3102	0.00261	3.3102	0.0013	3.3102	0.00262	3.3102	0.00261	3.3102	0.00258	3.3102	0.00128	3.3102	0.00256	3.3102	0.00129	3.3102	0.00394	3.3102	0.00404	3.3102	0.0042	3.3102	0.00581	3.3102	0.00181	3.3102	0.00388
3.30843	0.00131	3.30843	0.0013	3.30843	0.00262	3.30843	0.00131	3.30843	0.00129	3.30843	0.00128	3.30843	0.00128	3.30843	0.00129	3.30843	0.00262	3.30843	0.00404	3.30843	0.0042	3.30843	0.00436	3.30843	0	3.30843	0.00388
3.30667	0	3.30667	0	3.30667	0.00262	3.30667	0	3.30667	0.00129	3.30667	0.00128	3.30667	0.00128	3.30667	0.00129	3.30667	0.00131	3.30667	0.00269	3.30667	0.0028	3.30667	0.00145	3.30667	--	3.30667	0.00194
3.3049	0	3.3049	0	3.3049	0.00131	3.3049	0	3.3049	0.00129	3.3049	0	3.3049	0	3.3049	0	3.3049	0	3.3049	0.00135	3.3049	0.0028	3.3049	0	3.3049	--	3.3049	0
3.30314	0	3.30314	--	3.30314	0	3.30314	--	3.30314	0	3.30314	0	3.30314	0	3.30314	--	3.30314	0	3.30314	0	3.30314	0	3.30314	--	3.30314	--	3.30314	0
3.30138	--	3.30138	--	3.30138	0	3.30138	--	3.30138	--	3.30138	--	3.30138	--	3.30138	--	3.30138	--	3.30138	--	3.30138	--	3.30138	--	3.30138	--	3.30138	--
3.29963	--	3.29963	--	3.29963	--	3.29963	--	3.29963	--	3.29963	--	3.29963	--	3.29963	--	3.29963	--	3.29963	--	3.29963	--	3.29963	--	3.29963	--	3.29963	--
3.29787	--	3.29787	--	3.29787	--	3.29787	--	3.29787	--	3.29787	--	3.29787	--	3.29787	--	3.29787	--	3.29787	--	3.29787	--	3.29787	--	3.29787	--	3.29787	--
3.29612	--	3.29612	--	3.29612	--	3.29612	--	3.29612	--	3.29612	--	3.29612	--	3.29612	--	3.29612	--	3.29612	--	3.29612	--	3.29612	--	3.29612	--	3.29612	--
3.29437	--	3.29437	--	3.29437	--	3.29437	--	3.29437	--	3.29437	--	3.29437	--	3.29437	--	3.29437	--	3.29437	--	3.29437	--	3.29437	--	3.29437	--	3.29437	--
3.29262	--	3.29262	--	3.29262	--	3.29262	--	3.29262	--	3.29262	--	3.29262	--	3.29262	--	3.29262	--	3.29262	--	3.29262	--	3.29262	--	3.29262	--	3.29262	--
3.29087	--	3.29087	--	3.29087	--	3.29087	--	3.29087	--	3.29087	--	3.29087	--	3.29087	--	3.29087	--	3.29087	--	3.29087	--	3.29087	--	3.29087	--	3.29087	--
3.28912	--	3.28912	--	3.28912	--	3.28912	--	3.28912	--	3.28912	--	3.28912	--	3.28912	--	3.28912	--	3.28912	--	3.28912	--	3.28912	--	3.28912	--	3.28912	--
3.28738	--	3.28738	--	3.28738	--	3.28738	--	3.28738	--	3.28738	--	3.28738	--	3.28738	--	3.28738	--	3.28738	--	3.28738	--	3.28738	--	3.28738	--	3.28738	--
3.28564	--	3.28564	--	3.28564	--	3.28564	--	3.28564	--	3.28564	--	3.28564	--	3.28564	--	3.28564	--	3.28564	--	3.28564	--	3.28564	--	3.28564	--	3.28564	--
3.2839	--	3.2839	--	3.2839	--	3.2839	--	3.2839	--	3.2839	--	3.2839	--	3.2839	--	3.2839	--	3.2839	--	3.2839	--	3.2839	--	3.2839	--	3.2839	--
3.28216	--	3.28216	--	3.28216	--	3.28216	--	3.28216	--	3.28216	--	3.28216	--	3.28216	--	3.28216	--	3.28216	--	3.28216	--	3.28216	--	3.28216	--	3.28216	--
3.28042	--	3.28042	--	3.28042	--	3.28042	--	3.28042	--	3.28042	--	3.28042	--	3.28042	--	3.28042	--	3.28042	--	3.28042	--	3.28042	--	3.28042	--	3.28042	--
3.27869	--	3.27869	--	3.27869	--	3.27869	--	3.27869	--	3.27869	--	3.27869	--	3.27869	--	3.27869	--	3.27869	--	3.27869	--	3.27869	--	3.27869	--	3.27869	--
3.27696	--	3.27696	--	3.27696	--	3.27696	--	3.27696	--	3.27696	--	3.27696	--	3.27696	--	3.27696	--	3.27696	--	3.27696	--	3.27696	--	3.27696	--	3.27696	--
3.27522	--	3.27522	--	3.27522	--	3.27522	--	3.27522	--	3.27522	--	3.27522	--	3.27522	--	3.27522	--	3.27522	--	3.27522	--	3.27522	--	3.27522	--	3.27522	--
3.2735	--	3.2735	--	3.2735	--	3.2735	--	3.2735	--	3.2735	--	3.2735	--	3.2735	--	3.2735	--	3.2735	--	3.2735	--	3.2735	--	3.2735	--	3.2735	--
3.27177	--	3.27177	--	3.27177	--	3.27177	--	3.27177	--	3.27177	--	3.27177	--	3.27177	--	3.27177	--	3.27177	--	3.27177	--	3.27177	--	3.27177	--	3.27177	--
3.27004	--	3.27004	--	3.27004	--	3.27004	--	3.27004	--	3.27004	--	3.27004	--	3.27004	--	3.27004	--	3.27004	--	3.27004	--	3.27004	--	3.27004	--	3.27004	--
3.26832	--	3.26832	--	3.26832	--	3.26832	--	3.26832	--	3.26832	--	3.26832	--	3.26832	--	3.26832	--	3.26832	--	3.26832	--	3.26832	--	3.26832	--	3.26832	--
3.2666	--	3.2666	--	3.2666	--	3.2666	--	3.2666	--	3.2666	--	3.2666	--	3.2666	--	3.2666	--	3.2666	--	3.2666	--	3.2666	--	3.2666	--	3.2666	--
3.26488	--	3.26488	--	3.26488	--	3.26488	--	3.26488	--	3.26488	--	3.26488	--	3.26488	--	3.26488	--	3.26488	--	3.26488	--	3.26488	--	3.26488	--	3.26488	--
3.26316	--	3.26316	--	3.26316	--	3.26316	--	3.26316	--	3.26316	--	3.26316	--	3.26316	--	3.26316	--	3.26316	--	3.26316	--	3.26316	--	3.26316	--	3.26316	--
3.26144	--	3.26144	--	3.26144	--	3.26144	--	3.26144	--	3.26144	--	3.26144	--	3.26144	--	3.26144	--	3.26144	--	3.26144	--	3.26144	--	3.26144	--	3.26144	--
3.25973	--	3.25973	--	3.25973	--	3.25973	--	3.25973	--	3.25973	--	3.25973	--	3.25973	--	3.25973	--	3.25973	--	3.25973	--	3.25973	--	3.25973	--	3.25973	--
3.25801	--	3.25801	--	3.25801	--	3.25801	--	3.25801	--	3.25801	--	3.25801	--	3.25801	--	3.25801	--	3.25801	--	3.25801	--	3.25801	--	3.25801	--	3.25801	--
3.2563	--	3.2563	--	3.2563	--	3.2563	--	3.2563	--	3.2563	--	3.2563	--	3.2563	--	3.2563	--	3.2563	--	3.2563	--	3.2563	--	3.2563	--	3.2563	--
3.25459	--	3.25459	--	3.25459	--	3.25459	--	3.25459	--	3.25459	--	3.25459	--	3.25459	--	3.25459	--	3.25459	--	3.25459	--	3.25459	--	3.25459	--	3.25459	--
3.25289	--	3.25289	--	3.25289	--	3.25289	--	3.25289	--	3.25289	--	3.25289	--	3.25289	--	3.25289	--	3.25289	--	3.25289	--	3.25289	--	3.25289	--	3.25289	--
3.25118	--	3.25118	--	3.25118	--	3.25118	--	3.25118	--	3.25118	--	3.25118	--	3.25118	--	3.25118	--	3.25118	--	3.25118	--	3.25118	--	3.25118	--	3.25118	--
3.24948	--	3.24948	--	3.24948	--	3.24948	--	3.24948	--	3.24948	--	3.24948	--	3.24948	--	3.24948	--	3.24948	--	3.24948	--	3.24948	--	3.24948	--	3.24948	--
3.24777	--	3.24777	--	3.24777	--	3.24777	--	3.24777	--	3.24777	--	3.24777	--	3.24777	--	3.24777	--	3.24777	--	3.24777	--	3.24777	--	3.24777	--	3.24777	--
3.24607	--	3.24607	--	3.24607	--	3.24607	--	3.24607	--	3.24607	--	3.24607	--	3.24607	--	3.24607	--	3.24607	--	3.24607	--	3.24607	--	3.24607	--	3.24607	--
3.24437	--	3.24437	--	3.24437	--	3.24437	--	3.24437	--	3.24437	--	3.24437	--	3.24437	--	3.24437	--	3.24437	--	3.24437	--	3.24437	--	3.24437	--	3.24437	--
3.24268	--	3.24268	--	3.24268	--	3.24268	--	3.24268	--	3.24268	--	3.24268	--	3.24268	--	3.24268	--	3.24268	--	3.24268	--	3.24268	--	3.24268	--	3.24268	--
3.24098	--	3.24098	--	3.24098	--	3.24098	--	3.24098	--	3.24098	--	3.24098	--	3.24098	--	3.24098	--	3.24098	--	3.24098	--	3.24098	--	3.24098	--	3.24098	--
3.23929	--	3.23929	--	3.23929	--	3.23929	--	3.23929	--	3.23929	--	3.23929	--	3.23929	--	3.23929	--	3.23929	--	3.23929	--	3.23929	--	3.23929	--	3.23929	--
3.2376	--	3.2376	--	3.2376	--	3.2376	--	3.2376	--	3.2376	--	3.2376	--	3.2376	--	3.2376	--	3.2376	--	3.2376	--	3.2376	--	3.2376	--	3.2376	--
3.23591	--	3.23591	--	3.23591	--	3.23591	--	3.23591	--	3.23591	--	3.23591	--	3.23591	--	3.23591	--	3.23591	--	3.23591	--	3.23591	--	3.23591	--	3.23591	--
3.23422	--	3.23422	--	3.23422	--	3.23422	--	3.23422	--	3.23422	--	3.23422	--	3.23422	--	3.23422	--	3.23422	--	3.23422	--	3.23422	--	3.23422	--	3.23422	--
3.23253	--	3.23253	--	3.23253	--	3.23253	--	3.23253	--	3.23253	--	3.23253	--	3.23253	--	3.23253	--	3.23253	--	3.23253	--	3.23253	--	3.23253	--	3.23253	--
3.23085	--	3.23085	--	3.23085	--	3.23085	--	3.23085	--	3.23085	--	3.23085	--	3.23085	--	3.23085	--	3.23085	--	3.23085	--	3.23085	--	3.23085	--	3.23085	--
3.22917	--	3.22917	--	3.22917	--	3.22917	--	3.22917	--	3.22917	--	3.22917	--	3.22917	--	3.22917	--	3.22917	--	3.22917	--	3.22917	--	3.22917	--	3.22917	--
3.22749	--	3.22749	--	3.22749	--	3.22749	--	3.22749	--	3.22749	--	3.22749	--	3.22749	--	3.22749	--	3.22749	--	3.22749	--	3.22749	--	3.22749	--	3.22749	--
3.22581	--	3.22581	--	3.22581	--	3.22581	--	3.22581	--	3.22581	--	3.22581	--	3.22581	--	3.22581	--	3.22581	--	3.22581	--	3.22581	--	3.22581	--	3.22581	--
3.22413	--	3.22413	--	3.22413	--	3.22413	--	3.22413	--	3.22413	--	3.22413	--	3.22413	--	3.22413	--	3.22413	--	3.22413	--	3.22413	--	3.22413	--	3.22413	--
3.22245	--	3.22245	--	3.22245	--	3.22245	--	3.22245	--	3.22245	--	3.22245	--	3.22245	--	3.22245	--	3.22245	--	3.22245	--	3.22245	--	3.22245	--	3.22245	--
3.22078	--	3.22078	--	3.22078	--	3.22078	--	3.22078	--	3.22078	--	3.22078	--	3.22078	--	3.22078	--	3.22078	--	3.22078	--	3.22078	--	3.22078	--	3.22078	--
3.21911	--	3.21911	--	3.21911	--	3.21911	--	3.21911	--	3.21911	--	3.21911	--	3.21911	--	3.21911	--	3.21911	--	3.21911	--	3.21911	--	3.21911	--	3.21911	--
3.21744	--	3.21744	--	3.21744	--	3.21744	--	3.21744	--	3.21744	--	3.21744	--	3.21744	--	3.21744	--	3.21744	--	3.21744	--	3.21744	--	3.21744	--	3.21744	--
3.21577	--	3.21577	--	3.21577	--	3.21577	--	3.21577	--	3.21577	--	3.21577	--	3.21577	--	3.21577	--	3.21577	--	3.21577	--	3.21577	--	3.21577	--	3.21577	--
3.2141	--	3.2141	--	3.2141	--	3.2141	--	3.2141	--	3.2141	--	3.2141	--	3.2141	--	3.2141	--	3.2141	--	3.2141	--	3.2141	--	3.2141	--	3.2141	--
3.21244	--	3.21244	--	3.21244	--	3.21244	--	3.21244	--	3.21244	--	3.21244	--	3.21244	--	3.21244	--	3.21244	--	3.21244	--	3.21244	--	3.21244	--	3.21244	--
3.21077	--	3.21077	--	3.21077	--	3.21077	--	3.21077	--	3.21077	--	3.21077	--	3.21077	--	3.21077	--	3.21077	--	3.21077	--	3.21077	--	3.21077	--	3.21077	--
3.20911	--	3.20911	--	3.20911	--	3.20911	--	3.20911	--	3.20911	--	3.20911	--	3.20911	--	3.20911	--	3.20911	--	3.20911	--	3.20911	--	3.20911	--	3.20911	--
3.20745	--	3.20745	--	3.20745	--	3.20745	--	3.20745	--	3.20745	--	3.20745	--	3.20745	--	3.20745	--	3.20745	--	3.20745	--	3.20745	--	3.20745	--	3.20745	--
3.20579	--	3.20579	--	3.20579	--	3.20579	--	3.20579	--	3.20579	--	3.20579	--	3.20579	--	3.20579	--	3.20579	--	3.20579	--	3.20579	--	3.20579	--	3.20579	--
3.20413	--	3.20413	--	3.20413	--	3.20413	--	3.20413	--	3.20413	--	3.20413	--	3.20413	--	3.20413	--	3.20413	--	3.20413	--	3.20413	--	3.20413	--	3.20413	--
3.20248	--	3.20248	--	3.20248	--	3.20248	--	3.20248	--	3.20248	--	3.20248	--	3.20248	--	3.20248	--	3.20248	--	3.20248	--	3.20248	--	3.20248	--	3.20248	--
3.20083	--	3.20083	--	3.20083	--	3.20083	--	3.20083	--	3.20083	--	3.20083	--	3.20083	--	3.20083	--	3.20083	--	3.20083	--	3.20083	--	3.20083	--	3.20083	--
3.19917	--	3.19917	--	3.19917	--	3.19917	--	3.19917	--	3.19917	--	3.19917	--	3.19917	--	3.19917	--	3.19917	--	3.19917	--	3.19917	--	3.19917	--	3.19917	--
3.19752	--	3.19752	--	3.19752	--	3.19752	--	3.19752	--	3.19752	--	3.19752	--	3.19752	--	3.19752	--	3.19752	--	3.19752	--	3.19752	--	3.19752	--	3.19752	--
3.19588	--	3.19588	--	3.19588	--	3.19588	--	3.19588	--	3.19588	--	3.19588	--	3.19588	--	3.19588	--	3.19588	--	3.19588	--	3.19588	--	3.19588	--	3.19588	--
3.19423	--	3.19423	--	3.19423	--	3.19423	--	3.19423	--	3.19423	--	3.19423	--	3.19423	--	3.19423	--	3.19423	--	3.19423	--	3.19423	--	3.19423	--	3.19423	--
3.19258	--	3.19258	--	3.19258	--	3.19258	--	3.19258	--	3.19258	--	3.19258	--	3.19258	--	3.19258	--	3.19258	--	3.19258	--	3.19258	--	3.19258	--	3.19258	--
3.19094	--	3.19094	--	3.19094	--	3.19094	--	3.19094	--	3.19094	--	3.19094	--	3.19094	--	3.19094	--	3.19094	--	3.19094	--	3.19094	--	3.19094	--	3.19094	--
3.1893	--	3.1893	--	3.1893	--	3.1893	--	3.1893	--	3.1893	--	3.1893	--	3.1893	--	3.1893	--	3.1893	--	3.1893	--	3.1893	--	3.1893	--	3.1893	--
3.18766	--	3.18766	--	3.18766	--	3.18766	--	3.18766	--	3.18766	--	3.18766	--	3.18766	--	3.18766	--	3.18766	--	3.18766	--	3.18766	--	3.18766	--	3.18766	--
3.18602	--	3.18602	--	3.18602	--	3.18602	--	3.18602	--	3.18602	--	3.18602	--	3.18602	--	3.18602	--	3.18602	--	3.18602	--	3.18602	--	3.18602	--	3.18602	--
3.18439	--	3.18439	--	3.18439	--	3.18439	--	3.18439	--	3.18439	--	3.18439	--	3.18439	--	3.18439	--	3.18439	--	3.18439	--	3.18439	--	3.18439	--	3.18439	--
3.18275	--	3.18275	--	3.18275	--	3.18275	--	3.18275	--	3.18275	--	3.18275	--	3.18275	--	3.18275	--	3.18275	--	3.18275	--	3.18275	--	3.18275	--	3.18275	--
3.18112	--	3.18112	--	3.18112	--	3.18112	--	3.18112	--	3.18112	--	3.18112	--	3.18112	--	3.18112	--	3.18112	--	3.18112	--	3.18112	--	3.18112	--	3.18112	--
3.17949	--	3.17949	--	3.17949	--	3.17949	--	3.17949	--	3.17949	--	3.17949	--	3.17949	--	3.17949	--	3.17949	--	3.17949	--	3.17949	--	3.17949	--	3.17949	--
3.17786	--	3.17786	--	3.17786	--	3.17786	--	3.17786	--	3.17786	--	3.17786	--	3.17786	--	3.17786	--	3.17786	--	3.17786	--	3.17786	--	3.17786	--	3.17786	--
3.17623	--	3.17623	--	3.17623	--	3.17623	--	3.17623	--	3.17623	--	3.17623	--	3.17623	--	3.17623	--	3.17623	--	3.17623	--	3.17623	--	3.17623	--	3.17623	--
3.1746	--	3.1746	--	3.1746	--	3.1746	--	3.1746	--	3.1746	--	3.1746	--	3.1746	--	3.1746	--	3.1746	--	3.1746	--	3.1746	--	3.1746	--	3.1746	--
3.17298	--	3.17298	--	3.17298	--	3.17298	--	3.17298	--	3.17298	--	3.17298	--	3.17298	--	3.17298	--	3.17298	--	3.17298	--	3.17298	--	3.17298	--	3.17298	--
3.17136	--	3.17136	--	3.17136	--	3.17136	--	3.17136	--	3.17136	--	3.17136	--	3.17136	--	3.17136	--	3.17136	--	3.17136	--	3.17136	--	3.17136	--	3.17136	--
3.16973	--	3.16973	--	3.16973	--	3.16973	--	3.16973	--	3.16973	--	3.16973	--	3.16973	--	3.16973	--	3.16973	--	3.16973	--	3.16973	--	3.16973	--	3.16973	--
3.16811	--	3.16811	--	3.16811	--	3.16811	--	3.16811	--	3.16811	--	3.16811	--	3.16811	--	3.16811	--	3.16811	--	3.16811	--	3.16811	--	3.16811	--	3.16811	--
3.1665	--	3.1665	--	3.1665	--	3.1665	--	3.1665	--	3.1665	--	3.1665	--	3.1665	--	3.1665	--	3.1665	--	3.1665	--	3.1665	--	3.1665	--	3.1665	--
3.16488	--	3.16488	--	3.16488	--	3.16488	--	3.16488	--	3.16488	--	3.16488	--	3.16488	--	3.16488	--	3.16488	--	3.16488	--	3.16488	--	3.16488	--	3.16488	--
3.16327	--	3.16327	--	3.16327	--	3.16327	--	3.16327	--	3.16327	--	3.16327	--	3.16327	--	3.16327	--	3.16327	--	3.16327	--	3.16327	--	3.16327	--	3.16327	--
3.16165	--	3.16165	--	3.16165	--	3.16165	--	3.16165	--	3.16165	--	3.16165	--	3.16165	--	3.16165	--	3.16165	--	3.16165	--	3.16165	--	3.16165	--	3.16165	--
3.16004	--	3.16004	--	3.16004	--	3.16004	--	3.16004	--	3.16004	--	3.16004	--	3.16004	--	3.16004	--	3.16004	--	3.16004	--	3.16004	--	3.16004	--	3.16004	--
3.15843	--	3.15843	--	3.15843	--	3.15843	--	3.15843	--	3.15843	--	3.15843	--	3.15843	--	3.15843	--	3.15843	--	3.15843	--	3.15843	--	3.15843	--	3.15843	--
3.15682	--	3.15682	--	3.15682	--	3.15682	--	3.15682	--	3.15682	--	3.15682	--	3.15682	--	3.15682	--	3.15682	--	3.15682	--	3.15682	--	3.15682	--	3.15682	--
3.15522	--	3.15522	--	3.15522	--	3.15522	--	3.15522	--	3.15522	--	3.15522	--	3.15522	--	3.15522	--	3.15522	--	3.15522	--	3.15522	--	3.15522	--	3.15522	--
3.15361	--	3.15361	--	3.15361	--	3.15361	--	3.15361	--	3.15361	--	3.15361	--	3.15361	--	3.15361	--	3.15361	--	3.15361	--	3.15361	--	3.15361	--	3.15361	--
3.15201	--	3.15201	--	3.15201	--	3.15201	--	3.15201	--	3.15201	--	3.15201	--	3.15201	--	3.15201	--	3.15201	--	3.15201	--	3.15201	--	3.15201	--	3.15201	--
3.15041	--	3.15041	--	3.15041	--	3.15041	--	3.15041	--	3.15041	--	3.15041	--	3.15041	--	3.15041	--	3.15041	--	3.15041	--	3.15041	--	3.15041	--	3.15041	--
3.14881	--	3.14881	--	3.14881	--	3.14881	--	3.14881	--	3.14881	--	3.14881	--	3.14881	--	3.14881	--	3.14881	--	3.14881	--	3.14881	--	3.14881	--	3.14881	--
3.14721	--	3.14721	--	3.14721	--	3.14721	--	3.14721	--	3.14721	--	3.14721	--	3.14721	--	3.14721	--	3.14721	--	3.14721	--	3.14721	--	3.14721	--	3.14721	--
3.14561	--	3.14561	--	3.14561	--	3.14561	--	3.14561	--	3.14561	--	3.14561	--	3.14561	--	3.14561	--	3.14561	--	3.14561	--	3.14561	--	3.14561	--	3.14561	--
3.14402	--	3.14402	--	3.14402	--	3.14402	--	3.14402	--	3.14402	--	3.14402	--	3.14402	--	3.14402	--	3.14402	--	3.14402	--	3.14402	--	3.14402	--	3.14402	--
3.14242	--	3.14242	--	3.14242	--	3.14242	--	3.14242	--	3.14242	--	3.14242	--	3.14242	--	3.14242	--	3.14242	--	3.14242	--	3.14242	--	3.14242	--	3.14242	--
3.14083	--	3.14083	--	3.14083	--	3.14083	--	3.14083	--	3.14083	--	3.14083	--	3.14083	--	3.14083	--	3.14083	--	3.14083	--	3.14083	--	3.14083	--	3.14083	--
3.13924	--	3.13924	--	3.13924	--	3.13924	--	3.13924	--	3.13924	--	3.13924	--	3.13924	--	3.13924	--	3.13924	--	3.13924	--	3.13924	--	3.13924	--	3.13924	--
3.13765	--	3.13765	--	3.13765	--	3.13765	--	3.13765	--	3.13765	--	3.13765	--	3.13765	--	3.13765	--	3.13765	--	3.13765	--	3.13765	--	3.13765	--	3.13765	--
3.13606	--	3.13606	--	3.13606	--	3.13606	--	3.13606	--	3.13606	--	3.13606	--	3.13606	--	3.13606	--	3.13606	--	3.13606	--	3.13606	--	3.13606	--	3.13606	--
3.13448	--	3.13448	--	3.13448	--	3.13448	--	3.13448	--	3.13448	--	3.13448	--	3.13448	--	3.13448	--	3.13448	--	3.13448	--	3.13448	--	3.13448	--	3.13448	--
3.1329	--	3.1329	--	3.1329	--	3.1329	--	3.1329	--	3.1329	--	3.1329	--	3.1329	--	3.1329	--	3.1329	--	3.1329	--	3.1329	--	3.1329	--	3.1329	--
3.13131	--	3.13131	--	3.13131	--	3.13131	--	3.13131	--	3.13131	--	3.13131	--	3.13131	--	3.13131	--	3.13131	--	3.13131	--	3.13131	--	3.13131	--	3.13131	--
3.12973	--	3.12973	--	3.12973	--	3.12973	--	3.12973	--	3.12973	--	3.12973	--	3.12973	--	3.12973	--	3.12973	--	3.12973	--	3.12973	--	3.12973	--	3.12973	--
3.12815	--	3.12815	--	3.12815	--	3.12815	--	3.12815	--	3.12815	--	3.12815	--	3.12815	--	3.12815	--	3.12815	--	3.12815	--	3.12815	--	3.12815	--	3.12815	--
3.12658	--	3.12658	--	3.12658	--	3.12658	--	3.12658	--	3.12658	--	3.12658	--	3.12658	--	3.12658	--	3.12658	--	3.12658	--	3.12658	--	3.12658	--	3.12658	--
3.125	--	3.125	--	3.125	--	3.125	--	3.125	--	3.125	--	3.125	--	3.125	--	3.125	--	3.125	--	3.125	--	3.125	--	3.125	--	3.125	--
3.12343	--	3.12343	--	3.12343	--	3.12343	--	3.12343	--	3.12343	--	3.12343	--	3.12343	--	3.12343	--	3.12343	--	3.12343	--	3.12343	--	3.12343	--	3.12343	--
3.12185	--	3.12185	--	3.12185	--	3.12185	--	3.12185	--	3.12185	--	3.12185	--	3.12185	--	3.12185	--	3.12185	--	3.12185	--	3.12185	--	3.12185	--	3.12185	--
3.12028	--	3.12028	--	3.12028	--	3.12028	--	3.12028	--	3.12028	--	3.12028	--	3.12028	--	3.12028	--	3.12028	--	3.12028	--	3.12028	--	3.12028	--	3.12028	--
3.11871	--	3.11871	--	3.11871	--	3.11871	--	3.11871	--	3.11871	--	3.11871	--	3.11871	--	3.11871	--	3.11871	--	3.11871	--	3.11871	--	3.11871	--	3.11871	--
3.11714	--	3.11714	--	3.11714	--	3.11714	--	3.11714	--	3.11714	--	3.11714	--	3.11714	--	3.11714	--	3.11714	--	3.11714	--	3.11714	--	3.11714	--	3.11714	--
3.11558	--	3.11558	--	3.11558	--	3.11558	--	3.11558	--	3.11558	--	3.11558	--	3.11558	--	3.11558	--	3.11558	--	3.11558	--	3.11558	--	3.11558	--	3.11558	--
3.11401	--	3.11401	--	3.11401	--	3.11401	--	3.11401	--	3.11401	--	3.11401	--	3.11401	--	3.11401	--	3.11401	--	3.11401	--	3.11401	--	3.11401	--	3.11401	--
3.11245	--	3.11245	--	3.11245	--	3.11245	--	3.11245	--	3.11245	--	3.11245	--	3.11245	--	3.11245	--	3.11245	--	3.11245	--	3.11245	--	3.11245	--	3.11245	--
3.11089	--	3.11089	--	3.11089	--	3.11089	--	3.11089	--	3.11089	--	3.11089	--	3.11089	--	3.11089	--	3.11089	--	3.11089	--	3.11089	--	3.11089	--	3.11089	--
3.10933	--	3.10933	--	3.10933	--	3.10933	--	3.10933	--	3.10933	--	3.10933	--	3.10933	--	3.10933	--	3.10933	--	3.10933	--	3.10933	--	3.10933	--	3.10933	--
3.10777	--	3.10777	--	3.10777	--	3.10777	--	3.10777	--	3.10777	--	3.10777	--	3.10777	--	3.10777	--	3.10777	--	3.10777	--	3.10777	--	3.10777	--	3.10777	--
3.10621	--	3.10621	--	3.10621	--	3.10621	--	3.10621	--	3.10621	--	3.10621	--	3.10621	--	3.10621	--	3.10621	--	3.10621	--	3.10621	--	3.10621	--	3.10621	--
3.10466	--	3.10466	--	3.10466	--	3.10466	--	3.10466	--	3.10466	--	3.10466	--	3.10466	--	3.10466	--	3.10466	--	3.10466	--	3.10466	--	3.10466	--	3.10466	--
3.1031	--	3.1031	--	3.1031	--	3.1031	--	3.1031	--	3.1031	--	3.1031	--	3.1031	--	3.1031	--	3.1031	--	3.1031	--	3.1031	--	3.1031	--	3.1031	--
3.10155	--	3.10155	--	3.10155	--	3.10155	--	3.10155	--	3.10155	--	3.10155	--	3.10155	--	3.10155	--	3.10155	--	3.10155	--	3.10155	--	3.10155	--	3.10155	--
3.1	--	3.1	--	3.1	--	3.1	--	3.1	--	3.1	--	3.1	--	3.1	--	3.1	--	3.1	--	3.1	--	3.1	--	3.1	--	3.1	--
3.09845	--	3.09845	--	3.09845	--	3.09845	--	3.09845	--	3.09845	--	3.09845	--	3.09845	--	3.09845	--	3.09845	--	3.09845	--	3.09845	--	3.09845	--	3.09845	--
3.0969	--	3.0969	--	3.0969	--	3.0969	--	3.0969	--	3.0969	--	3.0969	--	3.0969	--	3.0969	--	3.0969	--	3.0969	--	3.0969	--	3.0969	--	3.0969	--
3.09536	--	3.09536	--	3.09536	--	3.09536	--	3.09536	--	3.09536	--	3.09536	--	3.09536	--	3.09536	--	3.09536	--	3.09536	--	3.09536	--	3.09536	--	3.09536	--
3.09381	--	3.09381	--	3.09381	--	3.09381	--	3.09381	--	3.09381	--	3.09381	--	3.09381	--	3.09381	--	3.09381	--	3.09381	--	3.09381	--	3.09381	--	3.09381	--
3.09227	--	3.09227	--	3.09227	--	3.09227	--	3.09227	--	3.09227	--	3.09227	--	3.09227	--	3.09227	--	3.09227	--	3.09227	--	3.09227	--	3.09227	--	3.09227	--
3.09073	--	3.09073	--	3.09073	--	3.09073	--	3.09073	--	3.09073	--	3.09073	--	3.09073	--	3.09073	--	3.09073	--	3.09073	--	3.09073	--	3.09073	--	3.09073	--
3.08919	--	3.08919	--	3.08919	--	3.08919	--	3.08919	--	3.08919	--	3.08919	--	3.08919	--	3.08919	--	3.08919	--	3.08919	--	3.08919	--	3.08919	--	3.08919	--
3.08765	--	3.08765	--	3.08765	--	3.08765	--	3.08765	--	3.08765	--	3.08765	--	3.08765	--	3.08765	--	3.08765	--	3.08765	--	3.08765	--	3.08765	--	3.08765	--
3.08611	--	3.08611	--	3.08611	--	3.08611	--	3.08611	--	3.08611	--	3.08611	--	3.08611	--	3.08611	--	3.08611	--	3.08611	--	3.08611	--	3.08611	--	3.08611	--
3.08458	--	3.08458	--	3.08458	--	3.08458	--	3.08458	--	3.08458	--	3.08458	--	3.08458	--	3.08458	--	3.08458	--	3.08458	--	3.08458	--	3.08458	--	3.08458	--
3.08304	--	3.08304	--	3.08304	--	3.08304	--	3.08304	--	3.08304	--	3.08304	--	3.08304	--	3.08304	--	3.08304	--	3.08304	--	3.08304	--	3.08304	--	3.08304	--
3.08151	--	3.08151	--	3.08151	--	3.08151	--	3.08151	--	3.08151	--	3.08151	--	3.08151	--	3.08151	--	3.08151	--	3.08151	--	3.08151	--	3.08151	--	3.08151	--
3.07998	--	3.07998	--	3.07998	--	3.07998	--	3.07998	--	3.07998	--	3.07998	--	3.07998	--	3.07998	--	3.07998	--	3.07998	--	3.07998	--	3.07998	--	3.07998	--
3.07845	--	3.07845	--	3.07845	--	3.07845	--	3.07845	--	3.07845	--	3.07845	--	3.07845	--	3.07845	--	3.07845	--	3.07845	--	3.07845	--	3.07845	--	3.07845	--
3.07692	--	3.07692	--	3.07692	--	3.07692	--	3.07692	--	3.07692	--	3.07692	--	3.07692	--	3.07692	--	3.07692	--	3.07692	--	3.07692	--	3.07692	--	3.07692	--
3.0754	--	3.0754	--	3.0754	--	3.0754	--	3.0754	--	3.0754	--	3.0754	--	3.0754	--	3.0754	--	3.0754	--	3.0754	--	3.0754	--	3.0754	--	3.0754	--
3.07387	--	3.07387	--	3.07387	--	3.07387	--	3.07387	--	3.07387	--	3.07387	--	3.07387	--	3.07387	--	3.07387	--	3.07387	--	3.07387	--	3.07387	--	3.07387	--
3.07235	--	3.07235	--	3.07235	--	3.07235	--	3.07235	--	3.07235	--	3.07235	--	3.07235	--	3.07235	--	3.07235	--	3.07235	--	3.07235	--	3.07235	--	3.07235	--
3.07083	--	3.07083	--	3.07083	--	3.07083	--	3.07083	--	3.07083	--	3.07083	--	3.07083	--	3.07083	--	3.07083	--	3.07083	--	3.07083	--	3.07083	--	3.07083	--
3.06931	--	3.06931	--	3.06931	--	3.06931	--	3.06931	--	3.06931	--	3.06931	--	3.06931	--	3.06931	--	3.06931	--	3.06931	--	3.06931	--	3.06931	--	3.06931	--
3.06779	--	3.06779	--	3.06779	--	3.06779	--	3.06779	--	3.06779	--	3.06779	--	3.06779	--	3.06779	--	3.06779	--	3.06779	--	3.06779	--	3.06779	--	3.06779	--
3.06627	--	3.06627	--	3.06627	--	3.06627	--	3.06627	--	3.06627	--	3.06627	--	3.06627	--	3.06627	--	3.06627	--	3.06627	--	3.06627	--	3.06627	--	3.06627	--
3.06476	--	3.06476	--	3.06476	--	3.06476	--	3.06476	--	3.06476	--	3.06476	--	3.06476	--	3.06476	--	3.06476	--	3.06476	--	3.06476	--	3.06476	--	3.06476	--
3.06324	--	3.06324	--	3.06324	--	3.06324	--	3.06324	--	3.06324	--	3.06324	--	3.06324	--	3.06324	--	3.06324	--	3.06324	--	3.06324	--	3.06324	--	3.06324	--
3.06173	--	3.06173	--	3.06173	--	3.06173	--	3.06173	--	3.06173	--	3.06173	--	3.06173	--	3.06173	--	3.06173	--	3.06173	--	3.06173	--	3.06173	--	3.06173	--
3.06022	--	3.06022	--	3.06022	--	3.06022	--	3.06022	--	3.06022	--	3.06022	--	3.06022	--	3.06022	--	3.06022	--	3.06022	--	3.06022	--	3.06022	--	3.06022	--
3.05871	--	3.05871	--	3.05871	--	3.05871	--	3.05871	--	3.05871	--	3.05871	--	3.05871	--	3.05871	--	3.05871	--	3.05871	--	3.05871	--	3.05871	--	3.05871	--
3.0572	--	3.0572	--	3.0572	--	3.0572	--	3.0572	--	3.0572	--	3.0572	--	3.0572	--	3.0572	--	3.0572	--	3.0572	--	3.0572	--	3.0572	--	3.0572	--
3.05569	--	3.05569	--	3.05569	--	3.05569	--	3.05569	--	3.05569	--	3.05569	--	3.05569	--	3.05569	--	3.05569	--	3.05569	--	3.05569	--	3.05569	--	3.05569	--
3.05419	--	3.05419	--	3.05419	--	3.05419	--	3.05419	--	3.05419	--	3.05419	--	3.05419	--	3.05419	--	3.05419	--	3.05419	--	3.05419	--	3.05419	--	3.05419	--
3.05268	--	3.05268	--	3.05268	--	3.05268	--	3.05268	--	3.05268	--	3.05268	--	3.05268	--	3.05268	--	3.05268	--	3.05268	--	3.05268	--	3.05268	--	3.05268	--
3.05118	--	3.05118	--	3.05118	--	3.05118	--	3.05118	--	3.05118	--	3.05118	--	3.05118	--	3.05118	--	3.05118	--	3.05118	--	3.05118	--	3.05118	--	3.05118	--
3.04968	--	3.04968	--	3.04968	--	3.04968	--	3.04968	--	3.04968	--	3.04968	--	3.04968	--	3.04968	--	3.04968	--	3.04968	--	3.04968	--	3.04968	--	3.04968	--
3.04818	--	3.04818	--	3.04818	--	3.04818	--	3.04818	--	3.04818	--	3.04818	--	3.04818	--	3.04818	--	3.04818	--	3.04818	--	3.04818	--	3.04818	--	3.04818	--
3.04668	--	3.04668	--	3.04668	--	3.04668	--	3.04668	--	3.04668	--	3.04668	--	3.04668	--	3.04668	--	3.04668	--	3.04668	--	3.04668	--	3.04668	--	3.04668	--
3.04519	--	3.04519	--	3.04519	--	3.04519	--	3.04519	--	3.04519	--	3.04519	--	3.04519	--	3.04519	--	3.04519	--	3.04519	--	3.04519	--	3.04519	--	3.04519	--
3.04369	--	3.04369	--	3.04369	--	3.04369	--	3.04369	--	3.04369	--	3.04369	--	3.04369	--	3.04369	--	3.04369	--	3.04369	--	3.04369	--	3.04369	--	3.04369	--
3.0422	--	3.0422	--	3.0422	--	3.0422	--	3.0422	--	3.0422	--	3.0422	--	3.0422	--	3.0422	--	3.0422	--	3.0422	--	3.0422	--	3.0422	--	3.0422	--
3.04071	--	3.04071	--	3.04071	--	3.04071	--	3.04071	--	3.04071	--	3.04071	--	3.04071	--	3.04071	--	3.04071	--	3.04071	--	3.04071	--	3.04071	--	3.04071	--
3.03922	--	3.03922	--	3.03922	--	3.03922	--	3.03922	--	3.03922	--	3.03922	--	3.03922	--	3.03922	--	3.03922	--	3.03922	--	3.03922	--	3.03922	--	3.03922	--
3.03773	--	3.03773	--	3.03773	--	3.03773	--	3.03773	--	3.03773	--	3.03773	--	3.03773	--	3.03773	--	3.03773	--	3.03773	--	3.03773	--	3.03773	--	3.03773	--
3.03624	--	3.03624	--	3.03624	--	3.03624	--	3.03624	--	3.03624	--	3.03624	--	3.03624	--	3.03624	--	3.03624	--	3.03624	--	3.03624	--	3.03624	--	3.03624	--
3.03475	--	3.03475	--	3.03475	--	3.03475	--	3.03475	--	3.03475	--	3.03475	--	3.03475	--	3.03475	--	3.03475	--	3.03475	--	3.03475	--	3.03475	--	3.03475	--
3.03327	--	3.03327	--	3.03327	--	3.03327	--	3.03327	--	3.03327	--	3.03327	--	3.03327	--	3.03327	--	3.03327	--	3.03327	--	3.03327	--	3.03327	--	3.03327	--
3.03178	--	3.03178	--	3.03178	--	3.03178	--	3.03178	--	3.03178	--	3.03178	--	3.03178	--	3.03178	--	3.03178	--	3.03178	--	3.03178	--	3.03178	--	3.03178	--
3.0303	--	3.0303	--	3.0303	--	3.0303	--	3.0303	--	3.0303	--	3.0303	--	3.0303	--	3.0303	--	3.0303	--	3.0303	--	3.0303	--	3.0303	--	3.0303	--
3.02882	--	3.02882	--	3.02882	--	3.02882	--	3.02882	--	3.02882	--	3.02882	--	3.02882	--	3.02882	--	3.02882	--	3.02882	--	3.02882	--	3.02882	--	3.02882	--
3.02734	--	3.02734	--	3.02734	--	3.02734	--	3.02734	--	3.02734	--	3.02734	--	3.02734	--	3.02734	--	3.02734	--	3.02734	--	3.02734	--	3.02734	--	3.02734	--
3.02587	--	3.02587	--	3.02587	--	3.02587	--	3.02587	--	3.02587	--	3.02587	--	3.02587	--	3.02587	--	3.02587	--	3.02587	--	3.02587	--	3.02587	--	3.02587	--
3.02439	--	3.02439	--	3.02439	--	3.02439	--	3.02439	--	3.02439	--	3.02439	--	3.02439	--	3.02439	--	3.02439	--	3.02439	--	3.02439	--	3.02439	--	3.02439	--
3.02292	--	3.02292	--	3.02292	--	3.02292	--	3.02292	--	3.02292	--	3.02292	--	3.02292	--	3.02292	--	3.02292	--	3.02292	--	3.02292	--	3.02292	--	3.02292	--
3.02144	--	3.02144	--	3.02144	--	3.02144	--	3.02144	--	3.02144	--	3.02144	--	3.02144	--	3.02144	--	3.02144	--	3.02144	--	3.02144	--	3.02144	--	3.02144	--
3.01997	--	3.01997	--	3.01997	--	3.01997	--	3.01997	--	3.01997	--	3.01997	--	3.01997	--	3.01997	--	3.01997	--	3.01997	--	3.01997	--	3.01997	--	3.01997	--
3.0185	--	3.0185	--	3.0185	--	3.0185	--	3.0185	--	3.0185	--	3.0185	--	3.0185	--	3.0185	--	3.0185	--	3.0185	--	3.0185	--	3.0185	--	3.0185	--
3.01703	--	3.01703	--	3.01703	--	3.01703	--	3.01703	--	3.01703	--	3.01703	--	3.01703	--	3.01703	--	3.01703	--	3.01703	--	3.01703	--	3.01703	--	3.01703	--
3.01556	--	3.01556	--	3.01556	--	3.01556	--	3.01556	--	3.01556	--	3.01556	--	3.01556	--	3.01556	--	3.01556	--	3.01556	--	3.01556	--	3.01556	--	3.01556	--
3.0141	--	3.0141	--	3.0141	--	3.0141	--	3.0141	--	3.0141	--	3.0141	--	3.0141	--	3.0141	--	3.0141	--	3.0141	--	3.0141	--	3.0141	--	3.0141	--
3.01263	--	3.01263	--	3.01263	--	3.01263	--	3.01263	--	3.01263	--	3.01263	--	3.01263	--	3.01263	--	3.01263	--	3.01263	--	3.01263	--	3.01263	--	3.01263	--
3.01117	--	3.01117	--	3.01117	--	3.01117	--	3.01117	--	3.01117	--	3.01117	--	3.01117	--	3.01117	--	3.01117	--	3.01117	--	3.01117	--	3.01117	--	3.01117	--
3.00971	--	3.00971	--	3.00971	--	3.00971	--	3.00971	--	3.00971	--	3.00971	--	3.00971	--	3.00971	--	3.00971	--	3.00971	--	3.00971	--	3.00971	--	3.00971	--
3.00825	--	3.00825	--	3.00825	--	3.00825	--	3.00825	--	3.00825	--	3.00825	--	3.00825	--	3.00825	--	3.00825	--	3.00825	--	3.00825	--	3.00825	--	3.00825	--
3.00679	--	3.00679	--	3.00679	--	3.00679	--	3.00679	--	3.00679	--	3.00679	--	3.00679	--	3.00679	--	3.00679	--	3.00679	--	3.00679	--	3.00679	--	3.00679	--
3.00533	--	3.00533	--	3.00533	--	3.00533	--	3.00533	--	3.00533	--	3.00533	--	3.00533	--	3.00533	--	3.00533	--	3.00533	--	3.00533	--	3.00533	--	3.00533	--
3.00388	--	3.00388	--	3.00388	--	3.00388	--	3.00388	--	3.00388	--	3.00388	--	3.00388	--	3.00388	--	3.00388	--	3.00388	--	3.00388	--	3.00388	--	3.00388	--
3.00242	--	3.00242	--	3.00242	--	3.00242	--	3.00242	--	3.00242	--	3.00242	--	3.00242	--	3.00242	--	3.00242	--	3.00242	--	3.00242	--	3.00242	--	3.00242	--
3.00097	--	3.00097	--	3.00097	--	3.00097	--	3.00097	--	3.00097	--	3.00097	--	3.00097	--	3.00097	--	3.00097	--	3.00097	--	3.00097	--	3.00097	--	3.00097	--
2.99952	--	2.99952	--	2.99952	--	2.99952	--	2.99952	--	2.99952	--	2.99952	--	2.99952	--	2.99952	--	2.99952	--	2.99952	--	2.99952	--	2.99952	--	2.99952	--
2.99807	--	2.99807	--	2.99807	--	2.99807	--	2.99807	--	2.99807	--	2.99807	--	2.99807	--	2.99807	--	2.99807	--	2.99807	--	2.99807	--	2.99807	--	2.99807	--
2.99662	--	2.99662	--	2.99662	--	2.99662	--	2.99662	--	2.99662	--	2.99662	--	2.99662	--	2.99662	--	2.99662	--	2.99662	--	2.99662	--	2.99662	--	2.99662	--
2.99517	--	2.99517	--	2.99517	--	2.99517	--	2.99517	--	2.99517	--	2.99517	--	2.99517	--	2.99517	--	2.99517	--	2.99517	--	2.99517	--	2.99517	--	2.99517	--
2.99372	--	2.99372	--	2.99372	--	2.99372	--	2.99372	--	2.99372	--	2.99372	--	2.99372	--	2.99372	--	2.99372	--	2.99372	--	2.99372	--	2.99372	--	2.99372	--
2.99228	--	2.99228	--	2.99228	--	2.99228	--	2.99228	--	2.99228	--	2.99228	--	2.99228	--	2.99228	--	2.99228	--	2.99228	--	2.99228	--	2.99228	--	2.99228	--
2.99083	--	2.99083	--	2.99083	--	2.99083	--	2.99083	--	2.99083	--	2.99083	--	2.99083	--	2.99083	--	2.99083	--	2.99083	--	2.99083	--	2.99083	--	2.99083	--
2.98939	--	2.98939	--	2.98939	--	2.98939	--	2.98939	--	2.98939	--	2.98939	--	2.98939	--	2.98939	--	2.98939	--	2.98939	--	2.98939	--	2.98939	--	2.98939	--
2.98795	--	2.98795	--	2.98795	--	2.98795	--	2.98795	--	2.98795	--	2.98795	--	2.98795	--	2.98795	--	2.98795	--	2.98795	--	2.98795	--	2.98795	--	2.98795	--
2.98651	--	2.98651	--	2.98651	--	2.98651	--	2.98651	--	2.98651	--	2.98651	--	2.98651	--	2.98651	--	2.98651	--	2.98651	--	2.98651	--	2.98651	--	2.98651	--
2.98507	--	2.98507	--	2.98507	--	2.98507	--	2.98507	--	2.98507	--	2.98507	--	2.98507	--	2.98507	--	2.98507	--	2.98507	--	2.98507	--	2.98507	--	2.98507	--
2.98364	--	2.98364	--	2.98364	--	2.98364	--	2.98364	--	2.98364	--	2.98364	--	2.98364	--	2.98364	--	2.98364	--	2.98364	--	2.98364	--	2.98364	--	2.98364	--
2.9822	--	2.9822	--	2.9822	--	2.9822	--	2.9822	--	2.9822	--	2.9822	--	2.9822	--	2.9822	--	2.9822	--	2.9822	--	2.9822	--	2.9822	--	2.9822	--
2.98077	--	2.98077	--	2.98077	--	2.98077	--	2.98077	--	2.98077	--	2.98077	--	2.98077	--	2.98077	--	2.98077	--	2.98077	--	2.98077	--	2.98077	--	2.98077	--
2.97934	--	2.97934	--	2.97934	--	2.97934	--	2.97934	--	2.97934	--	2.97934	--	2.97934	--	2.97934	--	2.97934	--	2.97934	--	2.97934	--	2.97934	--	2.97934	--
2.97791	--	2.97791	--	2.97791	--	2.97791	--	2.97791	--	2.97791	--	2.97791	--	2.97791	--	2.97791	--	2.97791	--	2.97791	--	2.97791	--	2.97791	--	2.97791	--
2.97648	--	2.97648	--	2.97648	--	2.97648	--	2.97648	--	2.97648	--	2.97648	--	2.97648	--	2.97648	--	2.97648	--	2.97648	--	2.97648	--	2.97648	--	2.97648	--
2.97505	--	2.97505	--	2.97505	--	2.97505	--	2.97505	--	2.97505	--	2.97505	--	2.97505	--	2.97505	--	2.97505	--	2.97505	--	2.97505	--	2.97505	--	2.97505	--
2.97362	--	2.97362	--	2.97362	--	2.97362	--	2.97362	--	2.97362	--	2.97362	--	2.97362	--	2.97362	--	2.97362	--	2.97362	--	2.97362	--	2.97362	--	2.97362	--
2.9722	--	2.9722	--	2.9722	--	2.9722	--	2.9722	--	2.9722	--	2.9722	--	2.9722	--	2.9722	--	2.9722	--	2.9722	--	2.9722	--	2.9722	--	2.9722	--
2.97077	--	2.97077	--	2.97077	--	2.97077	--	2.97077	--	2.97077	--	2.97077	--	2.97077	--	2.97077	--	2.97077	--	2.97077	--	2.97077	--	2.97077	--	2.97077	--
2.96935	--	2.96935	--	2.96935	--	2.96935	--	2.96935	--	2.96935	--	2.96935	--	2.96935	--	2.96935	--	2.96935	--	2.96935	--	2.96935	--	2.96935	--	2.96935	--
2.96793	--	2.96793	--	2.96793	--	2.96793	--	2.96793	--	2.96793	--	2.96793	--	2.96793	--	2.96793	--	2.96793	--	2.96793	--	2.96793	--	2.96793	--	2.96793	--
2.96651	--	2.96651	--	2.96651	--	2.96651	--	2.96651	--	2.96651	--	2.96651	--	2.96651	--	2.96651	--	2.96651	--	2.96651	--	2.96651	--	2.96651	--	2.96651	--
2.96509	--	2.96509	--	2.96509	--	2.96509	--	2.96509	--	2.96509	--	2.96509	--	2.96509	--	2.96509	--	2.96509	--	2.96509	--	2.96509	--	2.96509	--	2.96509	--
2.96367	--	2.96367	--	2.96367	--	2.96367	--	2.96367	--	2.96367	--	2.96367	--	2.96367	--	2.96367	--	2.96367	--	2.96367	--	2.96367	--	2.96367	--	2.96367	--
2.96226	--	2.96226	--	2.96226	--	2.96226	--	2.96226	--	2.96226	--	2.96226	--	2.96226	--	2.96226	--	2.96226	--	2.96226	--	2.96226	--	2.96226	--	2.96226	--
2.96084	--	2.96084	--	2.96084	--	2.96084	--	2.96084	--	2.96084	--	2.96084	--	2.96084	--	2.96084	--	2.96084	--	2.96084	--	2.96084	--	2.96084	--	2.96084	--
2.95943	--	2.95943	--	2.95943	--	2.95943	--	2.95943	--	2.95943	--	2.95943	--	2.95943	--	2.95943	--	2.95943	--	2.95943	--	2.95943	--	2.95943	--	2.95943	--
2.95802	--	2.95802	--	2.95802	--	2.95802	--	2.95802	--	2.95802	--	2.95802	--	2.95802	--	2.95802	--	2.95802	--	2.95802	--	2.95802	--	2.95802	--	2.95802	--
2.9566	--	2.9566	--	2.9566	--	2.9566	--	2.9566	--	2.9566	--	2.9566	--	2.9566	--	2.9566	--	2.9566	--	2.9566	--	2.9566	--	2.9566	--	2.9566	--
2.9552	--	2.9552	--	2.9552	--	2.9552	--	2.9552	--	2.9552	--	2.9552	--	2.9552	--	2.9552	--	2.9552	--	2.9552	--	2.9552	--	2.9552	--	2.9552	--
2.95379	--	2.95379	--	2.95379	--	2.95379	--	2.95379	--	2.95379	--	2.95379	--	2.95379	--	2.95379	--	2.95379	--	2.95379	--	2.95379	--	2.95379	--	2.95379	--
2.95238	--	2.95238	--	2.95238	--	2.95238	--	2.95238	--	2.95238	--	2.95238	--	2.95238	--	2.95238	--	2.95238	--	2.95238	--	2.95238	--	2.95238	--	2.95238	--
2.95098	--	2.95098	--	2.95098	--	2.95098	--	2.95098	--	2.95098	--	2.95098	--	2.95098	--	2.95098	--	2.95098	--	2.95098	--	2.95098	--	2.95098	--	2.95098	--
2.94957	--	2.94957	--	2.94957	--	2.94957	--	2.94957	--	2.94957	--	2.94957	--	2.94957	--	2.94957	--	2.94957	--	2.94957	--	2.94957	--	2.94957	--	2.94957	--
2.94817	--	2.94817	--	2.94817	--	2.94817	--	2.94817	--	2.94817	--	2.94817	--	2.94817	--	2.94817	--	2.94817	--	2.94817	--	2.94817	--	2.94817	--	2.94817	--
2.94677	--	2.94677	--	2.94677	--	2.94677	--	2.94677	--	2.94677	--	2.94677	--	2.94677	--	2.94677	--	2.94677	--	2.94677	--	2.94677	--	2.94677	--	2.94677	--
2.94537	--	2.94537	--	2.94537	--	2.94537	--	2.94537	--	2.94537	--	2.94537	--	2.94537	--	2.94537	--	2.94537	--	2.94537	--	2.94537	--	2.94537	--	2.94537	--
2.94397	--	2.94397	--	2.94397	--	2.94397	--	2.94397	--	2.94397	--	2.94397	--	2.94397	--	2.94397	--	2.94397	--	2.94397	--	2.94397	--	2.94397	--	2.94397	--
2.94257	--	2.94257	--	2.94257	--	2.94257	--	2.94257	--	2.94257	--	2.94257	--	2.94257	--	2.94257	--	2.94257	--	2.94257	--	2.94257	--	2.94257	--	2.94257	--
2.94118	--	2.94118	--	2.94118	--	2.94118	--	2.94118	--	2.94118	--	2.94118	--	2.94118	--	2.94118	--	2.94118	--	2.94118	--	2.94118	--	2.94118	--	2.94118	--
2.93978	--	2.93978	--	2.93978	--	2.93978	--	2.93978	--	2.93978	--	2.93978	--	2.93978	--	2.93978	--	2.93978	--	2.93978	--	2.93978	--	2.93978	--	2.93978	--
2.93839	--	2.93839	--	2.93839	--	2.93839	--	2.93839	--	2.93839	--	2.93839	--	2.93839	--	2.93839	--	2.93839	--	2.93839	--	2.93839	--	2.93839	--	2.93839	--
2.937	--	2.937	--	2.937	--	2.937	--	2.937	--	2.937	--	2.937	--	2.937	--	2.937	--	2.937	--	2.937	--	2.937	--	2.937	--	2.937	--
2.93561	--	2.93561	--	2.93561	--	2.93561	--	2.93561	--	2.93561	--	2.93561	--	2.93561	--	2.93561	--	2.93561	--	2.93561	--	2.93561	--	2.93561	--	2.93561	--
2.93422	--	2.93422	--	2.93422	--	2.93422	--	2.93422	--	2.93422	--	2.93422	--	2.93422	--	2.93422	--	2.93422	--	2.93422	--	2.93422	--	2.93422	--	2.93422	--
2.93283	--	2.93283	--	2.93283	--	2.93283	--	2.93283	--	2.93283	--	2.93283	--	2.93283	--	2.93283	--	2.93283	--	2.93283	--	2.93283	--	2.93283	--	2.93283	--
2.93144	--	2.93144	--	2.93144	--	2.93144	--	2.93144	--	2.93144	--	2.93144	--	2.93144	--	2.93144	--	2.93144	--	2.93144	--	2.93144	--	2.93144	--	2.93144	--
2.93006	--	2.93006	--	2.93006	--	2.93006	--	2.93006	--	2.93006	--	2.93006	--	2.93006	--	2.93006	--	2.93006	--	2.93006	--	2.93006	--	2.93006	--	2.93006	--
2.92867	--	2.92867	--	2.92867	--	2.92867	--	2.92867	--	2.92867	--	2.92867	--	2.92867	--	2.92867	--	2.92867	--	2.92867	--	2.92867	--	2.92867	--	2.92867	--
2.92729	--	2.92729	--	2.92729	--	2.92729	--	2.92729	--	2.92729	--	2.92729	--	2.92729	--	2.92729	--	2.92729	--	2.92729	--	2.92729	--	2.92729	--	2.92729	--
2.92591	--	2.92591	--	2.92591	--	2.92591	--	2.92591	--	2.92591	--	2.92591	--	2.92591	--	2.92591	--	2.92591	--	2.92591	--	2.92591	--	2.92591	--	2.92591	--
2.92453	--	2.92453	--	2.92453	--	2.92453	--	2.92453	--	2.92453	--	2.92453	--	2.92453	--	2.92453	--	2.92453	--	2.92453	--	2.92453	--	2.92453	--	2.92453	--
2.92315	--	2.92315	--	2.92315	--	2.92315	--	2.92315	--	2.92315	--	2.92315	--	2.92315	--	2.92315	--	2.92315	--	2.92315	--	2.92315	--	2.92315	--	2.92315	--
2.92177	--	2.92177	--	2.92177	--	2.92177	--	2.92177	--	2.92177	--	2.92177	--	2.92177	--	2.92177	--	2.92177	--	2.92177	--	2.92177	--	2.92177	--	2.92177	--
2.9204	--	2.9204	--	2.9204	--	2.9204	--	2.9204	--	2.9204	--	2.9204	--	2.9204	--	2.9204	--	2.9204	--	2.9204	--	2.9204	--	2.9204	--	2.9204	--
2.91902	--	2.91902	--	2.91902	--	2.91902	--	2.91902	--	2.91902	--	2.91902	--	2.91902	--	2.91902	--	2.91902	--	2.91902	--	2.91902	--	2.91902	--	2.91902	--
2.91765	--	2.91765	--	2.91765	--	2.91765	--	2.91765	--	2.91765	--	2.91765	--	2.91765	--	2.91765	--	2.91765	--	2.91765	--	2.91765	--	2.91765	--	2.91765	--
2.91627	--	2.91627	--	2.91627	--	2.91627	--	2.91627	--	2.91627	--	2.91627	--	2.91627	--	2.91627	--	2.91627	--	2.91627	--	2.91627	--	2.91627	--	2.91627	--
2.9149	--	2.9149	--	2.9149	--	2.9149	--	2.9149	--	2.9149	--	2.9149	--	2.9149	--	2.9149	--	2.9149	--	2.9149	--	2.9149	--	2.9149	--	2.9149	--
2.91353	--	2.91353	--	2.91353	--	2.91353	--	2.91353	--	2.91353	--	2.91353	--	2.91353	--	2.91353	--	2.91353	--	2.91353	--	2.91353	--	2.91353	--	2.91353	--
2.91217	--	2.91217	--	2.91217	--	2.91217	--	2.91217	--	2.91217	--	2.91217	--	2.91217	--	2.91217	--	2.91217	--	2.91217	--	2.91217	--	2.91217	--	2.91217	--
2.9108	--	2.9108	--	2.9108	--	2.9108	--	2.9108	--	2.9108	--	2.9108	--	2.9108	--	2.9108	--	2.9108	--	2.9108	--	2.9108	--	2.9108	--	2.9108	--
2.90943	--	2.90943	--	2.90943	--	2.90943	--	2.90943	--	2.90943	--	2.90943	--	2.90943	--	2.90943	--	2.90943	--	2.90943	--	2.90943	--	2.90943	--	2.90943	--
2.90807	--	2.90807	--	2.90807	--	2.90807	--	2.90807	--	2.90807	--	2.90807	--	2.90807	--	2.90807	--	2.90807	--	2.90807	--	2.90807	--	2.90807	--	2.90807	--
2.9067	--	2.9067	--	2.9067	--	2.9067	--	2.9067	--	2.9067	--	2.9067	--	2.9067	--	2.9067	--	2.9067	--	2.9067	--	2.9067	--	2.9067	--	2.9067	--
2.90534	--	2.90534	--	2.90534	--	2.90534	--	2.90534	--	2.90534	--	2.90534	--	2.90534	--	2.90534	--	2.90534	--	2.90534	--	2.90534	--	2.90534	--	2.90534	--
2.90398	--	2.90398	--	2.90398	--	2.90398	--	2.90398	--	2.90398	--	2.90398	--	2.90398	--	2.90398	--	2.90398	--	2.90398	--	2.90398	--	2.90398	--	2.90398	--
2.90262	--	2.90262	--	2.90262	--	2.90262	--	2.90262	--	2.90262	--	2.90262	--	2.90262	--	2.90262	--	2.90262	--	2.90262	--	2.90262	--	2.90262	--	2.90262	--
2.90126	--	2.90126	--	2.90126	--	2.90126	--	2.90126	--	2.90126	--	2.90126	--	2.90126	--	2.90126	--	2.90126	--	2.90126	--	2.90126	--	2.90126	--	2.90126	--
2.89991	--	2.89991	--	2.89991	--	2.89991	--	2.89991	--	2.89991	--	2.89991	--	2.89991	--	2.89991	--	2.89991	--	2.89991	--	2.89991	--	2.89991	--	2.89991	--
2.89855	--	2.89855	--	2.89855	--	2.89855	--	2.89855	--	2.89855	--	2.89855	--	2.89855	--	2.89855	--	2.89855	--	2.89855	--	2.89855	--	2.89855	--	2.89855	--
2.8972	--	2.8972	--	2.8972	--	2.8972	--	2.8972	--	2.8972	--	2.8972	--	2.8972	--	2.8972	--	2.8972	--	2.8972	--	2.8972	--	2.8972	--	2.8972	--
2.89584	--	2.89584	--	2.89584	--	2.89584	--	2.89584	--	2.89584	--	2.89584	--	2.89584	--	2.89584	--	2.89584	--	2.89584	--	2.89584	--	2.89584	--	2.89584	--
2.89449	--	2.89449	--	2.89449	--	2.89449	--	2.89449	--	2.89449	--	2.89449	--	2.89449	--	2.89449	--	2.89449	--	2.89449	--	2.89449	--	2.89449	--	2.89449	--
2.89314	--	2.89314	--	2.89314	--	2.89314	--	2.89314	--	2.89314	--	2.89314	--	2.89314	--	2.89314	--	2.89314	--	2.89314	--	2.89314	--	2.89314	--	2.89314	--
2.89179	--	2.89179	--	2.89179	--	2.89179	--	2.89179	--	2.89179	--	2.89179	--	2.89179	--	2.89179	--	2.89179	--	2.89179	--	2.89179	--	2.89179	--	2.89179	--
2.89044	--	2.89044	--	2.89044	--	2.89044	--	2.89044	--	2.89044	--	2.89044	--	2.89044	--	2.89044	--	2.89044	--	2.89044	--	2.89044	--	2.89044	--	2.89044	--
2.8891	--	2.8891	--	2.8891	--	2.8891	--	2.8891	--	2.8891	--	2.8891	--	2.8891	--	2.8891	--	2.8891	--	2.8891	--	2.8891	--	2.8891	--	2.8891	--
2.88775	--	2.88775	--	2.88775	--	2.88775	--	2.88775	--	2.88775	--	2.88775	--	2.88775	--	2.88775	--	2.88775	--	2.88775	--	2.88775	--	2.88775	--	2.88775	--
2.88641	--	2.88641	--	2.88641	--	2.88641	--	2.88641	--	2.88641	--	2.88641	--	2.88641	--	2.88641	--	2.88641	--	2.88641	--	2.88641	--	2.88641	--	2.88641	--
2.88506	--	2.88506	--	2.88506	--	2.88506	--	2.88506	--	2.88506	--	2.88506	--	2.88506	--	2.88506	--	2.88506	--	2.88506	--	2.88506	--	2.88506	--	2.88506	--
2.88372	--	2.88372	--	2.88372	--	2.88372	--	2.88372	--	2.88372	--	2.88372	--	2.88372	--	2.88372	--	2.88372	--	2.88372	--	2.88372	--	2.88372	--	2.88372	--
2.88238	--	2.88238	--	2.88238	--	2.88238	--	2.88238	--	2.88238	--	2.88238	--	2.88238	--	2.88238	--	2.88238	--	2.88238	--	2.88238	--	2.88238	--	2.88238	--
2.88104	--	2.88104	--	2.88104	--	2.88104	--	2.88104	--	2.88104	--	2.88104	--	2.88104	--	2.88104	--	2.88104	--	2.88104	--	2.88104	--	2.88104	--	2.88104	--
2.8797	--	2.8797	--	2.8797	--	2.8797	--	2.8797	--	2.8797	--	2.8797	--	2.8797	--	2.8797	--	2.8797	--	2.8797	--	2.8797	--	2.8797	--	2.8797	--
2.87837	--	2.87837	--	2.87837	--	2.87837	--	2.87837	--	2.87837	--	2.87837	--	2.87837	--	2.87837	--	2.87837	--	2.87837	--	2.87837	--	2.87837	--	2.87837	--
2.87703	--	2.87703	--	2.87703	--	2.87703	--	2.87703	--	2.87703	--	2.87703	--	2.87703	--	2.87703	--	2.87703	--	2.87703	--	2.87703	--	2.87703	--	2.87703	--
2.8757	--	2.8757	--	2.8757	--	2.8757	--	2.8757	--	2.8757	--	2.8757	--	2.8757	--	2.8757	--	2.8757	--	2.8757	--	2.8757	--	2.8757	--	2.8757	--
2.87436	--	2.87436	--	2.87436	--	2.87436	--	2.87436	--	2.87436	--	2.87436	--	2.87436	--	2.87436	--	2.87436	--	2.87436	--	2.87436	--	2.87436	--	2.87436	--
2.87303	--	2.87303	--	2.87303	--	2.87303	--	2.87303	--	2.87303	--	2.87303	--	2.87303	--	2.87303	--	2.87303	--	2.87303	--	2.87303	--	2.87303	--	2.87303	--
2.8717	--	2.8717	--	2.8717	--	2.8717	--	2.8717	--	2.8717	--	2.8717	--	2.8717	--	2.8717	--	2.8717	--	2.8717	--	2.8717	--	2.8717	--	2.8717	--
2.87037	--	2.87037	--	2.87037	--	2.87037	--	2.87037	--	2.87037	--	2.87037	--	2.87037	--	2.87037	--	2.87037	--	2.87037	--	2.87037	--	2.87037	--	2.87037	--
2.86904	--	2.86904	--	2.86904	--	2.86904	--	2.86904	--	2.86904	--	2.86904	--	2.86904	--	2.86904	--	2.86904	--	2.86904	--	2.86904	--	2.86904	--	2.86904	--
2.86772	--	2.86772	--	2.86772	--	2.86772	--	2.86772	--	2.86772	--	2.86772	--	2.86772	--	2.86772	--	2.86772	--	2.86772	--	2.86772	--	2.86772	--	2.86772	--
2.86639	--	2.86639	--	2.86639	--	2.86639	--	2.86639	--	2.86639	--	2.86639	--	2.86639	--	2.86639	--	2.86639	--	2.86639	--	2.86639	--	2.86639	--	2.86639	--
2.86506	--	2.86506	--	2.86506	--	2.86506	--	2.86506	--	2.86506	--	2.86506	--	2.86506	--	2.86506	--	2.86506	--	2.86506	--	2.86506	--	2.86506	--	2.86506	--
2.86374	--	2.86374	--	2.86374	--	2.86374	--	2.86374	--	2.86374	--	2.86374	--	2.86374	--	2.86374	--	2.86374	--	2.86374	--	2.86374	--	2.86374	--	2.86374	--
2.86242	--	2.86242	--	2.86242	--	2.86242	--	2.86242	--	2.86242	--	2.86242	--	2.86242	--	2.86242	--	2.86242	--	2.86242	--	2.86242	--	2.86242	--	2.86242	--
2.8611	--	2.8611	--	2.8611	--	2.8611	--	2.8611	--	2.8611	--	2.8611	--	2.8611	--	2.8611	--	2.8611	--	2.8611	--	2.8611	--	2.8611	--	2.8611	--
2.85978	--	2.85978	--	2.85978	--	2.85978	--	2.85978	--	2.85978	--	2.85978	--	2.85978	--	2.85978	--	2.85978	--	2.85978	--	2.85978	--	2.85978	--	2.85978	--
2.85846	--	2.85846	--	2.85846	--	2.85846	--	2.85846	--	2.85846	--	2.85846	--	2.85846	--	2.85846	--	2.85846	--	2.85846	--	2.85846	--	2.85846	--	2.85846	--
2.85714	--	2.85714	--	2.85714	--	2.85714	--	2.85714	--	2.85714	--	2.85714	--	2.85714	--	2.85714	--	2.85714	--	2.85714	--	2.85714	--	2.85714	--	2.85714	--
2.85583	--	2.85583	--	2.85583	--	2.85583	--	2.85583	--	2.85583	--	2.85583	--	2.85583	--	2.85583	--	2.85583	--	2.85583	--	2.85583	--	2.85583	--	2.85583	--
2.85451	--	2.85451	--	2.85451	--	2.85451	--	2.85451	--	2.85451	--	2.85451	--	2.85451	--	2.85451	--	2.85451	--	2.85451	--	2.85451	--	2.85451	--	2.85451	--
2.8532	--	2.8532	--	2.8532	--	2.8532	--	2.8532	--	2.8532	--	2.8532	--	2.8532	--	2.8532	--	2.8532	--	2.8532	--	2.8532	--	2.8532	--	2.8532	--
2.85189	--	2.85189	--	2.85189	--	2.85189	--	2.85189	--	2.85189	--	2.85189	--	2.85189	--	2.85189	--	2.85189	--	2.85189	--	2.85189	--	2.85189	--	2.85189	--
2.85057	--	2.85057	--	2.85057	--	2.85057	--	2.85057	--	2.85057	--	2.85057	--	2.85057	--	2.85057	--	2.85057	--	2.85057	--	2.85057	--	2.85057	--	2.85057	--
2.84926	--	2.84926	--	2.84926	--	2.84926	--	2.84926	--	2.84926	--	2.84926	--	2.84926	--	2.84926	--	2.84926	--	2.84926	--	2.84926	--	2.84926	--	2.84926	--
2.84796	--	2.84796	--	2.84796	--	2.84796	--	2.84796	--	2.84796	--	2.84796	--	2.84796	--	2.84796	--	2.84796	--	2.84796	--	2.84796	--	2.84796	--	2.84796	--
2.84665	--	2.84665	--	2.84665	--	2.84665	--	2.84665	--	2.84665	--	2.84665	--	2.84665	--	2.84665	--	2.84665	--	2.84665	--	2.84665	--	2.84665	--	2.84665	--
2.84534	--	2.84534	--	2.84534	--	2.84534	--	2.84534	--	2.84534	--	2.84534	--	2.84534	--	2.84534	--	2.84534	--	2.84534	--	2.84534	--	2.84534	--	2.84534	--
2.84404	--	2.84404	--	2.84404	--	2.84404	--	2.84404	--	2.84404	--	2.84404	--	2.84404	--	2.84404	--	2.84404	--	2.84404	--	2.84404	--	2.84404	--	2.84404	--
2.84273	--	2.84273	--	2.84273	--	2.84273	--	2.84273	--	2.84273	--	2.84273	--	2.84273	--	2.84273	--	2.84273	--	2.84273	--	2.84273	--	2.84273	--	2.84273	--
2.84143	--	2.84143	--	2.84143	--	2.84143	--	2.84143	--	2.84143	--	2.84143	--	2.84143	--	2.84143	--	2.84143	--	2.84143	--	2.84143	--	2.84143	--	2.84143	--
2.84013	--	2.84013	--	2.84013	--	2.84013	--	2.84013	--	2.84013	--	2.84013	--	2.84013	--	2.84013	--	2.84013	--	2.84013	--	2.84013	--	2.84013	--	2.84013	--
2.83883	--	2.83883	--	2.83883	--	2.83883	--	2.83883	--	2.83883	--	2.83883	--	2.83883	--	2.83883	--	2.83883	--	2.83883	--	2.83883	--	2.83883	--	2.83883	--
2.83753	--	2.83753	--	2.83753	--	2.83753	--	2.83753	--	2.83753	--	2.83753	--	2.83753	--	2.83753	--	2.83753	--	2.83753	--	2.83753	--	2.83753	--	2.83753	--
2.83623	--	2.83623	--	2.83623	--	2.83623	--	2.83623	--	2.83623	--	2.83623	--	2.83623	--	2.83623	--	2.83623	--	2.83623	--	2.83623	--	2.83623	--	2.83623	--
2.83493	--	2.83493	--	2.83493	--	2.83493	--	2.83493	--	2.83493	--	2.83493	--	2.83493	--	2.83493	--	2.83493	--	2.83493	--	2.83493	--	2.83493	--	2.83493	--
2.83364	--	2.83364	--	2.83364	--	2.83364	--	2.83364	--	2.83364	--	2.83364	--	2.83364	--	2.83364	--	2.83364	--	2.83364	--	2.83364	--	2.83364	--	2.83364	--
2.83234	--	2.83234	--	2.83234	--	2.83234	--	2.83234	--	2.83234	--	2.83234	--	2.83234	--	2.83234	--	2.83234	--	2.83234	--	2.83234	--	2.83234	--	2.83234	--
2.83105	--	2.83105	--	2.83105	--	2.83105	--	2.83105	--	2.83105	--	2.83105	--	2.83105	--	2.83105	--	2.83105	--	2.83105	--	2.83105	--	2.83105	--	2.83105	--
2.82976	--	2.82976	--	2.82976	--	2.82976	--	2.82976	--	2.82976	--	2.82976	--	2.82976	--	2.82976	--	2.82976	--	2.82976	--	2.82976	--	2.82976	--	2.82976	--
2.82847	--	2.82847	--	2.82847	--	2.82847	--	2.82847	--	2.82847	--	2.82847	--	2.82847	--	2.82847	--	2.82847	--	2.82847	--	2.82847	--	2.82847	--	2.82847	--
2.82718	--	2.82718	--	2.82718	--	2.82718	--	2.82718	--	2.82718	--	2.82718	--	2.82718	--	2.82718	--	2.82718	--	2.82718	--	2.82718	--	2.82718	--	2.82718	--
2.82589	--	2.82589	--	2.82589	--	2.82589	--	2.82589	--	2.82589	--	2.82589	--	2.82589	--	2.82589	--	2.82589	--	2.82589	--	2.82589	--	2.82589	--	2.82589	--
2.8246	--	2.8246	--	2.8246	--	2.8246	--	2.8246	--	2.8246	--	2.8246	--	2.8246	--	2.8246	--	2.8246	--	2.8246	--	2.8246	--	2.8246	--	2.8246	--
2.82332	--	2.82332	--	2.82332	--	2.82332	--	2.82332	--	2.82332	--	2.82332	--	2.82332	--	2.82332	--	2.82332	--	2.82332	--	2.82332	--	2.82332	--	2.82332	--
2.82203	--	2.82203	--	2.82203	--	2.82203	--	2.82203	--	2.82203	--	2.82203	--	2.82203	--	2.82203	--	2.82203	--	2.82203	--	2.82203	--	2.82203	--	2.82203	--
2.82075	--	2.82075	--	2.82075	--	2.82075	--	2.82075	--	2.82075	--	2.82075	--	2.82075	--	2.82075	--	2.82075	--	2.82075	--	2.82075	--	2.82075	--	2.82075	--
2.81946	--	2.81946	--	2.81946	--	2.81946	--	2.81946	--	2.81946	--	2.81946	--	2.81946	--	2.81946	--	2.81946	--	2.81946	--	2.81946	--	2.81946	--	2.81946	--
2.81818	--	2.81818	--	2.81818	--	2.81818	--	2.81818	--	2.81818	--	2.81818	--	2.81818	--	2.81818	--	2.81818	--	2.81818	--	2.81818	--	2.81818	--	2.81818	--
2.8169	--	2.8169	--	2.8169	--	2.8169	--	2.8169	--	2.8169	--	2.8169	--	2.8169	--	2.8169	--	2.8169	--	2.8169	--	2.8169	--	2.8169	--	2.8169	--
2.81562	--	2.81562	--	2.81562	--	2.81562	--	2.81562	--	2.81562	--	2.81562	--	2.81562	--	2.81562	--	2.81562	--	2.81562	--	2.81562	--	2.81562	--	2.81562	--
2.81434	--	2.81434	--	2.81434	--	2.81434	--	2.81434	--	2.81434	--	2.81434	--	2.81434	--	2.81434	--	2.81434	--	2.81434	--	2.81434	--	2.81434	--	2.81434	--
2.81307	--	2.81307	--	2.81307	--	2.81307	--	2.81307	--	2.81307	--	2.81307	--	2.81307	--	2.81307	--	2.81307	--	2.81307	--	2.81307	--	2.81307	--	2.81307	--
2.81179	--	2.81179	--	2.81179	--	2.81179	--	2.81179	--	2.81179	--	2.81179	--	2.81179	--	2.81179	--	2.81179	--	2.81179	--	2.81179	--	2.81179	--	2.81179	--
2.81052	--	2.81052	--	2.81052	--	2.81052	--	2.81052	--	2.81052	--	2.81052	--	2.81052	--	2.81052	--	2.81052	--	2.81052	--	2.81052	--	2.81052	--	2.81052	--
2.80924	--	2.80924	--	2.80924	--	2.80924	--	2.80924	--	2.80924	--	2.80924	--	2.80924	--	2.80924	--	2.80924	--	2.80924	--	2.80924	--	2.80924	--	2.80924	--
2.80797	--	2.80797	--	2.80797	--	2.80797	--	2.80797	--	2.80797	--	2.80797	--	2.80797	--	2.80797	--	2.80797	--	2.80797	--	2.80797	--	2.80797	--	2.80797	--
2.8067	--	2.8067	--	2.8067	--	2.8067	--	2.8067	--	2.8067	--	2.8067	--	2.8067	--	2.8067	--	2.8067	--	2.8067	--	2.8067	--	2.8067	--	2.8067	--
2.80543	--	2.80543	--	2.80543	--	2.80543	--	2.80543	--	2.80543	--	2.80543	--	2.80543	--	2.80543	--	2.80543	--	2.80543	--	2.80543	--	2.80543	--	2.80543	--
2.80416	--	2.80416	--	2.80416	--	2.80416	--	2.80416	--	2.80416	--	2.80416	--	2.80416	--	2.80416	--	2.80416	--	2.80416	--	2.80416	--	2.80416	--	2.80416	--
2.80289	--	2.80289	--	2.80289	--	2.80289	--	2.80289	--	2.80289	--	2.80289	--	2.80289	--	2.80289	--	2.80289	--	2.80289	--	2.80289	--	2.80289	--	2.80289	--
2.80163	--	2.80163	--	2.80163	--	2.80163	--	2.80163	--	2.80163	--	2.80163	--	2.80163	--	2.80163	--	2.80163	--	2.80163	--	2.80163	--	2.80163	--	2.80163	--
2.80036	--	2.80036	--	2.80036	--	2.80036	--	2.80036	--	2.80036	--	2.80036	--	2.80036	--	2.80036	--	2.80036	--	2.80036	--	2.80036	--	2.80036	--	2.80036	--
2.7991	--	2.7991	--	2.7991	--	2.7991	--	2.7991	--	2.7991	--	2.7991	--	2.7991	--	2.7991	--	2.7991	--	2.7991	--	2.7991	--	2.7991	--	2.7991	--
2.79783	--	2.79783	--	2.79783	--	2.79783	--	2.79783	--	2.79783	--	2.79783	--	2.79783	--	2.79783	--	2.79783	--	2.79783	--	2.79783	--	2.79783	--	2.79783	--
2.79657	--	2.79657	--	2.79657	--	2.79657	--	2.79657	--	2.79657	--	2.79657	--	2.79657	--	2.79657	--	2.79657	--	2.79657	--	2.79657	--	2.79657	--	2.79657	--
2.79531	--	2.79531	--	2.79531	--	2.79531	--	2.79531	--	2.79531	--	2.79531	--	2.79531	--	2.79531	--	2.79531	--	2.79531	--	2.79531	--	2.79531	--	2.79531	--
2.79405	--	2.79405	--	2.79405	--	2.79405	--	2.79405	--	2.79405	--	2.79405	--	2.79405	--	2.79405	--	2.79405	--	2.79405	--	2.79405	--	2.79405	--	2.79405	--
2.79279	--	2.79279	--	2.79279	--	2.79279	--	2.79279	--	2.79279	--	2.79279	--	2.79279	--	2.79279	--	2.79279	--	2.79279	--	2.79279	--	2.79279	--	2.79279	--
2.79154	--	2.79154	--	2.79154	--	2.79154	--	2.79154	--	2.79154	--	2.79154	--	2.79154	--	2.79154	--	2.79154	--	2.79154	--	2.79154	--	2.79154	--	2.79154	--
2.79028	--	2.79028	--	2.79028	--	2.79028	--	2.79028	--	2.79028	--	2.79028	--	2.79028	--	2.79028	--	2.79028	--	2.79028	--	2.79028	--	2.79028	--	2.79028	--
2.78902	--	2.78902	--	2.78902	--	2.78902	--	2.78902	--	2.78902	--	2.78902	--	2.78902	--	2.78902	--	2.78902	--	2.78902	--	2.78902	--	2.78902	--	2.78902	--
2.78777	--	2.78777	--	2.78777	--	2.78777	--	2.78777	--	2.78777	--	2.78777	--	2.78777	--	2.78777	--	2.78777	--	2.78777	--	2.78777	--	2.78777	--	2.78777	--
2.78652	--	2.78652	--	2.78652	--	2.78652	--	2.78652	--	2.78652	--	2.78652	--	2.78652	--	2.78652	--	2.78652	--	2.78652	--	2.78652	--	2.78652	--	2.78652	--
2.78527	--	2.78527	--	2.78527	--	2.78527	--	2.78527	--	2.78527	--	2.78527	--	2.78527	--	2.78527	--	2.78527	--	2.78527	--	2.78527	--	2.78527	--	2.78527	--
2.78401	--	2.78401	--	2.78401	--	2.78401	--	2.78401	--	2.78401	--	2.78401	--	2.78401	--	2.78401	--	2.78401	--	2.78401	--	2.78401	--	2.78401	--	2.78401	--
2.78276	--	2.78276	--	2.78276	--	2.78276	--	2.78276	--	2.78276	--	2.78276	--	2.78276	--	2.78276	--	2.78276	--	2.78276	--	2.78276	--	2.78276	--	2.78276	--
2.78152	--	2.78152	--	2.78152	--	2.78152	--	2.78152	--	2.78152	--	2.78152	--	2.78152	--	2.78152	--	2.78152	--	2.78152	--	2.78152	--	2.78152	--	2.78152	--
2.78027	--	2.78027	--	2.78027	--	2.78027	--	2.78027	--	2.78027	--	2.78027	--	2.78027	--	2.78027	--	2.78027	--	2.78027	--	2.78027	--	2.78027	--	2.78027	--
2.77902	--	2.77902	--	2.77902	--	2.77902	--	2.77902	--	2.77902	--	2.77902	--	2.77902	--	2.77902	--	2.77902	--	2.77902	--	2.77902	--	2.77902	--	2.77902	--
2.77778	--	2.77778	--	2.77778	--	2.77778	--	2.77778	--	2.77778	--	2.77778	--	2.77778	--	2.77778	--	2.77778	--	2.77778	--	2.77778	--	2.77778	--	2.77778	--
2.77653	--	2.77653	--	2.77653	--	2.77653	--	2.77653	--	2.77653	--	2.77653	--	2.77653	--	2.77653	--	2.77653	--	2.77653	--	2.77653	--	2.77653	--	2.77653	--
2.77529	--	2.77529	--	2.77529	--	2.77529	--	2.77529	--	2.77529	--	2.77529	--	2.77529	--	2.77529	--	2.77529	--	2.77529	--	2.77529	--	2.77529	--	2.77529	--
2.77405	--	2.77405	--	2.77405	--	2.77405	--	2.77405	--	2.77405	--	2.77405	--	2.77405	--	2.77405	--	2.77405	--	2.77405	--	2.77405	--	2.77405	--	2.77405	--
2.77281	--	2.77281	--	2.77281	--	2.77281	--	2.77281	--	2.77281	--	2.77281	--	2.77281	--	2.77281	--	2.77281	--	2.77281	--	2.77281	--	2.77281	--	2.77281	--
2.77157	--	2.77157	--	2.77157	--	2.77157	--	2.77157	--	2.77157	--	2.77157	--	2.77157	--	2.77157	--	2.77157	--	2.77157	--	2.77157	--	2.77157	--	2.77157	--
2.77033	--	2.77033	--	2.77033	--	2.77033	--	2.77033	--	2.77033	--	2.77033	--	2.77033	--	2.77033	--	2.77033	--	2.77033	--	2.77033	--	2.77033	--	2.77033	--
2.76909	--	2.76909	--	2.76909	--	2.76909	--	2.76909	--	2.76909	--	2.76909	--	2.76909	--	2.76909	--	2.76909	--	2.76909	--	2.76909	--	2.76909	--	2.76909	--
2.76786	--	2.76786	--	2.76786	--	2.76786	--	2.76786	--	2.76786	--	2.76786	--	2.76786	--	2.76786	--	2.76786	--	2.76786	--	2.76786	--	2.76786	--	2.76786	--
2.76662	--	2.76662	--	2.76662	--	2.76662	--	2.76662	--	2.76662	--	2.76662	--	2.76662	--	2.76662	--	2.76662	--	2.76662	--	2.76662	--	2.76662	--	2.76662	--
2.76539	--	2.76539	--	2.76539	--	2.76539	--	2.76539	--	2.76539	--	2.76539	--	2.76539	--	2.76539	--	2.76539	--	2.76539	--	2.76539	--	2.76539	--	2.76539	--
2.76416	--	2.76416	--	2.76416	--	2.76416	--	2.76416	--	2.76416	--	2.76416	--	2.76416	--	2.76416	--	2.76416	--	2.76416	--	2.76416	--	2.76416	--	2.76416	--
2.76292	--	2.76292	--	2.76292	--	2.76292	--	2.76292	--	2.76292	--	2.76292	--	2.76292	--	2.76292	--	2.76292	--	2.76292	--	2.76292	--	2.76292	--	2.76292	--
2.76169	--	2.76169	--	2.76169	--	2.76169	--	2.76169	--	2.76169	--	2.76169	--	2.76169	--	2.76169	--	2.76169	--	2.76169	--	2.76169	--	2.76169	--	2.76169	--
2.76046	--	2.76046	--	2.76046	--	2.76046	--	2.76046	--	2.76046	--	2.76046	--	2.76046	--	2.76046	--	2.76046	--	2.76046	--	2.76046	--	2.76046	--	2.76046	--
2.75923	--	2.75923	--	2.75923	--	2.75923	--	2.75923	--	2.75923	--	2.75923	--	2.75923	--	2.75923	--	2.75923	--	2.75923	--	2.75923	--	2.75923	--	2.75923	--
2.75801	--	2.75801	--	2.75801	--	2.75801	--	2.75801	--	2.75801	--	2.75801	--	2.75801	--	2.75801	--	2.75801	--	2.75801	--	2.75801	--	2.75801	--	2.75801	--
2.75678	--	2.75678	--	2.75678	--	2.75678	--	2.75678	--	2.75678	--	2.75678	--	2.75678	--	2.75678	--	2.75678	--	2.75678	--	2.75678	--	2.75678	--	2.75678	--
2.75556	--	2.75556	--	2.75556	--	2.75556	--	2.75556	--	2.75556	--	2.75556	--	2.75556	--	2.75556	--	2.75556	--	2.75556	--	2.75556	--	2.75556	--	2.75556	--

## Sheet: Figure 1b)
Energy	Normalized PL	Energy	Normalized PL	Energy	Normalized PL	Energy	Normalized PL	Energy	Normalized PL	Energy	Normalized PL	Energy	Normalized PL	Energy	Normalized PL	Energy	Normalized PL	Energy	Normalized PL	Energy	Normalized PL	Energy	Normalized PL	Energy	Normalized PL
eV	arb.u.	eV	arb.u.	eV	arb.u.	eV	arb.u.	eV	arb.u.	eV	arb.u.	eV	arb.u.	eV	arb.u.	eV	arb.u.	eV	arb.u.	eV	arb.u.	eV	arb.u.	eV	arb.u.
	5 K		8 K		16 K		24 K		32 K		48 K		64 K		96 K		128 K		160 K		192 K		240 K		300 K
3.73915	0.00496	3.73915	0	3.73915	0.000137861	3.73915	0.00396	3.73915	0	3.73915	0.00393	3.72267	0.06472	3.72267	0.00375	3.70045	0.03109	3.6785	0.03109	3.64605	0.41668	3.61417	0.46572	3.57147	0.42375
3.73896	0.00389	3.73896	0.000319228	3.73896	0.00231	3.73896	0.00457	3.73896	0.00286	3.73896	0.00486	3.72249	0.06662	3.72249	0.00561	3.70027	0.02837	3.67832	0.02837	3.64588	0.40784	3.614	0.4972	3.5713	0.40445
3.73878	0.00688	3.73878	0.00203	3.73878	0.00517	3.73878	0.00568	3.73878	0.00603	3.73878	0.0057	3.72231	0.06976	3.72231	0.00843	3.7001	0.02781	3.67814	0.02781	3.6457	0.41819	3.61383	0.52092	3.57113	0.38963
3.7386	0.01069	3.7386	0.00318	3.7386	0.00758	3.7386	0.00778	3.7386	0.00835	3.7386	0.0039	3.72213	0.06861	3.72213	0.00832	3.69992	0.03072	3.67797	0.03072	3.64553	0.44639	3.61366	0.53827	3.57097	0.39507
3.73842	0.01336	3.73842	0.00314	3.73842	0.00839	3.73842	0.00866	3.73842	0.00912	3.73842	0.00148	3.72195	0.06594	3.72195	0.00569	3.69974	0.03025	3.67779	0.03025	3.64536	0.48041	3.61349	0.55051	3.5708	0.38992
3.73824	0.02068	3.73824	0.00554	3.73824	0.00999	3.73824	0.0104	3.73824	0.01132	3.73824	0.000267652	3.72177	0.06622	3.72177	0.00453	3.69956	0.03499	3.67761	0.03499	3.64518	0.51941	3.61332	0.5565	3.57064	0.3948
3.73805	0.02782	3.73805	0.00571	3.73805	0.01243	3.73805	0.0096	3.73805	0.01093	3.73805	0	3.72159	0.06501	3.72159	0.0025	3.69938	0.03377	3.67744	0.03377	3.64501	0.49181	3.61315	0.51874	3.57047	0.39941
3.73787	0.03219	3.73787	0.00866	3.73787	0.0122	3.73787	0.01175	3.73787	0.01191	3.73787	0.00109	3.72141	0.06741	3.72141	0.00197	3.6992	0.03035	3.67726	0.03035	3.64484	0.47442	3.61298	0.51981	3.57031	0.43269
3.73769	0.03156	3.73769	0.01133	3.73769	0.00939	3.73769	0.01316	3.73769	0.01252	3.73769	0.00146	3.72123	0.07079	3.72122	0.000973762	3.69902	0.02351	3.67709	0.02351	3.64466	0.46181	3.61281	0.55758	3.57014	0.5046
3.73751	0.02902	3.73751	0.01365	3.73751	0.00851	3.73751	0.0153	3.73751	0.01294	3.73751	0.00256	3.72105	0.07502	3.72104	0.000624503	3.69884	0.02183	3.67691	0.02183	3.64449	0.44686	3.61264	0.59212	3.56998	0.57342
3.73733	0.02688	3.73733	0.01569	3.73733	0.01039	3.73733	0.01634	3.73733	0.01262	3.73733	0.00282	3.72086	0.07695	3.72086	0.00498	3.69867	0.02755	3.67673	0.02755	3.64431	0.4291	3.61247	0.6266	3.56981	0.63224
3.73714	0.02809	3.73714	0.0179	3.73714	0.00791	3.73714	0.01546	3.73714	0.01305	3.73714	0.00356	3.72068	0.07796	3.72068	0.0069	3.69849	0.03201	3.67656	0.03201	3.64414	0.40193	3.61229	0.64692	3.56965	0.68032
3.73696	0.03134	3.73696	0.02045	3.73696	0.00572	3.73696	0.01548	3.73696	0.01461	3.73696	0.0056	3.7205	0.07873	3.7205	0.01126	3.69831	0.03479	3.67638	0.03479	3.64397	0.33863	3.61212	0.62699	3.56948	0.69183
3.73678	0.03263	3.73678	0.02077	3.73678	0.00608	3.73678	0.01472	3.73678	0.01527	3.73678	0.0072	3.72032	0.07637	3.72032	0.01515	3.69813	0.03663	3.6762	0.03663	3.64379	0.29842	3.61195	0.60891	3.56932	0.68727
3.7366	0.02544	3.7366	0.01688	3.7366	0.0069	3.7366	0.01181	3.7366	0.01251	3.7366	0.00461	3.72014	0.06867	3.72014	0.01392	3.69795	0.02888	3.67603	0.02888	3.64362	0.25601	3.61178	0.56595	3.56915	0.65339
3.73642	0.02776	3.73642	0.01648	3.73642	0.00797	3.73642	0.01201	3.73642	0.01317	3.73642	0.00413	3.71996	0.06794	3.71996	0.01793	3.69777	0.02729	3.67585	0.02729	3.64345	0.24838	3.61161	0.52619	3.56898	0.58068
3.73623	0.02811	3.73623	0.01594	3.73623	0.01032	3.73623	0.01316	3.73623	0.0155	3.73623	0.00417	3.71978	0.06988	3.71978	0.01736	3.69759	0.02424	3.67567	0.02424	3.64327	0.28694	3.61144	0.49271	3.56882	0.54531
3.73605	0.02413	3.73605	0.01572	3.73605	0.01221	3.73605	0.01267	3.73605	0.01571	3.73605	0.00368	3.7196	0.06965	3.7196	0.01648	3.69742	0.02428	3.6755	0.02428	3.6431	0.3385	3.61127	0.4867	3.56865	0.49992
3.73587	0.02542	3.73587	0.0157	3.73587	0.01419	3.73587	0.01283	3.73587	0.01632	3.73587	0.00646	3.71942	0.0729	3.71942	0.0234	3.69724	0.03179	3.67532	0.03179	3.64293	0.39853	3.6111	0.49505	3.56849	0.51444
3.73569	0.01827	3.73569	0.01514	3.73569	0.01544	3.73569	0.01091	3.73569	0.01374	3.73569	0.00823	3.71924	0.07483	3.71924	0.02239	3.69706	0.03386	3.67514	0.03386	3.64275	0.44188	3.61093	0.53432	3.56832	0.51683
3.73551	0.012	3.73551	0.01475	3.73551	0.01836	3.73551	0.00983	3.73551	0.01135	3.73551	0.00952	3.71906	0.0781	3.71906	0.01954	3.69688	0.03392	3.67497	0.03392	3.64258	0.40436	3.61076	0.53001	3.56816	0.48255
3.73532	0.00491	3.73532	0.01585	3.73532	0.02038	3.73532	0.01044	3.73532	0.01065	3.73532	0.01218	3.71888	0.08447	3.71888	0.01773	3.6967	0.03731	3.67479	0.03731	3.64241	0.37877	3.61059	0.55988	3.56799	0.49796
3.73514	0.00247	3.73514	0.01455	3.73514	0.02101	3.73514	0.01027	3.73514	0.00906	3.73514	0.01248	3.7187	0.08608	3.7187	0.0163	3.69652	0.04627	3.67462	0.04627	3.64224	0.3323	3.61042	0.57121	3.56783	0.50235
3.73496	0	3.73496	0.01567	3.73496	0.02199	3.73496	0.01218	3.73496	0.00984	3.73496	0.01277	3.71852	0.09048	3.71851	0.01302	3.69635	0.05185	3.67444	0.05185	3.64206	0.31567	3.61025	0.57561	3.56766	0.52974
3.73478	0.00184	3.73478	0.01781	3.73478	0.02176	3.73478	0.01596	3.73478	0.0127	3.73478	0.01268	3.71834	0.0954	3.71833	0.0079	3.69617	0.0531	3.67426	0.0531	3.64189	0.2955	3.61008	0.53999	3.5675	0.52315
3.7346	0.00851	3.7346	0.01812	3.7346	0.0212	3.7346	0.01965	3.7346	0.0162	3.7346	0.01222	3.71815	0.09805	3.71815	0.00445	3.69599	0.05618	3.67409	0.05618	3.64172	0.2966	3.60991	0.53745	3.56733	0.53331
3.73442	0.01404	3.73442	0.01834	3.73442	0.02016	3.73442	0.02575	3.73442	0.02129	3.73442	0.0124	3.71797	0.10082	3.71797	0.00322	3.69581	0.06004	3.67391	0.06004	3.64154	0.32723	3.60974	0.53821	3.56717	0.54444
3.73423	0.01963	3.73423	0.01831	3.73423	0.02101	3.73423	0.03039	3.73423	0.02502	3.73423	0.01165	3.71779	0.10229	3.71779	0.000999204	3.69563	0.05857	3.67373	0.05857	3.64137	0.38288	3.60957	0.52556	3.567	0.54386
3.73405	0.02203	3.73405	0.01902	3.73405	0.02398	3.73405	0.03327	3.73405	0.02696	3.73405	0.01103	3.71761	0.10246	3.71761	0.00173	3.69545	0.06217	3.67356	0.06217	3.6412	0.43599	3.6094	0.53567	3.56684	0.54854
3.73387	0.02114	3.73387	0.01946	3.73387	0.02559	3.73387	0.03419	3.73387	0.02752	3.73387	0.00993	3.71743	0.09932	3.71743	0.00114	3.69528	0.06713	3.67338	0.06713	3.64102	0.49504	3.60923	0.51716	3.56667	0.55386
3.73369	0.02294	3.73369	0.0201	3.73369	0.02619	3.73369	0.03433	3.73369	0.02723	3.73369	0.00872	3.71725	0.0968	3.71725	0.00288	3.6951	0.06816	3.67321	0.06816	3.64085	0.57209	3.60906	0.53064	3.56651	0.56836
3.73351	0.02646	3.73351	0.02183	3.73351	0.02636	3.73351	0.03513	3.73351	0.02852	3.73351	0.00842	3.71707	0.0973	3.71707	0.00621	3.69492	0.07	3.67303	0.07	3.64068	0.59975	3.60889	0.5095	3.56634	0.59275
3.73333	0.03429	3.73333	0.02556	3.73333	0.0265	3.73333	0.03575	3.73333	0.03068	3.73333	0.0096	3.71689	0.106	3.71689	0.01104	3.69474	0.07425	3.67285	0.07425	3.6405	0.61524	3.60872	0.47609	3.56618	0.64237
3.73314	0.04056	3.73314	0.02628	3.73314	0.02593	3.73314	0.03529	3.73314	0.03214	3.73314	0.01074	3.71671	0.11208	3.71671	0.01213	3.69456	0.07333	3.67268	0.07333	3.64033	0.62295	3.60855	0.45669	3.56601	0.69651
3.73296	0.04283	3.73296	0.02598	3.73296	0.02781	3.73296	0.0356	3.73296	0.03454	3.73296	0.01155	3.71653	0.11375	3.71653	0.01353	3.69438	0.07451	3.6725	0.07451	3.64016	0.61872	3.60838	0.4396	3.56585	0.72201
3.73278	0.04405	3.73278	0.02568	3.73278	0.03001	3.73278	0.03505	3.73278	0.03726	3.73278	0.01377	3.71635	0.11338	3.71635	0.01019	3.69421	0.0697	3.67232	0.0697	3.63998	0.59251	3.60821	0.42773	3.56568	0.69108
3.7326	0.04514	3.7326	0.02774	3.7326	0.0316	3.7326	0.03608	3.7326	0.04229	3.7326	0.01662	3.71617	0.11787	3.71617	0.00344	3.69403	0.06132	3.67215	0.06132	3.63981	0.55171	3.60804	0.44582	3.56552	0.66742
3.73242	0.03986	3.73242	0.02813	3.73242	0.03429	3.73242	0.03602	3.73242	0.04552	3.73242	0.0168	3.71599	0.11638	3.71599	0	3.69385	0.05732	3.67197	0.05732	3.63964	0.48927	3.60787	0.44429	3.56535	0.62827
3.73224	0.03353	3.73224	0.02591	3.73224	0.03415	3.73224	0.03489	3.73224	0.04518	3.73224	0.01609	3.71581	0.11036	3.71581	0.00167	3.69367	0.0587	3.6718	0.0587	3.63947	0.45625	3.6077	0.46533	3.56519	0.62491
3.73205	0.0313	3.73205	0.02649	3.73205	0.03364	3.73205	0.03587	3.73205	0.04627	3.73205	0.01585	3.71563	0.11011	3.71563	0.00613	3.69349	0.05961	3.67162	0.05961	3.63929	0.42218	3.60753	0.48527	3.56502	0.62493
3.73187	0.03162	3.73187	0.0281	3.73187	0.03461	3.73187	0.03784	3.73187	0.04725	3.73187	0.01809	3.71545	0.11495	3.71545	0.00921	3.69332	0.06389	3.67144	0.06389	3.63912	0.41811	3.60736	0.49627	3.56486	0.60981
3.73169	0.03449	3.73169	0.02869	3.73169	0.03308	3.73169	0.03957	3.73169	0.04568	3.73169	0.01803	3.71527	0.11633	3.71527	0.01436	3.69314	0.06911	3.67127	0.06911	3.63895	0.43147	3.60719	0.5159	3.56469	0.59117
3.73151	0.03704	3.73151	0.02751	3.73151	0.02796	3.73151	0.0393	3.73151	0.04261	3.73151	0.01768	3.71509	0.11866	3.71509	0.01388	3.69296	0.06775	3.67109	0.06775	3.63877	0.41185	3.60702	0.5236	3.56453	0.56215
3.73133	0.04131	3.73133	0.02789	3.73133	0.02868	3.73133	0.03906	3.73133	0.03967	3.73133	0.01652	3.71491	0.12387	3.71491	0.01536	3.69278	0.07107	3.67092	0.07107	3.6386	0.406	3.60685	0.51772	3.56436	0.5391
3.73115	0.04478	3.73115	0.02844	3.73115	0.03162	3.73115	0.03835	3.73115	0.03694	3.73115	0.01541	3.71473	0.12877	3.71473	0.0132	3.6926	0.07173	3.67074	0.07173	3.63843	0.40442	3.60668	0.51263	3.5642	0.51997
3.73097	0.04694	3.73097	0.02813	3.73097	0.03507	3.73097	0.03748	3.73097	0.03555	3.73097	0.01489	3.71455	0.12908	3.71455	0.01243	3.69243	0.0699	3.67056	0.0699	3.63826	0.41216	3.60651	0.4998	3.56403	0.47562
3.73078	0.04674	3.73078	0.02712	3.73078	0.03714	3.73078	0.03612	3.73078	0.0351	3.73078	0.01352	3.71437	0.12526	3.71437	0.01194	3.69225	0.06619	3.67039	0.06619	3.63808	0.40622	3.60634	0.46787	3.56387	0.45142
3.7306	0.04927	3.7306	0.02905	3.7306	0.03927	3.7306	0.03668	3.7306	0.03826	3.7306	0.01486	3.71419	0.12523	3.71419	0.01609	3.69207	0.06472	3.67021	0.06472	3.63791	0.389	3.60617	0.46585	3.5637	0.44284
3.73042	0.05206	3.73042	0.0331	3.73042	0.03852	3.73042	0.03862	3.73042	0.04448	3.73042	0.0169	3.71401	0.13165	3.71401	0.02028	3.69189	0.06585	3.67004	0.06585	3.63774	0.42634	3.606	0.50295	3.56354	0.46407
3.73024	0.0539	3.73024	0.03446	3.73024	0.03778	3.73024	0.04131	3.73024	0.04922	3.73024	0.01878	3.71383	0.13534	3.71383	0.02767	3.69171	0.07251	3.66986	0.07251	3.63756	0.43585	3.60583	0.5084	3.56337	0.46781
3.73006	0.05029	3.73006	0.0352	3.73006	0.03726	3.73006	0.04347	3.73006	0.05262	3.73006	0.0198	3.71365	0.13732	3.71365	0.03096	3.69154	0.07891	3.66969	0.07891	3.63739	0.43802	3.60566	0.53482	3.56321	0.48703
3.72988	0.04983	3.72988	0.03585	3.72988	0.03645	3.72988	0.04531	3.72988	0.05455	3.72988	0.02202	3.71347	0.13982	3.71347	0.03213	3.69136	0.08611	3.66951	0.08611	3.63722	0.43059	3.60549	0.54011	3.56304	0.51413
3.7297	0.04825	3.7297	0.03568	3.7297	0.03756	3.7297	0.04653	3.7297	0.0536	3.7297	0.02418	3.71329	0.14033	3.71329	0.03162	3.69118	0.09036	3.66933	0.09036	3.63705	0.41566	3.60532	0.53285	3.56288	0.54175
3.72952	0.04788	3.72952	0.0361	3.72952	0.04105	3.72952	0.047	3.72952	0.05103	3.72952	0.02643	3.71311	0.14072	3.71311	0.03091	3.691	0.09017	3.66916	0.09017	3.63687	0.4249	3.60515	0.56105	3.56271	0.59017
3.72933	0.0434	3.72933	0.03722	3.72933	0.04313	3.72933	0.04701	3.72933	0.04853	3.72933	0.02683	3.71293	0.14228	3.71293	0.0278	3.69082	0.08505	3.66898	0.08505	3.6367	0.42349	3.60498	0.57324	3.56255	0.59569
3.72915	0.04194	3.72915	0.03843	3.72915	0.04386	3.72915	0.04716	3.72915	0.04638	3.72915	0.02475	3.71275	0.14413	3.71275	0.02553	3.69065	0.07695	3.66881	0.07695	3.63653	0.44819	3.60481	0.59334	3.56239	0.59714
3.72897	0.04189	3.72897	0.04017	3.72897	0.04296	3.72897	0.04781	3.72897	0.04593	3.72897	0.02245	3.71257	0.14565	3.71257	0.02624	3.69047	0.07182	3.66863	0.07182	3.63636	0.46011	3.60464	0.58834	3.56222	0.5642
3.72879	0.04263	3.72879	0.04517	3.72879	0.0404	3.72879	0.04851	3.72879	0.04647	3.72879	0.02283	3.71239	0.14945	3.71239	0.02697	3.69029	0.06961	3.66846	0.06961	3.63618	0.46232	3.60447	0.57798	3.56206	0.51237
3.72861	0.04494	3.72861	0.04983	3.72861	0.03947	3.72861	0.04957	3.72861	0.04608	3.72861	0.02266	3.71221	0.15201	3.71221	0.03023	3.69011	0.0698	3.66828	0.0698	3.63601	0.51472	3.60431	0.60015	3.56189	0.53827
3.72843	0.04958	3.72843	0.05325	3.72843	0.04058	3.72843	0.05155	3.72843	0.04601	3.72843	0.02404	3.71203	0.15525	3.71203	0.03026	3.68993	0.07086	3.6681	0.07086	3.63584	0.51284	3.60414	0.59826	3.56173	0.52977
3.72825	0.0601	3.72825	0.0549	3.72825	0.0416	3.72825	0.05197	3.72825	0.04565	3.72825	0.02583	3.71185	0.15523	3.71185	0.02984	3.68976	0.06984	3.66793	0.06984	3.63567	0.46621	3.60397	0.55142	3.56156	0.54513
3.72807	0.06849	3.72807	0.05537	3.72807	0.04531	3.72807	0.05529	3.72807	0.04663	3.72807	0.02771	3.71167	0.15303	3.71167	0.03036	3.68958	0.07248	3.66775	0.07248	3.63549	0.45854	3.6038	0.54996	3.5614	0.58818
3.72788	0.07076	3.72788	0.05553	3.72788	0.05262	3.72788	0.05908	3.72788	0.04742	3.72788	0.02681	3.71149	0.14627	3.71149	0.02947	3.6894	0.07243	3.66758	0.07243	3.63532	0.43931	3.60363	0.51263	3.56123	0.58509
3.7277	0.07687	3.7277	0.05703	3.7277	0.05543	3.7277	0.06253	3.7277	0.04678	3.7277	0.02743	3.71131	0.14288	3.71131	0.03252	3.68922	0.08245	3.6674	0.08245	3.63515	0.44021	3.60346	0.47755	3.56107	0.59716
3.72752	0.08634	3.72752	0.06152	3.72752	0.05738	3.72752	0.06992	3.72752	0.0477	3.72752	0.02878	3.71113	0.14749	3.71113	0.0403	3.68905	0.0998	3.66723	0.0998	3.63498	0.4597	3.60329	0.46763	3.5609	0.61967
3.72734	0.09478	3.72734	0.06409	3.72734	0.05837	3.72734	0.07154	3.72734	0.0457	3.72734	0.0285	3.71095	0.1504	3.71095	0.04237	3.68887	0.11159	3.66705	0.11159	3.6348	0.46472	3.60312	0.45205	3.56074	0.60898
3.72716	0.10093	3.72716	0.06373	3.72716	0.06001	3.72716	0.07066	3.72716	0.04363	3.72716	0.02746	3.71077	0.15215	3.71077	0.04552	3.68869	0.11948	3.66687	0.11948	3.63463	0.45733	3.60295	0.44309	3.56058	0.60789
3.72698	0.1042	3.72698	0.06493	3.72698	0.05831	3.72698	0.07074	3.72698	0.04508	3.72698	0.0273	3.71059	0.15709	3.71059	0.04704	3.68851	0.1224	3.6667	0.1224	3.63446	0.46924	3.60278	0.46952	3.56041	0.62159
3.7268	0.10511	3.7268	0.06724	3.7268	0.05176	3.7268	0.07026	3.7268	0.04823	3.7268	0.02816	3.71041	0.16559	3.71041	0.04864	3.68834	0.12035	3.66652	0.12035	3.63429	0.46255	3.60261	0.49965	3.56025	0.60763
3.72662	0.09845	3.72662	0.06743	3.72662	0.05347	3.72662	0.06843	3.72662	0.05197	3.72662	0.02815	3.71023	0.17005	3.71023	0.04641	3.68816	0.11548	3.66635	0.11548	3.63411	0.44461	3.60244	0.51922	3.56008	0.59707
3.72644	0.08822	3.72644	0.06549	3.72644	0.05046	3.72644	0.06532	3.72644	0.05298	3.72644	0.02627	3.71005	0.17007	3.71005	0.04489	3.68798	0.11518	3.66617	0.11518	3.63394	0.44303	3.60227	0.5243	3.55992	0.57123
3.72626	0.08749	3.72626	0.06812	3.72626	0.05315	3.72626	0.06447	3.72626	0.05648	3.72626	0.02664	3.70987	0.17522	3.70987	0.04602	3.6878	0.12194	3.666	0.12194	3.63377	0.44933	3.6021	0.54916	3.55975	0.56694
3.72607	0.09162	3.72607	0.07213	3.72607	0.06088	3.72607	0.06459	3.72607	0.06112	3.72607	0.02825	3.70969	0.18153	3.70969	0.04913	3.68763	0.13022	3.66582	0.13022	3.6336	0.45216	3.60193	0.5982	3.55959	0.5923
3.72589	0.09399	3.72589	0.07422	3.72589	0.06377	3.72589	0.06419	3.72589	0.06314	3.72589	0.03224	3.70951	0.18494	3.70951	0.05322	3.68745	0.13368	3.66565	0.13368	3.63342	0.46457	3.60176	0.59572	3.55942	0.61602
3.72571	0.10032	3.72571	0.07804	3.72571	0.06425	3.72571	0.06523	3.72571	0.06625	3.72571	0.03698	3.70933	0.18871	3.70933	0.05926	3.68727	0.13436	3.66547	0.13436	3.63325	0.46662	3.60159	0.57945	3.55926	0.66696
3.72553	0.10341	3.72553	0.07827	3.72553	0.06281	3.72553	0.06551	3.72553	0.06671	3.72553	0.04076	3.70915	0.1906	3.70915	0.06415	3.68709	0.13295	3.6653	0.13295	3.63308	0.50463	3.60142	0.55832	3.5591	0.69642
3.72535	0.10986	3.72535	0.07821	3.72535	0.06247	3.72535	0.0665	3.72535	0.06634	3.72535	0.04349	3.70897	0.18978	3.70897	0.06629	3.68692	0.12664	3.66512	0.12664	3.63291	0.53049	3.60125	0.53024	3.55893	0.68317
3.72517	0.11254	3.72517	0.07898	3.72517	0.0609	3.72517	0.06756	3.72517	0.06821	3.72517	0.044	3.70879	0.19019	3.70879	0.06987	3.68674	0.12442	3.66494	0.12442	3.63273	0.56704	3.60109	0.54046	3.55877	0.68546
3.72499	0.11702	3.72499	0.08237	3.72499	0.06325	3.72499	0.07246	3.72499	0.07232	3.72499	0.04431	3.70861	0.19521	3.70861	0.07333	3.68656	0.1251	3.66477	0.1251	3.63256	0.60403	3.60092	0.56802	3.5586	0.71137
3.72481	0.11781	3.72481	0.08499	3.72481	0.06626	3.72481	0.07586	3.72481	0.07636	3.72481	0.04393	3.70843	0.20003	3.70843	0.07207	3.68638	0.12175	3.66459	0.12175	3.63239	0.60712	3.60075	0.56743	3.55844	0.71553
3.72463	0.12087	3.72463	0.08794	3.72463	0.06836	3.72463	0.08155	3.72463	0.08185	3.72463	0.04364	3.70825	0.2045	3.70825	0.0688	3.68621	0.11973	3.66442	0.11973	3.63222	0.57532	3.60058	0.55174	3.55827	0.68471
3.72445	0.12353	3.72445	0.09186	3.72445	0.07368	3.72445	0.08452	3.72445	0.08594	3.72445	0.04581	3.70807	0.21125	3.70807	0.06396	3.68603	0.11961	3.66424	0.11961	3.63204	0.55048	3.60041	0.57131	3.55811	0.66192
3.72427	0.1203	3.72427	0.09733	3.72427	0.07759	3.72427	0.08615	3.72427	0.0899	3.72427	0.04704	3.70789	0.21793	3.70789	0.05413	3.68585	0.11319	3.66407	0.11319	3.63187	0.53942	3.60024	0.60852	3.55795	0.64043
3.72409	0.12426	3.72409	0.09913	3.72409	0.08238	3.72409	0.08777	3.72409	0.09272	3.72409	0.04942	3.70772	0.22264	3.70771	0.05263	3.68567	0.11779	3.66389	0.11779	3.6317	0.5139	3.60007	0.60772	3.55778	0.5942
3.72391	0.11982	3.72391	0.09488	3.72391	0.08207	3.72391	0.08552	3.72391	0.08946	3.72391	0.04789	3.70754	0.21414	3.70753	0.04935	3.6855	0.11437	3.66372	0.11437	3.63153	0.50956	3.5999	0.61735	3.55762	0.58008
3.72372	0.12012	3.72372	0.09377	3.72372	0.0862	3.72372	0.08609	3.72372	0.0892	3.72372	0.04877	3.70736	0.20901	3.70736	0.04934	3.68532	0.1145	3.66354	0.1145	3.63136	0.5023	3.59973	0.64315	3.55745	0.5505
3.72354	0.11008	3.72354	0.09148	3.72354	0.08722	3.72354	0.08358	3.72354	0.08483	3.72354	0.04507	3.70718	0.19926	3.70718	0.04567	3.68514	0.10725	3.66337	0.10725	3.63118	0.49827	3.59956	0.68353	3.55729	0.54268
3.72336	0.10838	3.72336	0.09272	3.72336	0.08861	3.72336	0.08395	3.72336	0.08401	3.72336	0.04193	3.707	0.19543	3.707	0.0444	3.68496	0.10518	3.66319	0.10518	3.63101	0.51973	3.59939	0.72438	3.55712	0.53605
3.72318	0.10958	3.72318	0.09184	3.72318	0.09193	3.72318	0.08207	3.72318	0.08236	3.72318	0.03789	3.70682	0.19143	3.70682	0.04744	3.68479	0.11195	3.66302	0.11195	3.63084	0.55112	3.59922	0.79582	3.55696	0.59101
3.723	0.10892	3.723	0.0937	3.723	0.09067	3.723	0.08333	3.723	0.08304	3.723	0.03458	3.70664	0.19434	3.70664	0.04693	3.68461	0.11098	3.66284	0.11098	3.63067	0.58156	3.59905	0.80979	3.5568	0.64326
3.72282	0.12056	3.72282	0.10357	3.72282	0.09193	3.72282	0.09041	3.72282	0.08931	3.72282	0.03861	3.70646	0.21533	3.70646	0.0464	3.68443	0.11092	3.66267	0.11092	3.6305	0.58475	3.59889	0.79007	3.55663	0.68313
3.72264	0.12831	3.72264	0.1055	3.72264	0.09106	3.72264	0.09361	3.72264	0.09121	3.72264	0.03962	3.70628	0.22473	3.70628	0.04537	3.68425	0.10531	3.66249	0.10531	3.63032	0.58598	3.59872	0.76562	3.55647	0.69506
3.72246	0.13495	3.72246	0.10911	3.72246	0.09237	3.72246	0.09942	3.72246	0.09638	3.72246	0.04246	3.7061	0.235	3.7061	0.0438	3.68408	0.10082	3.66232	0.10082	3.63015	0.57986	3.59855	0.72867	3.5563	0.68477
3.72228	0.14236	3.72228	0.10832	3.72228	0.09509	3.72228	0.10282	3.72228	0.09801	3.72228	0.04477	3.70592	0.23955	3.70592	0.04533	3.6839	0.10177	3.66214	0.10177	3.62998	0.5923	3.59838	0.73342	3.55614	0.67963
3.7221	0.15128	3.7221	0.10665	3.7221	0.09566	3.7221	0.10521	3.7221	0.09945	3.7221	0.04647	3.70574	0.24187	3.70574	0.05291	3.68372	0.11171	3.66197	0.11171	3.62981	0.62219	3.59821	0.76569	3.55598	0.67433
3.72192	0.15252	3.72192	0.1079	3.72192	0.09811	3.72192	0.10866	3.72192	0.10188	3.72192	0.04867	3.70556	0.24303	3.70556	0.05738	3.68355	0.11875	3.66179	0.11875	3.62963	0.65024	3.59804	0.79693	3.55581	0.63085
3.72174	0.1444	3.72174	0.10984	3.72174	0.09538	3.72174	0.1138	3.72174	0.10479	3.72174	0.04924	3.70538	0.24318	3.70538	0.0608	3.68337	0.12766	3.66162	0.12766	3.62946	0.65378	3.59787	0.78354	3.55565	0.56083
3.72156	0.14301	3.72156	0.11342	3.72156	0.09595	3.72156	0.11668	3.72156	0.10874	3.72156	0.05276	3.7052	0.24782	3.7052	0.06636	3.68319	0.13617	3.66144	0.13617	3.62929	0.63122	3.5977	0.77617	3.55548	0.52375
3.72138	0.14487	3.72138	0.11663	3.72138	0.09702	3.72138	0.11702	3.72138	0.11075	3.72138	0.05607	3.70502	0.25509	3.70502	0.06962	3.68301	0.14036	3.66127	0.14036	3.62912	0.57256	3.59753	0.74464	3.55532	0.49186
3.7212	0.1449	3.7212	0.11859	3.7212	0.1003	3.7212	0.11924	3.7212	0.11374	3.7212	0.05836	3.70485	0.26147	3.70484	0.07922	3.68284	0.1464	3.66109	0.1464	3.62895	0.51012	3.59736	0.70804	3.55515	0.45614
3.72102	0.14563	3.72102	0.11764	3.72102	0.11309	3.72102	0.11719	3.72102	0.11471	3.72102	0.05753	3.70467	0.2632	3.70467	0.09062	3.68266	0.14979	3.66092	0.14979	3.62878	0.46345	3.5972	0.70832	3.55499	0.45297
3.72084	0.14843	3.72084	0.12001	3.72084	0.11849	3.72084	0.11578	3.72084	0.1165	3.72084	0.05918	3.70449	0.27074	3.70449	0.09584	3.68248	0.14485	3.66074	0.14485	3.6286	0.43431	3.59703	0.70871	3.55483	0.41888
3.72066	0.14534	3.72066	0.12127	3.72066	0.12044	3.72066	0.11429	3.72066	0.11664	3.72066	0.06018	3.70431	0.27343	3.70431	0.09517	3.68231	0.13509	3.66057	0.13509	3.62843	0.40907	3.59686	0.68804	3.55466	0.37376
3.72048	0.14181	3.72048	0.12552	3.72048	0.12316	3.72048	0.11338	3.72048	0.11492	3.72048	0.06252	3.70413	0.28001	3.70413	0.09225	3.68213	0.1289	3.66039	0.1289	3.62826	0.41455	3.59669	0.67569	3.5545	0.34972
3.72029	0.13477	3.72029	0.12738	3.72029	0.11927	3.72029	0.11588	3.72029	0.11417	3.72029	0.06343	3.70395	0.28155	3.70395	0.08517	3.68195	0.12838	3.66022	0.12838	3.62809	0.42228	3.59652	0.63688	3.55433	0.35632
3.72011	0.13264	3.72011	0.13109	3.72011	0.11876	3.72011	0.11976	3.72011	0.1151	3.72011	0.06498	3.70377	0.28605	3.70377	0.08317	3.68178	0.13204	3.66004	0.13204	3.62792	0.46114	3.59635	0.59948	3.55417	0.41195
3.71993	0.13602	3.71993	0.1421	3.71993	0.11874	3.71993	0.13045	3.71993	0.12247	3.71993	0.07177	3.70359	0.30014	3.70359	0.08267	3.6816	0.1459	3.65987	0.1459	3.62774	0.49328	3.59618	0.55348	3.55401	0.4836
3.71975	0.13885	3.71975	0.14879	3.71975	0.12135	3.71975	0.13458	3.71975	0.12524	3.71975	0.0753	3.70341	0.30245	3.70341	0.08084	3.68142	0.15374	3.65969	0.15374	3.62757	0.52354	3.59601	0.52111	3.55384	0.58763
3.71957	0.13921	3.71957	0.15463	3.71957	0.12523	3.71957	0.13608	3.71957	0.12619	3.71957	0.07648	3.70323	0.29837	3.70323	0.08012	3.68124	0.16247	3.65952	0.16247	3.6274	0.58058	3.59584	0.52141	3.55368	0.71923
3.71939	0.14755	3.71939	0.15953	3.71939	0.12977	3.71939	0.13869	3.71939	0.12924	3.71939	0.07834	3.70305	0.30283	3.70305	0.07887	3.68107	0.16331	3.65934	0.16331	3.62723	0.62082	3.59568	0.5158	3.55352	0.83755
3.71921	0.15441	3.71921	0.15827	3.71921	0.13366	3.71921	0.13994	3.71921	0.13103	3.71921	0.0805	3.70288	0.30416	3.70287	0.07849	3.68089	0.1585	3.65917	0.1585	3.62706	0.611	3.59551	0.53141	3.55335	0.89
3.71903	0.16402	3.71903	0.15586	3.71903	0.13718	3.71903	0.1437	3.71903	0.13308	3.71903	0.08391	3.7027	0.3028	3.7027	0.08002	3.68071	0.15342	3.65899	0.15342	3.62688	0.60924	3.59534	0.57867	3.55319	0.91063
3.71885	0.17397	3.71885	0.15284	3.71885	0.1489	3.71885	0.14564	3.71885	0.1345	3.71885	0.08821	3.70252	0.30055	3.70252	0.08756	3.68054	0.15152	3.65882	0.15152	3.62671	0.62502	3.59517	0.64512	3.55302	0.91174
3.71867	0.17729	3.71867	0.14944	3.71867	0.15566	3.71867	0.14965	3.71867	0.13612	3.71867	0.09122	3.70234	0.29583	3.70234	0.09288	3.68036	0.14507	3.65864	0.14507	3.62654	0.6243	3.595	0.67426	3.55286	0.83956
3.71849	0.18117	3.71849	0.14396	3.71849	0.15907	3.71849	0.145	3.71849	0.13175	3.71849	0.09137	3.70216	0.2885	3.70216	0.09985	3.68018	0.15133	3.65847	0.15133	3.62637	0.64738	3.59483	0.65766	3.5527	0.74268
3.71831	0.19303	3.71831	0.14258	3.71831	0.16185	3.71831	0.14863	3.71831	0.13056	3.71831	0.09148	3.70198	0.28664	3.70198	0.1048	3.68001	0.16148	3.65829	0.16148	3.6262	0.68423	3.59466	0.63562	3.55253	0.66293
3.71813	0.20449	3.71813	0.14534	3.71813	0.16007	3.71813	0.15364	3.71813	0.13173	3.71813	0.09272	3.7018	0.29322	3.7018	0.10151	3.67983	0.16682	3.65812	0.16682	3.62603	0.70233	3.59449	0.63519	3.55237	0.58375
3.71795	0.20759	3.71795	0.14691	3.71795	0.1591	3.71795	0.15405	3.71795	0.13391	3.71795	0.08874	3.70162	0.29932	3.70162	0.0959	3.67965	0.17979	3.65794	0.17979	3.62585	0.70739	3.59433	0.6353	3.55221	0.53219
3.71777	0.20707	3.71777	0.15058	3.71777	0.1525	3.71777	0.15405	3.71777	0.13908	3.71777	0.08434	3.70144	0.31061	3.70144	0.08932	3.67948	0.19363	3.65777	0.19363	3.62568	0.72288	3.59416	0.65916	3.55204	0.53054
3.71759	0.20494	3.71759	0.1542	3.71759	0.15345	3.71759	0.15546	3.71759	0.14682	3.71759	0.08135	3.70126	0.3209	3.70126	0.08119	3.6793	0.20155	3.65759	0.20155	3.62551	0.73221	3.59399	0.69888	3.55188	0.52636
3.71741	0.19775	3.71741	0.15483	3.71741	0.16357	3.71741	0.15236	3.71741	0.14969	3.71741	0.0765	3.70109	0.32331	3.70108	0.07442	3.67912	0.19809	3.65742	0.19809	3.62534	0.76318	3.59382	0.74794	3.55171	0.53861
3.71723	0.2056	3.71723	0.16105	3.71723	0.17289	3.71723	0.15569	3.71723	0.15734	3.71723	0.07725	3.70091	0.33447	3.70091	0.08008	3.67895	0.20557	3.65724	0.20557	3.62517	0.79275	3.59365	0.7745	3.55155	0.59192
3.71705	0.21344	3.71705	0.16652	3.71705	0.17679	3.71705	0.16087	3.71705	0.16071	3.71705	0.07852	3.70073	0.3414	3.70073	0.08836	3.67877	0.20921	3.65707	0.20921	3.625	0.76566	3.59348	0.75245	3.55139	0.62604
3.71687	0.22409	3.71687	0.17678	3.71687	0.18268	3.71687	0.16622	3.71687	0.16172	3.71687	0.08409	3.70055	0.35492	3.70055	0.09437	3.67859	0.21057	3.6569	0.21057	3.62483	0.74567	3.59331	0.77183	3.55122	0.67328
3.71669	0.23082	3.71669	0.18772	3.71669	0.1859	3.71669	0.17275	3.71669	0.16089	3.71669	0.08958	3.70037	0.36822	3.70037	0.09812	3.67842	0.20477	3.65672	0.20477	3.62465	0.69204	3.59314	0.77938	3.55106	0.70871
3.71651	0.23807	3.71651	0.1976	3.71651	0.1886	3.71651	0.17997	3.71651	0.1591	3.71651	0.0959	3.70019	0.37988	3.70019	0.09971	3.67824	0.20611	3.65655	0.20611	3.62448	0.66332	3.59298	0.81873	3.5509	0.75435
3.71633	0.24717	3.71633	0.19846	3.71633	0.19356	3.71633	0.18112	3.71633	0.15328	3.71633	0.09992	3.70001	0.384	3.70001	0.10265	3.67806	0.20657	3.65637	0.20657	3.62431	0.63607	3.59281	0.8038	3.55073	0.76769
3.71615	0.25003	3.71615	0.20249	3.71615	0.19618	3.71615	0.18549	3.71615	0.1534	3.71615	0.10068	3.69983	0.38564	3.69983	0.10618	3.67789	0.20719	3.6562	0.20719	3.62414	0.61968	3.59264	0.8022	3.55057	0.78139
3.71597	0.25617	3.71597	0.20698	3.71597	0.19551	3.71597	0.19416	3.71597	0.1569	3.71597	0.09875	3.69966	0.38072	3.69965	0.11628	3.67771	0.21356	3.65602	0.21356	3.62397	0.60763	3.59247	0.80298	3.55041	0.79593
3.71579	0.26122	3.71579	0.2063	3.71579	0.19825	3.71579	0.19615	3.71579	0.15835	3.71579	0.09543	3.69948	0.37439	3.69948	0.12496	3.67753	0.21204	3.65585	0.21204	3.6238	0.6155	3.5923	0.7853	3.55024	0.7756
3.71561	0.27508	3.71561	0.21668	3.71561	0.20682	3.71561	0.20728	3.71561	0.1666	3.71561	0.09831	3.6993	0.38759	3.6993	0.13091	3.67736	0.21167	3.65567	0.21167	3.62362	0.63811	3.59213	0.79523	3.55008	0.78263
3.71543	0.28302	3.71543	0.22156	3.71543	0.20986	3.71543	0.21066	3.71543	0.17175	3.71543	0.10052	3.69912	0.38826	3.69912	0.14031	3.67718	0.21906	3.6555	0.21906	3.62345	0.64366	3.59197	0.76747	3.54991	0.77315
3.71525	0.29211	3.71525	0.22648	3.71525	0.20696	3.71525	0.21327	3.71525	0.17857	3.71525	0.10384	3.69894	0.39391	3.69894	0.1463	3.677	0.23021	3.65532	0.23021	3.62328	0.64611	3.5918	0.72034	3.54975	0.75793
3.71507	0.29086	3.71507	0.22895	3.71507	0.20736	3.71507	0.21263	3.71507	0.1838	3.71507	0.10486	3.69876	0.39716	3.69876	0.14541	3.67683	0.23321	3.65515	0.23321	3.62311	0.63701	3.59163	0.6863	3.54959	0.72214
3.71489	0.2735	3.71489	0.22737	3.71489	0.20461	3.71489	0.20616	3.71489	0.18348	3.71489	0.1033	3.69858	0.39408	3.69858	0.13179	3.67665	0.21885	3.65498	0.21885	3.62294	0.5911	3.59146	0.65254	3.54942	0.62959
3.71471	0.26864	3.71471	0.23076	3.71471	0.2083	3.71471	0.20489	3.71471	0.18773	3.71471	0.10488	3.69841	0.40191	3.6984	0.12649	3.67647	0.21385	3.6548	0.21385	3.62277	0.55278	3.59129	0.65578	3.54926	0.56507
3.71453	0.26414	3.71453	0.21971	3.71453	0.20441	3.71453	0.19478	3.71453	0.18232	3.71453	0.10528	3.69823	0.39487	3.69823	0.13072	3.6763	0.22264	3.65463	0.22264	3.6226	0.53874	3.59112	0.69211	3.5491	0.54429
3.71435	0.25642	3.71435	0.21911	3.71435	0.20666	3.71435	0.19667	3.71435	0.18813	3.71435	0.10803	3.69805	0.39915	3.69805	0.13194	3.67612	0.23143	3.65445	0.23143	3.62242	0.52794	3.59095	0.72553	3.54893	0.54268
3.71417	0.24261	3.71417	0.22787	3.71417	0.20984	3.71417	0.20927	3.71417	0.19923	3.71417	0.11184	3.69787	0.40949	3.69787	0.12976	3.67594	0.23853	3.65428	0.23853	3.62225	0.51554	3.59079	0.70696	3.54877	0.51146
3.71399	0.23733	3.71399	0.22644	3.71399	0.21295	3.71399	0.21372	3.71399	0.20231	3.71399	0.11854	3.69769	0.41364	3.69769	0.13054	3.67577	0.24973	3.6541	0.24973	3.62208	0.54989	3.59062	0.70782	3.54861	0.49556
3.71381	0.23838	3.71381	0.22573	3.71381	0.21275	3.71381	0.21291	3.71381	0.20128	3.71381	0.12698	3.69751	0.41949	3.69751	0.13322	3.67559	0.26262	3.65393	0.26262	3.62191	0.57712	3.59045	0.72412	3.54844	0.48705
3.71363	0.24043	3.71363	0.22823	3.71363	0.21946	3.71363	0.21499	3.71363	0.20333	3.71363	0.13388	3.69733	0.42307	3.69733	0.13203	3.67541	0.27269	3.65375	0.27269	3.62174	0.60554	3.59028	0.7121	3.54828	0.46513
3.71345	0.24861	3.71345	0.23447	3.71345	0.21815	3.71345	0.21944	3.71345	0.20688	3.71345	0.13996	3.69716	0.43212	3.69715	0.13589	3.67524	0.28889	3.65358	0.28889	3.62157	0.62312	3.59011	0.68122	3.54812	0.44364
3.71327	0.25434	3.71327	0.23938	3.71327	0.21979	3.71327	0.22169	3.71327	0.20884	3.71327	0.14082	3.69698	0.43319	3.69698	0.13516	3.67506	0.29332	3.65341	0.29332	3.6214	0.64593	3.58995	0.65055	3.54795	0.45636
3.71309	0.26168	3.71309	0.24579	3.71309	0.22993	3.71309	0.22079	3.71309	0.20874	3.71309	0.14262	3.6968	0.43469	3.6968	0.1286	3.67489	0.28078	3.65323	0.28078	3.62123	0.61755	3.58978	0.63234	3.54779	0.46672
3.71292	0.26925	3.71292	0.25361	3.71292	0.23212	3.71292	0.22612	3.71292	0.21157	3.71292	0.14243	3.69662	0.4353	3.69662	0.13058	3.67471	0.27706	3.65306	0.27706	3.62105	0.60202	3.58961	0.63171	3.54763	0.51691
3.71274	0.2711	3.71274	0.26286	3.71274	0.23597	3.71274	0.23954	3.71274	0.21836	3.71274	0.14023	3.69644	0.44169	3.69644	0.13611	3.67453	0.2753	3.65288	0.2753	3.62088	0.64216	3.58944	0.6617	3.54746	0.59273
3.71256	0.27815	3.71256	0.26421	3.71256	0.24248	3.71256	0.24341	3.71256	0.21729	3.71256	0.14142	3.69626	0.45267	3.69626	0.14416	3.67436	0.27621	3.65271	0.27621	3.62071	0.64623	3.58927	0.69954	3.5473	0.65077
3.71238	0.29611	3.71238	0.26114	3.71238	0.24268	3.71238	0.24388	3.71238	0.21188	3.71238	0.14168	3.69608	0.46376	3.69608	0.15589	3.67418	0.28335	3.65254	0.28335	3.62054	0.61884	3.5891	0.71062	3.54714	0.65074
3.7122	0.30641	3.7122	0.2622	3.7122	0.24798	3.7122	0.24973	3.7122	0.21112	3.7122	0.14297	3.69591	0.47605	3.69591	0.16185	3.674	0.28971	3.65236	0.28971	3.62037	0.62909	3.58894	0.74555	3.54697	0.66199
3.71202	0.31381	3.71202	0.26078	3.71202	0.25979	3.71202	0.25562	3.71202	0.21003	3.71202	0.14208	3.69573	0.47483	3.69573	0.16626	3.67383	0.30342	3.65219	0.30342	3.6202	0.67934	3.58877	0.7766	3.54681	0.67958
3.71184	0.33289	3.71184	0.26301	3.71184	0.25988	3.71184	0.26584	3.71184	0.21692	3.71184	0.14659	3.69555	0.47576	3.69555	0.16557	3.67365	0.30683	3.65201	0.30683	3.62003	0.70931	3.5886	0.76599	3.54665	0.66936
3.71166	0.36218	3.71166	0.27461	3.71166	0.26098	3.71166	0.27973	3.71166	0.23352	3.71166	0.15693	3.69537	0.48686	3.69537	0.16018	3.67348	0.29667	3.65184	0.29667	3.61986	0.73347	3.58843	0.74123	3.54648	0.64974
3.71148	0.38654	3.71148	0.27877	3.71148	0.26277	3.71148	0.28465	3.71148	0.24327	3.71148	0.15983	3.69519	0.47972	3.69519	0.15911	3.6733	0.28711	3.65166	0.28711	3.61969	0.76455	3.58826	0.72195	3.54632	0.67045
3.7113	0.39608	3.7113	0.28267	3.7113	0.25808	3.7113	0.289	3.7113	0.24984	3.7113	0.16022	3.69501	0.46846	3.69501	0.15513	3.67312	0.27258	3.65149	0.27258	3.61951	0.75422	3.5881	0.69999	3.54616	0.6603
3.71112	0.39803	3.71112	0.29235	3.71112	0.26243	3.71112	0.29411	3.71112	0.25669	3.71112	0.16208	3.69484	0.46965	3.69484	0.15823	3.67295	0.26261	3.65132	0.26261	3.61934	0.7695	3.58793	0.69793	3.54599	0.66517
3.71094	0.39535	3.71094	0.29836	3.71094	0.27085	3.71094	0.29026	3.71094	0.25632	3.71094	0.1625	3.69466	0.47287	3.69466	0.1654	3.67277	0.26442	3.65114	0.26442	3.61917	0.77677	3.58776	0.72297	3.54583	0.69972
3.71076	0.3866	3.71076	0.30733	3.71076	0.27392	3.71076	0.29293	3.71076	0.25937	3.71076	0.16322	3.69448	0.47966	3.69448	0.16891	3.67259	0.26316	3.65097	0.26316	3.619	0.75856	3.58759	0.72307	3.54567	0.69324
3.71058	0.37373	3.71058	0.30645	3.71058	0.27637	3.71058	0.28391	3.71058	0.25267	3.71058	0.16244	3.6943	0.4722	3.6943	0.16699	3.67242	0.26778	3.65079	0.26778	3.61883	0.75508	3.58742	0.76721	3.5455	0.66622
3.7104	0.37208	3.7104	0.31339	3.7104	0.28305	3.7104	0.2809	3.7104	0.25434	3.7104	0.16642	3.69412	0.47512	3.69412	0.16859	3.67224	0.28253	3.65062	0.28253	3.61866	0.73746	3.58725	0.7722	3.54534	0.645
3.71022	0.37061	3.71022	0.32651	3.71022	0.28614	3.71022	0.28082	3.71022	0.2602	3.71022	0.16803	3.69395	0.48359	3.69394	0.16877	3.67207	0.29638	3.65045	0.29638	3.61849	0.74305	3.58709	0.75753	3.54518	0.6095
3.71004	0.38101	3.71004	0.33458	3.71004	0.28734	3.71004	0.28275	3.71004	0.26604	3.71004	0.16961	3.69377	0.48402	3.69377	0.17085	3.67189	0.3088	3.65027	0.3088	3.61832	0.73399	3.58692	0.75135	3.54502	0.59649
3.70986	0.3854	3.70986	0.34167	3.70986	0.29036	3.70986	0.28847	3.70986	0.27159	3.70986	0.1707	3.69359	0.48633	3.69359	0.17199	3.67171	0.31029	3.6501	0.31029	3.61815	0.70745	3.58675	0.72837	3.54485	0.57963
3.70968	0.38987	3.70968	0.34316	3.70968	0.29723	3.70968	0.29037	3.70968	0.27498	3.70968	0.17163	3.69341	0.48898	3.69341	0.17478	3.67154	0.30648	3.64992	0.30648	3.61798	0.67549	3.58658	0.73245	3.54469	0.56017
3.70951	0.40273	3.70951	0.34937	3.70951	0.31281	3.70951	0.29862	3.70951	0.28304	3.70951	0.17745	3.69323	0.50437	3.69323	0.18753	3.67136	0.31301	3.64975	0.31301	3.6178	0.70242	3.58641	0.79285	3.54453	0.6107
3.70933	0.40972	3.70933	0.35416	3.70933	0.32433	3.70933	0.30645	3.70933	0.29	3.70933	0.1821	3.69306	0.51776	3.69305	0.19045	3.67119	0.30951	3.64958	0.30951	3.61763	0.70714	3.58625	0.77193	3.54436	0.61629
3.70915	0.42369	3.70915	0.36482	3.70915	0.3364	3.70915	0.31537	3.70915	0.30117	3.70915	0.19001	3.69288	0.5358	3.69288	0.18584	3.67101	0.30155	3.6494	0.30155	3.61746	0.73415	3.58608	0.74447	3.5442	0.65451
3.70897	0.43069	3.70897	0.36745	3.70897	0.3416	3.70897	0.3203	3.70897	0.30578	3.70897	0.1968	3.6927	0.53913	3.6927	0.18724	3.67083	0.29991	3.64923	0.29991	3.61729	0.79676	3.58591	0.7175	3.54404	0.69963
3.70879	0.45246	3.70879	0.35853	3.70879	0.35429	3.70879	0.31773	3.70879	0.29992	3.70879	0.20323	3.69252	0.52598	3.69252	0.19988	3.67066	0.31119	3.64905	0.31119	3.61712	0.85251	3.58574	0.73872	3.54387	0.78845
3.70861	0.45964	3.70861	0.36242	3.70861	0.36145	3.70861	0.32388	3.70861	0.30206	3.70861	0.20872	3.69234	0.52541	3.69234	0.1998	3.67048	0.30442	3.64888	0.30442	3.61695	0.85474	3.58558	0.74538	3.54371	0.83165
3.70843	0.45355	3.70843	0.36459	3.70843	0.36956	3.70843	0.33283	3.70843	0.30528	3.70843	0.21038	3.69216	0.52927	3.69216	0.2028	3.67031	0.30893	3.64871	0.30893	3.61678	0.81574	3.58541	0.77653	3.54355	0.86488
3.70825	0.45991	3.70825	0.36927	3.70825	0.37454	3.70825	0.34033	3.70825	0.31261	3.70825	0.21348	3.69199	0.53733	3.69199	0.19984	3.67013	0.31668	3.64853	0.31668	3.61661	0.77057	3.58524	0.81535	3.54339	0.85537
3.70807	0.45238	3.70807	0.37246	3.70807	0.36516	3.70807	0.34482	3.70807	0.31956	3.70807	0.21236	3.69181	0.5424	3.69181	0.19713	3.66996	0.31913	3.64836	0.31913	3.61644	0.70898	3.58507	0.79613	3.54322	0.77856
3.70789	0.45571	3.70789	0.37478	3.70789	0.37098	3.70789	0.34937	3.70789	0.32305	3.70789	0.21336	3.69163	0.54821	3.69163	0.19685	3.66978	0.32543	3.64819	0.32543	3.61627	0.71091	3.5849	0.78979	3.54306	0.72896
3.70771	0.46042	3.70771	0.38876	3.70771	0.3693	3.70771	0.35917	3.70771	0.32939	3.70771	0.21684	3.69145	0.56895	3.69145	0.1935	3.6696	0.31705	3.64801	0.31705	3.6161	0.72701	3.58474	0.73952	3.5429	0.686
3.70753	0.46322	3.70753	0.39355	3.70753	0.37626	3.70753	0.3639	3.70753	0.32768	3.70753	0.21539	3.69128	0.57755	3.69127	0.19938	3.66943	0.31341	3.64784	0.31341	3.61593	0.75369	3.58457	0.70249	3.54273	0.63849
3.70735	0.47487	3.70735	0.40052	3.70735	0.38027	3.70735	0.36912	3.70735	0.33053	3.70735	0.2164	3.6911	0.58801	3.6911	0.21098	3.66925	0.31558	3.64766	0.31558	3.61576	0.75747	3.5844	0.66667	3.54257	0.58705
3.70718	0.4911	3.70718	0.40748	3.70718	0.38792	3.70718	0.37721	3.70718	0.33668	3.70718	0.21921	3.69092	0.59917	3.69092	0.22146	3.66908	0.31482	3.64749	0.31482	3.61558	0.73556	3.58423	0.67055	3.54241	0.59224
3.707	0.508	3.707	0.40731	3.707	0.3992	3.707	0.37958	3.707	0.3413	3.707	0.22473	3.69074	0.60072	3.69074	0.22774	3.6689	0.31454	3.64732	0.31454	3.61541	0.70172	3.58407	0.71774	3.54225	0.63273
3.70682	0.51817	3.70682	0.41418	3.70682	0.40619	3.70682	0.38724	3.70682	0.35151	3.70682	0.23171	3.69056	0.60566	3.69056	0.22891	3.66872	0.3164	3.64714	0.3164	3.61524	0.64963	3.5839	0.76701	3.54208	0.70682
3.70664	0.50968	3.70664	0.41431	3.70664	0.42521	3.70664	0.39045	3.70664	0.35668	3.70664	0.23182	3.69039	0.59475	3.69038	0.22918	3.66855	0.32094	3.64697	0.32094	3.61507	0.62105	3.58373	0.79894	3.54192	0.82056
3.70646	0.49939	3.70646	0.42438	3.70646	0.42893	3.70646	0.39425	3.70646	0.3655	3.70646	0.23337	3.69021	0.5939	3.69021	0.22777	3.66837	0.32292	3.6468	0.32292	3.6149	0.60873	3.58356	0.85099	3.54176	0.92962
3.70628	0.49935	3.70628	0.42647	3.70628	0.41724	3.70628	0.38428	3.70628	0.36603	3.70628	0.23629	3.69003	0.59025	3.69003	0.2328	3.6682	0.33162	3.64662	0.33162	3.61473	0.59981	3.58339	0.84744	3.54159	0.97425
3.7061	0.50196	3.7061	0.43426	3.7061	0.41784	3.7061	0.38466	3.7061	0.37288	3.7061	0.23717	3.68985	0.59797	3.68985	0.2346	3.66802	0.32949	3.64645	0.32949	3.61456	0.6259	3.58323	0.84327	3.54143	0.96432
3.70592	0.50218	3.70592	0.44447	3.70592	0.42232	3.70592	0.39492	3.70592	0.38278	3.70592	0.23701	3.68967	0.60926	3.68967	0.23418	3.66785	0.32698	3.64628	0.32698	3.61439	0.66009	3.58306	0.84479	3.54127	0.9214
3.70574	0.50767	3.70574	0.44482	3.70574	0.43019	3.70574	0.39924	3.70574	0.38044	3.70574	0.23671	3.6895	0.61357	3.6895	0.23543	3.66767	0.32635	3.6461	0.32635	3.61422	0.67547	3.58289	0.80795	3.54111	0.83949
3.70556	0.50044	3.70556	0.45285	3.70556	0.43711	3.70556	0.40809	3.70556	0.37929	3.70556	0.23638	3.68932	0.61906	3.68932	0.23575	3.66749	0.33434	3.64593	0.33434	3.61405	0.70465	3.58272	0.79333	3.54094	0.78951
3.70539	0.51521	3.70539	0.46134	3.70539	0.44231	3.70539	0.4125	3.70539	0.37724	3.70539	0.24185	3.68914	0.62307	3.68914	0.24137	3.66732	0.35189	3.64575	0.35189	3.61388	0.70845	3.58256	0.75759	3.54078	0.72653
3.70521	0.52666	3.70521	0.47454	3.70521	0.4342	3.70521	0.4203	3.70521	0.38051	3.70521	0.24883	3.68896	0.63247	3.68896	0.24834	3.66714	0.37537	3.64558	0.37537	3.61371	0.72093	3.58239	0.73202	3.54062	0.70978
3.70503	0.54512	3.70503	0.48562	3.70503	0.4364	3.70503	0.42694	3.70503	0.38757	3.70503	0.25555	3.68879	0.63841	3.68879	0.25438	3.66697	0.39547	3.64541	0.39547	3.61354	0.74153	3.58222	0.73247	3.54046	0.6719
3.70485	0.56801	3.70485	0.50326	3.70485	0.44562	3.70485	0.4449	3.70485	0.40282	3.70485	0.26358	3.68861	0.64964	3.68861	0.25907	3.66679	0.41712	3.64523	0.41712	3.61337	0.76242	3.58205	0.7364	3.54029	0.66943
3.70467	0.57745	3.70467	0.50667	3.70467	0.44855	3.70467	0.45456	3.70467	0.4066	3.70467	0.26628	3.68843	0.65014	3.68843	0.2576	3.66662	0.42946	3.64506	0.42946	3.6132	0.76772	3.58189	0.77193	3.54013	0.66101
3.70449	0.57653	3.70449	0.50799	3.70449	0.4518	3.70449	0.4551	3.70449	0.40542	3.70449	0.26749	3.68825	0.64956	3.68825	0.2508	3.66644	0.43175	3.64489	0.43175	3.61303	0.75602	3.58172	0.78873	3.53997	0.66718
3.70431	0.57409	3.70431	0.5163	3.70431	0.46245	3.70431	0.46017	3.70431	0.41511	3.70431	0.27221	3.68808	0.65039	3.68807	0.25182	3.66627	0.43255	3.64471	0.43255	3.61286	0.75293	3.58155	0.80472	3.53981	0.65464
3.70413	0.57952	3.70413	0.51507	3.70413	0.48127	3.70413	0.4709	3.70413	0.43028	3.70413	0.2778	3.6879	0.64539	3.6879	0.25874	3.66609	0.44154	3.64454	0.44154	3.61269	0.79121	3.58138	0.86798	3.53964	0.66379
3.70396	0.57793	3.70396	0.52831	3.70396	0.4879	3.70396	0.48008	3.70396	0.44876	3.70396	0.28493	3.68772	0.65336	3.68772	0.2637	3.66592	0.44007	3.64437	0.44007	3.61252	0.78239	3.58122	0.86935	3.53948	0.6356
3.70378	0.57599	3.70378	0.52999	3.70378	0.48121	3.70378	0.47111	3.70378	0.45031	3.70378	0.28785	3.68754	0.65003	3.68754	0.27019	3.66574	0.43635	3.64419	0.43635	3.61234	0.76848	3.58105	0.85904	3.53932	0.594
3.7036	0.57619	3.7036	0.53877	3.7036	0.48762	3.7036	0.47825	3.7036	0.45322	3.7036	0.29202	3.68737	0.65479	3.68736	0.27851	3.66556	0.43315	3.64402	0.43315	3.61217	0.76639	3.58088	0.86074	3.53915	0.59074
3.70342	0.58082	3.70342	0.57382	3.70342	0.50078	3.70342	0.51301	3.70342	0.47705	3.70342	0.30283	3.68719	0.68612	3.68719	0.27854	3.66539	0.42155	3.64385	0.42155	3.612	0.77466	3.58071	0.85427	3.53899	0.60498
3.70324	0.58349	3.70324	0.58221	3.70324	0.5101	3.70324	0.52323	3.70324	0.47749	3.70324	0.30542	3.68701	0.69659	3.68701	0.28309	3.66521	0.42402	3.64367	0.42402	3.61183	0.78841	3.58055	0.86661	3.53883	0.62228
3.70306	0.57743	3.70306	0.57419	3.70306	0.51911	3.70306	0.52485	3.70306	0.47076	3.70306	0.29672	3.68683	0.69064	3.68683	0.27566	3.66504	0.41316	3.6435	0.41316	3.61166	0.78323	3.58038	0.88171	3.53867	0.64524
3.70288	0.59694	3.70288	0.58474	3.70288	0.52172	3.70288	0.53611	3.70288	0.48071	3.70288	0.30126	3.68666	0.71006	3.68665	0.27114	3.66486	0.41292	3.64333	0.41292	3.61149	0.75187	3.58021	0.8736	3.5385	0.6413
3.7027	0.59846	3.7027	0.58289	3.7027	0.53573	3.7027	0.53912	3.7027	0.48646	3.7027	0.2996	3.68648	0.71612	3.68648	0.26176	3.66469	0.40324	3.64315	0.40324	3.61132	0.69505	3.58004	0.82806	3.53834	0.59981
3.70253	0.60907	3.70253	0.58198	3.70253	0.54352	3.70253	0.54556	3.70253	0.49651	3.70253	0.30098	3.6863	0.7245	3.6863	0.262	3.66451	0.40402	3.64298	0.40402	3.61115	0.67334	3.57988	0.81294	3.53818	0.5966
3.70235	0.60985	3.70235	0.55939	3.70235	0.55143	3.70235	0.5382	3.70235	0.49081	3.70235	0.29712	3.68612	0.70067	3.68612	0.26707	3.66434	0.40168	3.64281	0.40168	3.61098	0.64405	3.57971	0.82479	3.53802	0.59424
3.70217	0.61316	3.70217	0.56575	3.70217	0.55542	3.70217	0.54421	3.70217	0.50385	3.70217	0.30182	3.68595	0.69848	3.68594	0.27484	3.66416	0.40229	3.64263	0.40229	3.61081	0.65174	3.57954	0.81728	3.53786	0.58489
3.70199	0.60258	3.70199	0.57843	3.70199	0.56222	3.70199	0.55015	3.70199	0.51772	3.70199	0.30472	3.68577	0.6886	3.68577	0.28473	3.66399	0.40438	3.64246	0.40438	3.61064	0.64728	3.57938	0.76948	3.53769	0.57097
3.70181	0.59776	3.70181	0.58595	3.70181	0.56724	3.70181	0.55265	3.70181	0.52618	3.70181	0.31289	3.68559	0.68207	3.68559	0.29207	3.66381	0.41696	3.64229	0.41696	3.61047	0.67054	3.57921	0.771	3.53753	0.59555
3.70163	0.60935	3.70163	0.59228	3.70163	0.5682	3.70163	0.53566	3.70163	0.52006	3.70163	0.33769	3.68541	0.69317	3.68541	0.2955	3.66364	0.42564	3.64211	0.42564	3.6103	0.69446	3.57904	0.80272	3.53737	0.6427
3.70145	0.59799	3.70145	0.59569	3.70145	0.56861	3.70145	0.53643	3.70145	0.51734	3.70145	0.34663	3.68524	0.69071	3.68524	0.29328	3.66346	0.43023	3.64194	0.43023	3.61013	0.71467	3.57887	0.83225	3.53721	0.69729
3.70128	0.61861	3.70128	0.60051	3.70128	0.56164	3.70128	0.53857	3.70128	0.51738	3.70128	0.3516	3.68506	0.69279	3.68506	0.29315	3.66328	0.44032	3.64177	0.44032	3.60996	0.72437	3.57871	0.85735	3.53704	0.7339
3.7011	0.6376	3.7011	0.60448	3.7011	0.55919	3.7011	0.54374	3.7011	0.51946	3.7011	0.34714	3.68488	0.70103	3.68488	0.28954	3.66311	0.44219	3.64159	0.44219	3.60979	0.7319	3.57854	0.86766	3.53688	0.75655
3.70092	0.63434	3.70092	0.59745	3.70092	0.5751	3.70092	0.54571	3.70092	0.51491	3.70092	0.33093	3.6847	0.69656	3.6847	0.28316	3.66293	0.43113	3.64142	0.43113	3.60962	0.76772	3.57837	0.87751	3.53672	0.79139
3.70074	0.64522	3.70074	0.60348	3.70074	0.57727	3.70074	0.55622	3.70074	0.51982	3.70074	0.32759	3.68453	0.70468	3.68453	0.28797	3.66276	0.42753	3.64125	0.42753	3.60945	0.7917	3.5782	0.84869	3.53656	0.81435
3.70056	0.6612	3.70056	0.62733	3.70056	0.59034	3.70056	0.57138	3.70056	0.53621	3.70056	0.33221	3.68435	0.72964	3.68435	0.29491	3.66258	0.42508	3.64107	0.42508	3.60928	0.82255	3.57804	0.80296	3.53639	0.85673
3.70038	0.67027	3.70038	0.62949	3.70038	0.60044	3.70038	0.57988	3.70038	0.54058	3.70038	0.33628	3.68417	0.73592	3.68417	0.30157	3.66241	0.42834	3.6409	0.42834	3.60911	0.86096	3.57787	0.73423	3.53623	0.87056
3.7002	0.65993	3.7002	0.60776	3.7002	0.60429	3.7002	0.57989	3.7002	0.5317	3.7002	0.33278	3.684	0.71964	3.68399	0.3067	3.66223	0.43997	3.64073	0.43997	3.60894	0.89586	3.5777	0.7039	3.53607	0.8545
3.70003	0.67046	3.70003	0.60946	3.70003	0.61543	3.70003	0.57914	3.70003	0.5328	3.70003	0.3386	3.68382	0.72038	3.68382	0.30914	3.66206	0.45127	3.64056	0.45127	3.60877	0.89494	3.57754	0.70444	3.53591	0.79007
3.69985	0.68938	3.69985	0.64323	3.69985	0.61286	3.69985	0.6064	3.69985	0.55924	3.69985	0.35719	3.68364	0.74613	3.68364	0.30977	3.66188	0.46119	3.64038	0.46119	3.6086	0.89191	3.57737	0.75058	3.53574	0.7158
3.69967	0.69341	3.69967	0.65858	3.69967	0.62334	3.69967	0.61061	3.69967	0.56166	3.69967	0.36615	3.68346	0.74304	3.68346	0.308	3.66171	0.46854	3.64021	0.46854	3.60843	0.88113	3.5772	0.77437	3.53558	0.63466
3.69949	0.70138	3.69949	0.66262	3.69949	0.6449	3.69949	0.61266	3.69949	0.55772	3.69949	0.37096	3.68329	0.73035	3.68329	0.3088	3.66153	0.475	3.64004	0.475	3.60826	0.87667	3.57703	0.77536	3.53542	0.57765
3.69931	0.7076	3.69931	0.67681	3.69931	0.65054	3.69931	0.62497	3.69931	0.56207	3.69931	0.37773	3.68311	0.7339	3.68311	0.30595	3.66136	0.47365	3.63986	0.47365	3.60809	0.87421	3.57687	0.77304	3.53526	0.52524
3.69913	0.728	3.69913	0.68008	3.69913	0.64737	3.69913	0.62909	3.69913	0.5631	3.69913	0.38459	3.68293	0.73609	3.68293	0.30665	3.66118	0.48301	3.63969	0.48301	3.60792	0.87943	3.5767	0.79504	3.5351	0.48527
3.69896	0.74717	3.69896	0.69124	3.69896	0.65181	3.69896	0.63759	3.69896	0.57188	3.69896	0.39215	3.68276	0.73876	3.68275	0.30808	3.66101	0.48624	3.63952	0.48624	3.60775	0.82262	3.57653	0.77367	3.53493	0.41126
3.69878	0.74771	3.69878	0.68863	3.69878	0.66554	3.69878	0.6351	3.69878	0.56941	3.69878	0.3928	3.68258	0.73094	3.68258	0.29973	3.66083	0.4697	3.63934	0.4697	3.60758	0.73746	3.57637	0.74034	3.53477	0.35498
3.6986	0.75144	3.6986	0.69179	3.6986	0.66969	3.6986	0.6442	3.6986	0.57109	3.6986	0.39456	3.6824	0.73027	3.6824	0.29505	3.66066	0.45802	3.63917	0.45802	3.60741	0.69681	3.5762	0.72678	3.53461	0.36774
3.69842	0.76423	3.69842	0.71365	3.69842	0.67604	3.69842	0.65148	3.69842	0.58222	3.69842	0.4047	3.68222	0.75562	3.68222	0.3006	3.66048	0.45109	3.639	0.45109	3.60724	0.68529	3.57603	0.71368	3.53445	0.39251
3.69824	0.75439	3.69824	0.71494	3.69824	0.68444	3.69824	0.6559	3.69824	0.5818	3.69824	0.40471	3.68205	0.76441	3.68205	0.3067	3.66031	0.44183	3.63883	0.44183	3.60707	0.71639	3.57587	0.73755	3.53429	0.45284
3.69806	0.72014	3.69806	0.69558	3.69806	0.68885	3.69806	0.64863	3.69806	0.57246	3.69806	0.39338	3.68187	0.75162	3.68187	0.30167	3.66013	0.42441	3.63865	0.42441	3.6069	0.74135	3.5757	0.74612	3.53412	0.47678
3.69789	0.72386	3.69789	0.70274	3.69789	0.69885	3.69789	0.65987	3.69789	0.58203	3.69789	0.39206	3.68169	0.76221	3.68169	0.30578	3.65996	0.43515	3.63848	0.43515	3.60673	0.77611	3.57553	0.77109	3.53396	0.50484
3.69771	0.73271	3.69771	0.71982	3.69771	0.70215	3.69771	0.68211	3.69771	0.60073	3.69771	0.39361	3.68152	0.77249	3.68152	0.30373	3.65978	0.44851	3.63831	0.44851	3.60656	0.78567	3.57537	0.77617	3.5338	0.51034
3.69753	0.74031	3.69753	0.72104	3.69753	0.71399	3.69753	0.69162	3.69753	0.6049	3.69753	0.39644	3.68134	0.77325	3.68134	0.30856	3.65961	0.46513	3.63813	0.46513	3.60639	0.75929	3.5752	0.76052	3.53364	0.51932
3.69735	0.75909	3.69735	0.70067	3.69735	0.71541	3.69735	0.67525	3.69735	0.58612	3.69735	0.40036	3.68116	0.75494	3.68116	0.33061	3.65943	0.49755	3.63796	0.49755	3.60622	0.71721	3.57503	0.75245	3.53348	0.51253
3.69717	0.75788	3.69717	0.71071	3.69717	0.72777	3.69717	0.68666	3.69717	0.58913	3.69717	0.40711	3.68099	0.7598	3.68098	0.33755	3.65926	0.49971	3.63779	0.49971	3.60605	0.69358	3.57486	0.79561	3.53331	0.5015
3.697	0.7528	3.697	0.71692	3.697	0.74438	3.697	0.69031	3.697	0.58897	3.697	0.41155	3.68081	0.76655	3.68081	0.34111	3.65908	0.48914	3.63762	0.48914	3.60588	0.6849	3.5747	0.8692	3.53315	0.48369
3.69682	0.73902	3.69682	0.71988	3.69682	0.74899	3.69682	0.69679	3.69682	0.5901	3.69682	0.41276	3.68063	0.77141	3.68063	0.35033	3.65891	0.49147	3.63744	0.49147	3.60571	0.67193	3.57453	0.89504	3.53299	0.47213
3.69664	0.71158	3.69664	0.74017	3.69664	0.73106	3.69664	0.71609	3.69664	0.6094	3.69664	0.41299	3.68045	0.79316	3.68045	0.3451	3.65874	0.47628	3.63727	0.47628	3.60554	0.68601	3.57436	0.92305	3.53283	0.50629
3.69646	0.69509	3.69646	0.73843	3.69646	0.73452	3.69646	0.7124	3.69646	0.6146	3.69646	0.41317	3.68028	0.79854	3.68028	0.34803	3.65856	0.4739	3.6371	0.4739	3.60537	0.70311	3.5742	0.89616	3.53267	0.5603
3.69628	0.69655	3.69628	0.73592	3.69628	0.75281	3.69628	0.7084	3.69628	0.61935	3.69628	0.41901	3.6801	0.80392	3.6801	0.35547	3.65839	0.48001	3.63693	0.48001	3.6052	0.69094	3.57403	0.83924	3.5325	0.60315
3.69611	0.71241	3.69611	0.73775	3.69611	0.76276	3.69611	0.70793	3.69611	0.628	3.69611	0.43116	3.67992	0.81475	3.67992	0.35665	3.65821	0.48241	3.63675	0.48241	3.60503	0.69861	3.57386	0.83919	3.53234	0.66591
3.69593	0.75509	3.69593	0.76422	3.69593	0.79533	3.69593	0.72605	3.69593	0.65568	3.69593	0.45315	3.67975	0.84831	3.67975	0.37216	3.65804	0.4988	3.63658	0.4988	3.60486	0.78198	3.5737	0.90506	3.53218	0.75729
3.69575	0.77579	3.69575	0.76976	3.69575	0.79969	3.69575	0.73329	3.69575	0.66595	3.69575	0.46564	3.67957	0.85385	3.67957	0.38244	3.65786	0.50383	3.63641	0.50383	3.60469	0.78724	3.57353	0.92712	3.53202	0.7915
3.69557	0.81252	3.69557	0.7717	3.69557	0.80224	3.69557	0.74206	3.69557	0.673	3.69557	0.48643	3.67939	0.85323	3.67939	0.41702	3.65769	0.53641	3.63623	0.53641	3.60452	0.79768	3.57336	0.91517	3.53186	0.79776
3.69539	0.81473	3.69539	0.77663	3.69539	0.79659	3.69539	0.74963	3.69539	0.68101	3.69539	0.49927	3.67922	0.84728	3.67922	0.42771	3.65751	0.54177	3.63606	0.54177	3.60435	0.81065	3.5732	0.90274	3.53169	0.79849
3.69522	0.78124	3.69522	0.77876	3.69522	0.79979	3.69522	0.75414	3.69522	0.67939	3.69522	0.4873	3.67904	0.81742	3.67904	0.41542	3.65734	0.52828	3.63589	0.52828	3.60419	0.78972	3.57303	0.84895	3.53153	0.77052
3.69504	0.79166	3.69504	0.79226	3.69504	0.80451	3.69504	0.75674	3.69504	0.68251	3.69504	0.49348	3.67886	0.80948	3.67886	0.41606	3.65716	0.52795	3.63572	0.52795	3.60402	0.80046	3.57286	0.84234	3.53137	0.77152
3.69486	0.82615	3.69486	0.80907	3.69486	0.78265	3.69486	0.77375	3.69486	0.69006	3.69486	0.50875	3.67869	0.81134	3.67869	0.41801	3.65699	0.52847	3.63554	0.52847	3.60385	0.78714	3.5727	0.82268	3.53121	0.74744
3.69468	0.84882	3.69468	0.818	3.69468	0.7833	3.69468	0.78089	3.69468	0.69713	3.69468	0.50921	3.67851	0.8153	3.67851	0.42051	3.65681	0.52602	3.63537	0.52602	3.60368	0.78751	3.57253	0.81109	3.53105	0.75535
3.6945	0.85412	3.6945	0.7954	3.6945	0.78186	3.6945	0.75825	3.6945	0.68012	3.6945	0.49493	3.67833	0.80071	3.67833	0.43307	3.65664	0.5347	3.6352	0.5347	3.60351	0.782	3.57236	0.80355	3.53089	0.79047
3.69433	0.8625	3.69433	0.80068	3.69433	0.78846	3.69433	0.76695	3.69433	0.69256	3.69433	0.49513	3.67816	0.81664	3.67816	0.43632	3.65646	0.53466	3.63503	0.53466	3.60334	0.77171	3.5722	0.78563	3.53072	0.77234
3.69415	0.86653	3.69415	0.80241	3.69415	0.79682	3.69415	0.75765	3.69415	0.69646	3.69415	0.49147	3.67798	0.82525	3.67798	0.43374	3.65629	0.53443	3.63485	0.53443	3.60317	0.74266	3.57203	0.78766	3.53056	0.7458
3.69397	0.88779	3.69397	0.81073	3.69397	0.79393	3.69397	0.76063	3.69397	0.71151	3.69397	0.49883	3.6778	0.83927	3.6778	0.43218	3.65612	0.55263	3.63468	0.55263	3.603	0.72852	3.57186	0.81353	3.5304	0.70898
3.69379	0.88335	3.69379	0.83104	3.69379	0.80101	3.69379	0.78554	3.69379	0.74349	3.69379	0.50467	3.67763	0.85432	3.67763	0.42529	3.65594	0.56081	3.63451	0.56081	3.60283	0.74344	3.5717	0.87404	3.53024	0.72119
3.69362	0.89192	3.69362	0.84051	3.69362	0.81076	3.69362	0.79369	3.69362	0.75897	3.69362	0.51343	3.67745	0.85947	3.67745	0.42583	3.65577	0.57175	3.63434	0.57175	3.60266	0.78237	3.57153	0.89573	3.53008	0.73014
3.69344	0.89225	3.69344	0.82793	3.69344	0.82215	3.69344	0.77479	3.69344	0.74665	3.69344	0.5216	3.67727	0.85169	3.67727	0.43616	3.65559	0.57832	3.63416	0.57832	3.60249	0.822	3.57136	0.88287	3.52991	0.7323
3.69326	0.8815	3.69326	0.83263	3.69326	0.841	3.69326	0.78139	3.69326	0.75105	3.69326	0.52911	3.6771	0.85861	3.6771	0.44395	3.65542	0.57492	3.63399	0.57492	3.60232	0.88387	3.5712	0.85718	3.52975	0.74479
3.69308	0.87006	3.69308	0.85223	3.69308	0.85862	3.69308	0.79719	3.69308	0.76759	3.69308	0.53835	3.67692	0.87417	3.67692	0.45327	3.65524	0.57877	3.63382	0.57877	3.60215	0.95716	3.57103	0.86175	3.52959	0.7692
3.6929	0.8553	3.6929	0.8586	3.6929	0.86415	3.6929	0.79859	3.6929	0.77152	3.6929	0.53661	3.67674	0.87642	3.67674	0.45981	3.65507	0.58238	3.63365	0.58238	3.60198	1	3.57086	0.85319	3.52943	0.76796
3.69273	0.87626	3.69273	0.87385	3.69273	0.86212	3.69273	0.80692	3.69273	0.78198	3.69273	0.54803	3.67657	0.89165	3.67657	0.47788	3.65489	0.60616	3.63347	0.60616	3.60181	0.96307	3.5707	0.81446	3.52927	0.74279
3.69255	0.86308	3.69255	0.87701	3.69255	0.85687	3.69255	0.81421	3.69255	0.78555	3.69255	0.54991	3.67639	0.89258	3.67639	0.47969	3.65472	0.61849	3.6333	0.61849	3.60164	0.9455	3.57053	0.80022	3.52911	0.77105
3.69237	0.87427	3.69237	0.88651	3.69237	0.85929	3.69237	0.82323	3.69237	0.78639	3.69237	0.5599	3.67622	0.8954	3.67621	0.48009	3.65455	0.62357	3.63313	0.62357	3.60147	0.92268	3.57036	0.76464	3.52894	0.79818
3.69219	0.87319	3.69219	0.88154	3.69219	0.85408	3.69219	0.82843	3.69219	0.77883	3.69219	0.56506	3.67604	0.88751	3.67604	0.48474	3.65437	0.63832	3.63296	0.63832	3.6013	0.90224	3.5702	0.72724	3.52878	0.80208
3.69202	0.91949	3.69202	0.92476	3.69202	0.86088	3.69202	0.8751	3.69202	0.81443	3.69202	0.59606	3.67586	0.92733	3.67586	0.50407	3.6542	0.66135	3.63279	0.66135	3.60113	0.86088	3.57003	0.70884	3.52862	0.81969
3.69184	0.93671	3.69184	0.92256	3.69184	0.86725	3.69184	0.88166	3.69184	0.81084	3.69184	0.5967	3.67569	0.92348	3.67569	0.51128	3.65402	0.66107	3.63261	0.66107	3.60097	0.82982	3.56987	0.6934	3.52846	0.8074
3.69166	0.96185	3.69166	0.93157	3.69166	0.87939	3.69166	0.90897	3.69166	0.82142	3.69166	0.59837	3.67551	0.92303	3.67551	0.53106	3.65385	0.66528	3.63244	0.66528	3.6008	0.82665	3.5697	0.67945	3.5283	0.79755
3.69148	0.99042	3.69148	0.93981	3.69148	0.88484	3.69148	0.91601	3.69148	0.8307	3.69148	0.60916	3.67533	0.93146	3.67533	0.53005	3.65367	0.64679	3.63227	0.64679	3.60063	0.79759	3.56953	0.6681	3.52814	0.79121
3.69131	0.99965	3.69131	0.94757	3.69131	0.90078	3.69131	0.9315	3.69131	0.84965	3.69131	0.61675	3.67516	0.93778	3.67516	0.51438	3.6535	0.61739	3.6321	0.61739	3.60046	0.76433	3.56937	0.66795	3.52798	0.78704
3.69113	0.99238	3.69113	0.94501	3.69113	0.8994	3.69113	0.93604	3.69113	0.85846	3.69113	0.62491	3.67498	0.94198	3.67498	0.52093	3.65332	0.62402	3.63192	0.62402	3.60029	0.76668	3.5692	0.70592	3.52781	0.79448
3.69095	0.99853	3.69095	0.92957	3.69095	0.91036	3.69095	0.92389	3.69095	0.85498	3.69095	0.64209	3.6748	0.94684	3.6748	0.56258	3.65315	0.67687	3.63175	0.67687	3.60012	0.82526	3.56903	0.77582	3.52765	0.83428
3.69077	0.98505	3.69077	0.93574	3.69077	0.91168	3.69077	0.93349	3.69077	0.87219	3.69077	0.65627	3.67463	0.9669	3.67463	0.56961	3.65298	0.69463	3.63158	0.69463	3.59995	0.82384	3.56887	0.83082	3.52749	0.81827
3.6906	0.94018	3.6906	0.91803	3.6906	0.87856	3.6906	0.92501	3.6906	0.86541	3.6906	0.64836	3.67445	0.95114	3.67445	0.53567	3.6528	0.67351	3.63141	0.67351	3.59978	0.7487	3.5687	0.86464	3.52733	0.78729
3.69042	0.92527	3.69042	0.9213	3.69042	0.89592	3.69042	0.92741	3.69042	0.87388	3.69042	0.66069	3.67428	0.95975	3.67427	0.52127	3.65263	0.68025	3.63124	0.68025	3.59961	0.71164	3.56854	0.91081	3.52717	0.77836
3.69024	0.87913	3.69024	0.89464	3.69024	0.94439	3.69024	0.90799	3.69024	0.85499	3.69024	0.64783	3.6741	0.93509	3.6741	0.49904	3.65245	0.66493	3.63106	0.66493	3.59944	0.68955	3.56837	0.96984	3.52701	0.76444
3.69006	0.87965	3.69006	0.89079	3.69006	0.97123	3.69006	0.90331	3.69006	0.85244	3.69006	0.65215	3.67392	0.93658	3.67392	0.49809	3.65228	0.65842	3.63089	0.65842	3.59927	0.69065	3.5682	1	3.52685	0.7339
3.68989	0.92636	3.68989	0.92533	3.68989	0.99828	3.68989	0.9351	3.68989	0.88156	3.68989	0.67819	3.67375	0.97327	3.67375	0.51741	3.65211	0.67652	3.63072	0.67652	3.5991	0.74771	3.56804	0.98802	3.52668	0.73005
3.68971	0.92245	3.68971	0.92182	3.68971	1	3.68971	0.92947	3.68971	0.87323	3.68971	0.67543	3.67357	0.97276	3.67357	0.53134	3.65193	0.68275	3.63055	0.68275	3.59894	0.81486	3.56787	0.96429	3.52652	0.7339
3.68953	0.91323	3.68953	0.95068	3.68953	0.95341	3.68953	0.94563	3.68953	0.89025	3.68953	0.68167	3.67339	0.99326	3.67339	0.54137	3.65176	0.68611	3.63037	0.68611	3.59877	0.85159	3.5677	0.88579	3.52636	0.74918
3.68935	0.91691	3.68935	0.96522	3.68935	0.94446	3.68935	0.94411	3.68935	0.89379	3.68935	0.68909	3.67322	0.98938	3.67322	0.55657	3.65158	0.69451	3.6302	0.69451	3.5986	0.8797	3.56754	0.84238	3.5262	0.77646
3.68918	0.92896	3.68918	0.97118	3.68918	0.93209	3.68918	0.96015	3.68918	0.89492	3.68918	0.69553	3.67304	0.97524	3.67304	0.56095	3.65141	0.68301	3.63003	0.68301	3.59843	0.85732	3.56737	0.8029	3.52604	0.7629
3.689	0.95484	3.689	0.98075	3.689	0.94175	3.689	0.97134	3.689	0.89318	3.689	0.71057	3.67287	0.97422	3.67286	0.57671	3.65123	0.69237	3.62986	0.69237	3.59826	0.87933	3.56721	0.80882	3.52588	0.72257
3.68882	0.95099	3.68882	0.95069	3.68882	0.90673	3.68882	0.93218	3.68882	0.84946	3.68882	0.6992	3.67269	0.9483	3.67269	0.58109	3.65106	0.69324	3.62969	0.69324	3.59809	0.87798	3.56704	0.79862	3.52572	0.66319
3.68864	0.96275	3.68864	0.95035	3.68864	0.91986	3.68864	0.92935	3.68864	0.848	3.68864	0.70698	3.67251	0.95359	3.67251	0.58343	3.65089	0.7	3.62951	0.7	3.59792	0.89985	3.56687	0.79528	3.52555	0.62803
3.68847	0.96292	3.68847	0.93401	3.68847	0.93293	3.68847	0.91865	3.68847	0.84093	3.68847	0.69765	3.67234	0.94208	3.67234	0.58165	3.65071	0.7032	3.62934	0.7032	3.59775	0.89406	3.56671	0.80452	3.52539	0.63386
3.68829	0.96585	3.68829	0.93784	3.68829	0.92877	3.68829	0.92406	3.68829	0.85277	3.68829	0.70489	3.67216	0.94871	3.67216	0.57217	3.65054	0.69708	3.62917	0.69708	3.59758	0.8255	3.56654	0.77751	3.52523	0.64671
3.68811	0.95817	3.68811	0.92269	3.68811	0.91447	3.68811	0.90203	3.68811	0.84148	3.68811	0.70152	3.67199	0.93879	3.67198	0.56614	3.65036	0.69603	3.629	0.69603	3.59741	0.76197	3.56637	0.79144	3.52507	0.67353
3.68794	0.96017	3.68794	0.91974	3.68794	0.90455	3.68794	0.89779	3.68794	0.846	3.68794	0.70061	3.67181	0.93372	3.67181	0.56809	3.65019	0.69219	3.62883	0.69219	3.59724	0.69413	3.56621	0.80775	3.52491	0.7007
3.68776	0.98907	3.68776	0.95999	3.68776	0.91372	3.68776	0.92851	3.68776	0.8806	3.68776	0.72344	3.67163	0.96949	3.67163	0.58463	3.65002	0.69356	3.62865	0.69356	3.59708	0.69963	3.56604	0.85214	3.52475	0.75566
3.68758	0.99791	3.68758	0.96744	3.68758	0.91199	3.68758	0.93168	3.68758	0.88355	3.68758	0.72453	3.67146	0.96548	3.67146	0.59983	3.64984	0.68942	3.62848	0.68942	3.59691	0.69505	3.56588	0.85971	3.52459	0.80622
3.6874	0.98706	3.6874	0.9517	3.6874	0.91988	3.6874	0.90442	3.6874	0.85507	3.6874	0.71662	3.67128	0.949	3.67128	0.60913	3.64967	0.6821	3.62831	0.6821	3.59674	0.72721	3.56571	0.85256	3.52443	0.82653
3.68723	0.98531	3.68723	0.96021	3.68723	0.91222	3.68723	0.91535	3.68723	0.85508	3.68723	0.72396	3.67111	0.95801	3.6711	0.61481	3.6495	0.67837	3.62814	0.67837	3.59657	0.75037	3.56554	0.8583	3.52426	0.84352
3.68705	1	3.68705	1	3.68705	0.91744	3.68705	0.96649	3.68705	0.89386	3.68705	0.74716	3.67093	1	3.67093	0.62112	3.64932	0.68383	3.62797	0.68383	3.5964	0.76193	3.56538	0.86534	3.5241	0.82297
3.68687	0.98151	3.68687	0.99356	3.68687	0.91767	3.68687	0.9702	3.68687	0.8934	3.68687	0.74076	3.67075	0.99527	3.67075	0.61738	3.64915	0.68215	3.6278	0.68215	3.59623	0.73826	3.56521	0.88985	3.52394	0.8045
3.6867	0.96405	3.6867	0.98634	3.6867	0.92496	3.6867	0.98073	3.6867	0.8993	3.6867	0.7295	3.67058	0.97363	3.67058	0.61596	3.64897	0.6749	3.62762	0.6749	3.59606	0.6778	3.56505	0.88243	3.52378	0.75232
3.68652	0.96154	3.68652	0.98646	3.68652	0.92322	3.68652	0.98171	3.68652	0.90923	3.68652	0.73314	3.6704	0.96433	3.6704	0.61401	3.6488	0.68031	3.62745	0.68031	3.59589	0.64169	3.56488	0.92611	3.52362	0.72651
3.68634	0.96061	3.68634	0.9802	3.68634	0.93067	3.68634	0.97849	3.68634	0.91841	3.68634	0.73327	3.67023	0.95537	3.67022	0.61868	3.64863	0.6942	3.62728	0.6942	3.59572	0.61735	3.56471	0.96136	3.52346	0.69103
3.68616	0.9641	3.68616	0.98745	3.68616	0.92952	3.68616	0.9747	3.68616	0.93764	3.68616	0.7373	3.67005	0.96342	3.67005	0.63119	3.64845	0.70983	3.62711	0.70983	3.59556	0.62393	3.56455	0.95938	3.5233	0.64295
3.68599	0.99146	3.68599	0.98103	3.68599	0.9181	3.68599	0.96692	3.68599	0.9441	3.68599	0.74262	3.66987	0.96814	3.66987	0.66697	3.64828	0.7553	3.62694	0.7553	3.59539	0.64705	3.56438	0.91569	3.52314	0.58898
3.68581	0.99178	3.68581	0.97076	3.68581	0.92607	3.68581	0.96404	3.68581	0.95203	3.68581	0.74457	3.6697	0.96864	3.6697	0.67617	3.6481	0.7633	3.62676	0.7633	3.59522	0.69145	3.56422	0.91237	3.52298	0.56872
3.68563	0.98544	3.68563	0.95761	3.68563	0.92686	3.68563	0.96301	3.68563	0.95959	3.68563	0.74547	3.66952	0.96302	3.66952	0.65617	3.64793	0.7443	3.62659	0.7443	3.59505	0.72787	3.56405	0.913	3.52282	0.57707
3.68546	0.98164	3.68546	0.94111	3.68546	0.9369	3.68546	0.96442	3.68546	0.96029	3.68546	0.74443	3.66935	0.94328	3.66935	0.64936	3.64776	0.74484	3.62642	0.74484	3.59488	0.75659	3.56389	0.90877	3.52265	0.60094
3.68528	0.97879	3.68528	0.95054	3.68528	0.92512	3.68528	0.99335	3.68528	0.98662	3.68528	0.75735	3.66917	0.94444	3.66917	0.64559	3.64758	0.74881	3.62625	0.74881	3.59471	0.81124	3.56372	0.89643	3.52249	0.65489
3.6851	0.98539	3.6851	0.94665	3.6851	0.93663	3.6851	1	3.6851	0.99776	3.6851	0.76721	3.66899	0.93999	3.66899	0.6428	3.64741	0.75108	3.62608	0.75108	3.59454	0.8388	3.56355	0.86525	3.52233	0.71413
3.68492	0.996	3.68492	0.95121	3.68492	0.9514	3.68492	0.99517	3.68492	0.99807	3.68492	0.78641	3.66882	0.94812	3.66882	0.63413	3.64724	0.73979	3.62591	0.73979	3.59437	0.81949	3.56339	0.80563	3.52217	0.70235
3.68475	0.99968	3.68475	0.94736	3.68475	0.96239	3.68475	0.99357	3.68475	0.98911	3.68475	0.79535	3.66864	0.94417	3.66864	0.62934	3.64706	0.74696	3.62573	0.74696	3.59421	0.80291	3.56322	0.76096	3.52201	0.71626
3.68457	0.97365	3.68457	0.9188	3.68457	0.95229	3.68457	0.97662	3.68457	0.95868	3.68457	0.7869	3.66847	0.91081	3.66847	0.60924	3.64689	0.7376	3.62556	0.7376	3.59404	0.78272	3.56306	0.73755	3.52185	0.7386
3.68439	0.97243	3.68439	0.91834	3.68439	0.94397	3.68439	0.97518	3.68439	0.95225	3.68439	0.79231	3.66829	0.90389	3.66829	0.61203	3.64671	0.74891	3.62539	0.74891	3.59387	0.75602	3.56289	0.69676	3.52169	0.76288
3.68422	0.93158	3.68422	0.90901	3.68422	0.95864	3.68422	0.96748	3.68422	0.94534	3.68422	0.76789	3.66812	0.87728	3.66812	0.5993	3.64654	0.73547	3.62522	0.73547	3.5937	0.75573	3.56273	0.67266	3.52153	0.76395
3.68404	0.92462	3.68404	0.90862	3.68404	0.95829	3.68404	0.96404	3.68404	0.95272	3.68404	0.76968	3.66794	0.87244	3.66794	0.6167	3.64637	0.74448	3.62505	0.74448	3.59353	0.7623	3.56256	0.66374	3.52137	0.75591
3.68386	0.94309	3.68386	0.90472	3.68386	0.9397	3.68386	0.95138	3.68386	0.95763	3.68386	0.78086	3.66776	0.87699	3.66776	0.66367	3.64619	0.78899	3.62488	0.78899	3.59336	0.81989	3.56239	0.68754	3.52121	0.77497
3.68369	0.93146	3.68369	0.90811	3.68369	0.92944	3.68369	0.94806	3.68369	0.96654	3.68369	0.78802	3.66759	0.89089	3.66759	0.6638	3.64602	0.78151	3.6247	0.78151	3.59319	0.8112	3.56223	0.68682	3.52104	0.76368
3.68351	0.93133	3.68351	0.91578	3.68351	0.94707	3.68351	0.9472	3.68351	0.97238	3.68351	0.81148	3.66741	0.91356	3.66741	0.66042	3.64585	0.77349	3.62453	0.77349	3.59303	0.78321	3.56206	0.67029	3.52088	0.75858
3.68333	0.91748	3.68333	0.9132	3.68333	0.95173	3.68333	0.94484	3.68333	0.96984	3.68333	0.812	3.66724	0.92088	3.66724	0.66538	3.64567	0.76886	3.62436	0.76886	3.59286	0.77728	3.5619	0.6651	3.52072	0.78945
3.68316	0.92445	3.68316	0.89181	3.68316	0.97096	3.68316	0.90589	3.68316	0.9373	3.68316	0.81023	3.66706	0.92134	3.66706	0.68009	3.6455	0.78293	3.62419	0.78293	3.59269	0.79041	3.56173	0.66495	3.52056	0.83484
3.68298	0.92252	3.68298	0.89486	3.68298	0.96615	3.68298	0.91096	3.68298	0.9462	3.68298	0.81198	3.66689	0.92547	3.66689	0.68502	3.64533	0.78553	3.62402	0.78553	3.59252	0.80962	3.56157	0.654	3.5204	0.86726
3.6828	0.91189	3.6828	0.88688	3.6828	0.9822	3.6828	0.92326	3.6828	0.95378	3.6828	0.80921	3.66671	0.91479	3.66671	0.69042	3.64515	0.79063	3.62385	0.79063	3.59235	0.80531	3.5614	0.60466	3.52024	0.85379
3.68263	0.93252	3.68263	0.89092	3.68263	0.97569	3.68263	0.93057	3.68263	0.96192	3.68263	0.81587	3.66654	0.91265	3.66654	0.70464	3.64498	0.81257	3.62368	0.81257	3.59218	0.82759	3.56123	0.62623	3.52008	0.90065
3.68245	0.96062	3.68245	0.92224	3.68245	0.94519	3.68245	0.95214	3.68245	0.98648	3.68245	0.84443	3.66636	0.93323	3.66636	0.7255	3.64481	0.84672	3.6235	0.84672	3.59201	0.84917	3.56107	0.65944	3.51992	0.93702
3.68227	0.97133	3.68227	0.92683	3.68227	0.94757	3.68227	0.95794	3.68227	0.9774	3.68227	0.84845	3.66618	0.92648	3.66618	0.73084	3.64463	0.85377	3.62333	0.85377	3.59185	0.82266	3.5609	0.69305	3.51976	0.90606
3.6821	0.94793	3.6821	0.91298	3.6821	0.94631	3.6821	0.96272	3.6821	0.95992	3.6821	0.82929	3.66601	0.90142	3.66601	0.73822	3.64446	0.86038	3.62316	0.86038	3.59168	0.82929	3.56074	0.77846	3.5196	0.88838
3.68192	0.95093	3.68192	0.91196	3.68192	0.9562	3.68192	0.95594	3.68192	0.95045	3.68192	0.837	3.66583	0.90001	3.66583	0.75501	3.64429	0.8655	3.62299	0.8655	3.59151	0.8102	3.56057	0.83069	3.51944	0.82885
3.68174	0.93289	3.68174	0.89532	3.68174	0.95839	3.68174	0.92044	3.68174	0.92802	3.68174	0.8351	3.66566	0.88955	3.66566	0.76701	3.64411	0.86042	3.62282	0.86042	3.59134	0.79741	3.56041	0.8588	3.51928	0.7819
3.68157	0.94537	3.68157	0.90136	3.68157	0.94389	3.68157	0.91531	3.68157	0.93645	3.68157	0.84949	3.66548	0.89656	3.66548	0.77275	3.64394	0.84423	3.62265	0.84423	3.59117	0.78427	3.56024	0.86739	3.51912	0.74949
3.68139	0.96659	3.68139	0.90029	3.68139	0.93323	3.68139	0.90398	3.68139	0.94192	3.68139	0.85385	3.66531	0.89733	3.66531	0.77174	3.64377	0.82382	3.62248	0.82382	3.591	0.72828	3.56008	0.83576	3.51895	0.67664
3.68121	0.97031	3.68121	0.88656	3.68121	0.91354	3.68121	0.89894	3.68121	0.93969	3.68121	0.84536	3.66513	0.88539	3.66513	0.7681	3.64359	0.81117	3.6223	0.81117	3.59084	0.72028	3.55991	0.83533	3.51879	0.65511
3.68104	0.97463	3.68104	0.8872	3.68104	0.89472	3.68104	0.90219	3.68104	0.94612	3.68104	0.84405	3.66496	0.87301	3.66496	0.76076	3.64342	0.80885	3.62213	0.80885	3.59067	0.74045	3.55974	0.84819	3.51863	0.66324
3.68086	0.97492	3.68086	0.87954	3.68086	0.88871	3.68086	0.90142	3.68086	0.94937	3.68086	0.8539	3.66478	0.86864	3.66478	0.74787	3.64325	0.81429	3.62196	0.81429	3.5905	0.74937	3.55958	0.83578	3.51847	0.66987
3.68068	0.95839	3.68068	0.87859	3.68068	0.88757	3.68068	0.9256	3.68068	0.96816	3.68068	0.86948	3.66461	0.87608	3.66461	0.73609	3.64307	0.81767	3.62179	0.81767	3.59033	0.74902	3.55941	0.81511	3.51831	0.67014
3.68051	0.94258	3.68051	0.86897	3.68051	0.87583	3.68051	0.91679	3.68051	0.9695	3.68051	0.87478	3.66443	0.87373	3.66443	0.73376	3.6429	0.82046	3.62162	0.82046	3.59016	0.7562	3.55925	0.83405	3.51815	0.69364
3.68033	0.94026	3.68033	0.85449	3.68033	0.88337	3.68033	0.87549	3.68033	0.94978	3.68033	0.88272	3.66426	0.87024	3.66425	0.74508	3.64273	0.82965	3.62145	0.82965	3.58999	0.76803	3.55908	0.8418	3.51799	0.70782
3.68015	0.93456	3.68015	0.85102	3.68015	0.86837	3.68015	0.87866	3.68015	0.95594	3.68015	0.88813	3.66408	0.8709	3.66408	0.74937	3.64255	0.83156	3.62128	0.83156	3.58983	0.77961	3.55892	0.86299	3.51783	0.71466
3.67998	0.95703	3.67998	0.87903	3.67998	0.87317	3.67998	0.93017	3.67998	1	3.67998	0.91355	3.6639	0.89658	3.6639	0.76475	3.64238	0.85343	3.62111	0.85343	3.58966	0.79313	3.55875	0.86488	3.51767	0.72593
3.6798	0.94977	3.6798	0.86831	3.6798	0.87856	3.6798	0.92524	3.6798	0.99526	3.6798	0.90009	3.66373	0.88614	3.66373	0.76515	3.64221	0.85409	3.62093	0.85409	3.58949	0.81578	3.55859	0.88389	3.51751	0.74695
3.67962	0.93235	3.67962	0.8594	3.67962	0.87089	3.67962	0.92332	3.67962	0.99156	3.67962	0.87113	3.66355	0.8733	3.66355	0.74241	3.64203	0.81965	3.62076	0.81965	3.58932	0.86458	3.55842	0.91007	3.51735	0.78502
3.67945	0.94291	3.67945	0.85371	3.67945	0.86762	3.67945	0.9151	3.67945	0.9836	3.67945	0.86322	3.66338	0.8734	3.66338	0.75074	3.64186	0.80974	3.62059	0.80974	3.58915	0.88606	3.55826	0.90749	3.51719	0.80989
3.67927	0.93269	3.67927	0.82785	3.67927	0.86339	3.67927	0.8968	3.67927	0.95253	3.67927	0.84305	3.6632	0.84854	3.6632	0.76353	3.64169	0.80507	3.62042	0.80507	3.58899	0.90204	3.55809	0.88553	3.51703	0.79143
3.6791	0.93516	3.6791	0.82318	3.6791	0.8628	3.6791	0.89589	3.6791	0.93604	3.6791	0.84368	3.66303	0.84351	3.66303	0.78494	3.64151	0.8114	3.62025	0.8114	3.58882	0.91307	3.55793	0.86807	3.51687	0.75112
3.67892	0.95673	3.67892	0.82543	3.67892	0.85717	3.67892	0.89225	3.67892	0.92426	3.67892	0.87364	3.66285	0.84953	3.66285	0.80892	3.64134	0.82226	3.62008	0.82226	3.58865	0.92426	3.55776	0.86089	3.51671	0.72555
3.67874	0.94235	3.67874	0.82249	3.67874	0.86217	3.67874	0.89178	3.67874	0.90911	3.67874	0.88217	3.66268	0.84733	3.66268	0.81424	3.64117	0.8175	3.61991	0.8175	3.58848	0.92837	3.5576	0.87575	3.51655	0.7419
3.67857	0.95678	3.67857	0.83344	3.67857	0.88747	3.67857	0.89475	3.67857	0.91135	3.67857	0.92827	3.6625	0.87277	3.6625	0.83148	3.64099	0.8285	3.61974	0.8285	3.58831	0.90642	3.55743	0.85984	3.51639	0.74192
3.67839	0.93645	3.67839	0.8353	3.67839	0.8934	3.67839	0.8998	3.67839	0.9142	3.67839	0.94141	3.66233	0.87356	3.66233	0.8454	3.64082	0.84	3.61957	0.84	3.58814	0.89932	3.55726	0.87807	3.51623	0.74669
3.67821	0.89419	3.67821	0.83676	3.67821	0.89889	3.67821	0.88124	3.67821	0.91508	3.67821	0.93806	3.66215	0.86385	3.66215	0.8376	3.64065	0.8344	3.61939	0.8344	3.58798	0.89142	3.5571	0.85922	3.51606	0.71996
3.67804	0.88614	3.67804	0.83538	3.67804	0.88783	3.67804	0.8725	3.67804	0.92983	3.67804	0.94669	3.66198	0.85434	3.66198	0.83267	3.64047	0.83649	3.61922	0.83649	3.58781	0.90941	3.55693	0.88658	3.5159	0.69756
3.67786	0.85866	3.67786	0.83583	3.67786	0.85791	3.67786	0.87833	3.67786	0.94998	3.67786	0.92328	3.6618	0.84158	3.6618	0.80078	3.6403	0.81263	3.61905	0.81263	3.58764	0.91579	3.55677	0.921	3.51574	0.70402
3.67768	0.87194	3.67768	0.83201	3.67768	0.85247	3.67768	0.87262	3.67768	0.9545	3.67768	0.92672	3.66163	0.84192	3.66163	0.79376	3.64013	0.81655	3.61888	0.81655	3.58747	0.90014	3.5566	0.96088	3.51558	0.73096
3.67751	0.90389	3.67751	0.82839	3.67751	0.86328	3.67751	0.88306	3.67751	0.96003	3.67751	0.9429	3.66145	0.8527	3.66145	0.80213	3.63996	0.84001	3.61871	0.84001	3.5873	0.87604	3.55644	0.9696	3.51542	0.76762
3.67733	0.9193	3.67733	0.81846	3.67733	0.8558	3.67733	0.87192	3.67733	0.94433	3.67733	0.95128	3.66128	0.85767	3.66128	0.80327	3.63978	0.85816	3.61854	0.85816	3.58714	0.83186	3.55627	0.9859	3.51526	0.83579
3.67716	0.9036	3.67716	0.79046	3.67716	0.85171	3.67716	0.85646	3.67716	0.91422	3.67716	0.93208	3.6611	0.83662	3.6611	0.80581	3.63961	0.88163	3.61837	0.88163	3.58697	0.82761	3.55611	0.9929	3.5151	0.94305
3.67698	0.89022	3.67698	0.78588	3.67698	0.84651	3.67698	0.86065	3.67698	0.91328	3.67698	0.93591	3.66093	0.83597	3.66093	0.81179	3.63944	0.89783	3.6182	0.89783	3.5868	0.80392	3.55594	0.97872	3.51494	0.99301
3.6768	0.85893	3.6768	0.79471	3.6768	0.8256	3.6768	0.87408	3.6768	0.92804	3.6768	0.93874	3.66075	0.84156	3.66075	0.81246	3.63926	0.89644	3.61803	0.89644	3.58663	0.82378	3.55578	0.97179	3.51478	1
3.67663	0.84241	3.67663	0.79083	3.67663	0.81582	3.67663	0.87712	3.67663	0.93093	3.67663	0.93587	3.66058	0.8354	3.66058	0.82232	3.63909	0.89221	3.61786	0.89221	3.58646	0.83819	3.55561	0.93008	3.51462	0.94359
3.67645	0.80611	3.67645	0.7697	3.67645	0.80714	3.67645	0.87867	3.67645	0.92553	3.67645	0.91031	3.6604	0.81063	3.6604	0.82376	3.63892	0.88791	3.61769	0.88791	3.5863	0.84913	3.55545	0.86366	3.51446	0.84473
3.67628	0.79176	3.67628	0.76517	3.67628	0.80409	3.67628	0.88214	3.67628	0.92993	3.67628	0.91087	3.66023	0.80984	3.66023	0.83184	3.63875	0.89603	3.61751	0.89603	3.58613	0.88868	3.55528	0.81305	3.5143	0.7621
3.6761	0.79772	3.6761	0.76278	3.6761	0.799	3.6761	0.87243	3.6761	0.92808	3.6761	0.9283	3.66005	0.80769	3.66005	0.82113	3.63857	0.8881	3.61734	0.8881	3.58596	0.9342	3.55512	0.76916	3.51414	0.68575
3.67592	0.79204	3.67592	0.75406	3.67592	0.79326	3.67592	0.86413	3.67592	0.92383	3.67592	0.93277	3.65988	0.79813	3.65988	0.81575	3.6384	0.8905	3.61717	0.8905	3.58579	0.97453	3.55495	0.7264	3.51398	0.65923
3.67575	0.77592	3.67575	0.7354	3.67575	0.80424	3.67575	0.84194	3.67575	0.90731	3.67575	0.91354	3.6597	0.78299	3.6597	0.82456	3.63823	0.9121	3.617	0.9121	3.58562	0.98506	3.55479	0.71166	3.51382	0.65936
3.67557	0.78054	3.67557	0.73286	3.67557	0.79739	3.67557	0.83658	3.67557	0.90244	3.67557	0.91108	3.65953	0.78087	3.65953	0.8264	3.63805	0.91764	3.61683	0.91764	3.58546	0.9466	3.55462	0.70696	3.51366	0.66947
3.6754	0.80838	3.6754	0.75345	3.6754	0.81679	3.6754	0.84295	3.6754	0.92144	3.6754	0.95036	3.65935	0.81569	3.65935	0.82256	3.63788	0.91068	3.61666	0.91068	3.58529	0.88489	3.55446	0.70617	3.5135	0.63181
3.67522	0.81655	3.67522	0.75599	3.67522	0.80694	3.67522	0.83741	3.67522	0.92957	3.67522	0.96082	3.65918	0.81858	3.65918	0.82338	3.63771	0.90524	3.61649	0.90524	3.58512	0.85488	3.55429	0.74501	3.51334	0.64342
3.67504	0.80538	3.67504	0.76821	3.67504	0.81753	3.67504	0.84989	3.67504	0.95566	3.67504	0.96014	3.659	0.82304	3.659	0.84323	3.63754	0.91228	3.61632	0.91228	3.58495	0.79438	3.55413	0.73195	3.51318	0.65495
3.67487	0.79822	3.67487	0.75927	3.67487	0.82563	3.67487	0.83174	3.67487	0.94988	3.67487	0.97327	3.65883	0.81781	3.65883	0.86807	3.63736	0.92947	3.61615	0.92947	3.58479	0.75909	3.55396	0.73234	3.51302	0.69691
3.67469	0.81333	3.67469	0.7443	3.67469	0.81381	3.67469	0.81095	3.67469	0.92899	3.67469	1	3.65865	0.81531	3.65865	0.90307	3.63719	0.96674	3.61598	0.96674	3.58462	0.7134	3.5538	0.71837	3.51286	0.71435
3.67452	0.80461	3.67452	0.74032	3.67452	0.80632	3.67452	0.80806	3.67452	0.91179	3.67452	0.99566	3.65848	0.8057	3.65848	0.90827	3.63702	0.9891	3.61581	0.9891	3.58445	0.70311	3.55363	0.70891	3.5127	0.73112
3.67434	0.78059	3.67434	0.7375	3.67434	0.79137	3.67434	0.81945	3.67434	0.901	3.67434	0.96461	3.6583	0.78599	3.6583	0.91152	3.63684	0.99382	3.61564	0.99382	3.58428	0.70761	3.55347	0.68487	3.51254	0.72275
3.67416	0.76317	3.67416	0.73256	3.67416	0.79377	3.67416	0.81876	3.67416	0.88363	3.67416	0.94474	3.65813	0.77526	3.65813	0.90869	3.63667	0.98604	3.61547	0.98604	3.58411	0.74755	3.5533	0.7127	3.51238	0.7062
3.67399	0.75138	3.67399	0.74595	3.67399	0.7853	3.67399	0.8192	3.67399	0.88596	3.67399	0.95942	3.65796	0.79052	3.65795	0.87845	3.6365	0.94039	3.61529	0.94039	3.58395	0.79475	3.55314	0.73679	3.51222	0.66771
3.67381	0.74489	3.67381	0.74505	3.67381	0.78669	3.67381	0.8126	3.67381	0.8789	3.67381	0.95658	3.65778	0.786	3.65778	0.87279	3.63633	0.93034	3.61512	0.93034	3.58378	0.84115	3.55297	0.76243	3.51206	0.64382
3.67364	0.7471	3.67364	0.74327	3.67364	0.78748	3.67364	0.79903	3.67364	0.87435	3.67364	0.96049	3.65761	0.78258	3.65761	0.8761	3.63615	0.92224	3.61495	0.92224	3.58361	0.89075	3.55281	0.81717	3.5119	0.62549
3.67346	0.74651	3.67346	0.73741	3.67346	0.78711	3.67346	0.78701	3.67346	0.87509	3.67346	0.95092	3.65743	0.77204	3.65743	0.88115	3.63598	0.91474	3.61478	0.91474	3.58344	0.87784	3.55264	0.83576	3.51174	0.60974
3.67328	0.73904	3.67328	0.73546	3.67328	0.77175	3.67328	0.78139	3.67328	0.88319	3.67328	0.93938	3.65726	0.76647	3.65726	0.87819	3.63581	0.9066	3.61461	0.9066	3.58328	0.86482	3.55248	0.84524	3.51158	0.61785
3.67311	0.73772	3.67311	0.73879	3.67311	0.76167	3.67311	0.77669	3.67311	0.88922	3.67311	0.9298	3.65708	0.76751	3.65708	0.87377	3.63564	0.91557	3.61444	0.91557	3.58311	0.85955	3.55231	0.87506	3.51142	0.64451
3.67293	0.73385	3.67293	0.7437	3.67293	0.74577	3.67293	0.80316	3.67293	0.90222	3.67293	0.91872	3.65691	0.76822	3.65691	0.86491	3.63546	0.92521	3.61427	0.92521	3.58294	0.79473	3.55215	0.85605	3.51126	0.63228
3.67276	0.73306	3.67276	0.7395	3.67276	0.74545	3.67276	0.81069	3.67276	0.89269	3.67276	0.91096	3.65673	0.76908	3.65673	0.8671	3.63529	0.93772	3.6141	0.93772	3.58277	0.76999	3.55199	0.88137	3.5111	0.63682
3.67258	0.73015	3.67258	0.73877	3.67258	0.75216	3.67258	0.8175	3.67258	0.88553	3.67258	0.91098	3.65656	0.77319	3.65656	0.85018	3.63512	0.90399	3.61393	0.90399	3.58261	0.75809	3.55182	0.91217	3.51094	0.61798
3.67241	0.73233	3.67241	0.72847	3.67241	0.75272	3.67241	0.81647	3.67241	0.87282	3.67241	0.91755	3.65638	0.77429	3.65638	0.86031	3.63495	0.88868	3.61376	0.88868	3.58244	0.7455	3.55166	0.87304	3.51078	0.614
3.67223	0.75454	3.67223	0.71771	3.67223	0.7892	3.67223	0.80508	3.67223	0.86115	3.67223	0.93184	3.65621	0.78213	3.65621	0.89183	3.63477	0.88904	3.61359	0.88904	3.58227	0.75373	3.55149	0.79626	3.51062	0.62277
3.67205	0.75767	3.67205	0.70967	3.67205	0.78988	3.67205	0.80007	3.67205	0.85574	3.67205	0.93687	3.65603	0.78298	3.65603	0.89811	3.6346	0.87297	3.61342	0.87297	3.5821	0.75451	3.55133	0.75425	3.51046	0.62571
3.67188	0.75382	3.67188	0.69646	3.67188	0.79829	3.67188	0.78239	3.67188	0.8469	3.67188	0.93722	3.65586	0.77114	3.65586	0.90677	3.63443	0.8816	3.61325	0.8816	3.58194	0.75316	3.55116	0.74811	3.5103	0.64705
3.6717	0.74911	3.6717	0.69082	3.6717	0.79697	3.6717	0.77329	3.6717	0.84628	3.6717	0.93516	3.65569	0.75628	3.65568	0.89575	3.63426	0.88273	3.61308	0.88273	3.58177	0.73857	3.551	0.76126	3.51014	0.63553
3.67153	0.72946	3.67153	0.68996	3.67153	0.77054	3.67153	0.77625	3.67153	0.8534	3.67153	0.91792	3.65551	0.73338	3.65551	0.88806	3.63408	0.88164	3.61291	0.88164	3.5816	0.7105	3.55083	0.77619	3.50998	0.61812
3.67135	0.70626	3.67135	0.69337	3.67135	0.76221	3.67135	0.77469	3.67135	0.86395	3.67135	0.92016	3.65534	0.72591	3.65534	0.89068	3.63391	0.88403	3.61274	0.88403	3.58143	0.68987	3.55067	0.79025	3.50982	0.6048
3.67118	0.68961	3.67118	0.69693	3.67118	0.75743	3.67118	0.77341	3.67118	0.86826	3.67118	0.94725	3.65516	0.73214	3.65516	0.89818	3.63374	0.89083	3.61257	0.89083	3.58127	0.68728	3.5505	0.79801	3.50966	0.57043
3.671	0.66573	3.671	0.69081	3.671	0.75838	3.671	0.77136	3.671	0.86287	3.671	0.9457	3.65499	0.72516	3.65499	0.90925	3.63357	0.91351	3.6124	0.91351	3.5811	0.68697	3.55034	0.79578	3.5095	0.54703
3.67082	0.64991	3.67082	0.67104	3.67082	0.75731	3.67082	0.75108	3.67082	0.84449	3.67082	0.93399	3.65481	0.71161	3.65481	0.92308	3.63339	0.93825	3.61223	0.93825	3.58093	0.67009	3.55017	0.78903	3.50934	0.52602
3.67065	0.64005	3.67065	0.66394	3.67065	0.7597	3.67065	0.74441	3.67065	0.84881	3.67065	0.93273	3.65464	0.70963	3.65464	0.91353	3.63322	0.94759	3.61206	0.94759	3.58076	0.63365	3.55001	0.78666	3.50918	0.53132
3.67047	0.6165	3.67047	0.66298	3.67047	0.74628	3.67047	0.73764	3.67047	0.86019	3.67047	0.91803	3.65446	0.71184	3.65446	0.89797	3.63305	0.93791	3.61188	0.93791	3.5806	0.60847	3.54985	0.794	3.50902	0.55823
3.6703	0.61535	3.6703	0.65429	3.6703	0.73612	3.6703	0.72438	3.6703	0.85553	3.6703	0.91546	3.65429	0.70571	3.65429	0.89164	3.63288	0.92678	3.61171	0.92678	3.58043	0.59169	3.54968	0.8106	3.50886	0.58373
3.67012	0.61063	3.67012	0.63497	3.67012	0.73151	3.67012	0.7032	3.67012	0.82947	3.67012	0.9018	3.65412	0.68247	3.65412	0.89768	3.6327	0.90666	3.61154	0.90666	3.58026	0.57186	3.54952	0.80459	3.5087	0.56814
3.66995	0.61194	3.66995	0.63524	3.66995	0.72815	3.66995	0.69463	3.66995	0.81929	3.66995	0.90607	3.65394	0.68285	3.65394	0.91668	3.63253	0.89102	3.61137	0.89102	3.58009	0.60302	3.54935	0.835	3.50854	0.58718
3.66977	0.62341	3.66977	0.63767	3.66977	0.70697	3.66977	0.68879	3.66977	0.81254	3.66977	0.91417	3.65377	0.68764	3.65377	0.94288	3.63236	0.88744	3.6112	0.88744	3.57993	0.65741	3.54919	0.86544	3.50838	0.64021
3.6696	0.62606	3.6696	0.63564	3.6696	0.70387	3.6696	0.68897	3.6696	0.80615	3.6696	0.90967	3.65359	0.68364	3.65359	0.95045	3.63219	0.87889	3.61103	0.87889	3.57976	0.68883	3.54902	0.82542	3.50822	0.67404
3.66942	0.62506	3.66942	0.63102	3.66942	0.69791	3.66942	0.69344	3.66942	0.80217	3.66942	0.89674	3.65342	0.67917	3.65342	0.95334	3.63202	0.87878	3.61086	0.87878	3.57959	0.71993	3.54886	0.72442	3.50806	0.68272
3.66924	0.62932	3.66924	0.62575	3.66924	0.68935	3.66924	0.69876	3.66924	0.80422	3.66924	0.88991	3.65324	0.67745	3.65324	0.93806	3.63184	0.87736	3.61069	0.87736	3.57942	0.74851	3.54869	0.65313	3.5079	0.69255
3.66907	0.63518	3.66907	0.61601	3.66907	0.69781	3.66907	0.7117	3.66907	0.81176	3.66907	0.88822	3.65307	0.6727	3.65307	0.90211	3.63167	0.85393	3.61052	0.85393	3.57926	0.77341	3.54853	0.58457	3.50774	0.66698
3.66889	0.63843	3.66889	0.61834	3.66889	0.68459	3.66889	0.71666	3.66889	0.82384	3.66889	0.89764	3.6529	0.67707	3.6529	0.89924	3.6315	0.85399	3.61035	0.85399	3.57909	0.79035	3.54837	0.56416	3.50758	0.64638
3.66872	0.64319	3.66872	0.63069	3.66872	0.6828	3.66872	0.71624	3.66872	0.83478	3.66872	0.90652	3.65272	0.68283	3.65272	0.91319	3.63133	0.86807	3.61018	0.86807	3.57892	0.80911	3.5482	0.5873	3.50742	0.64134
3.66854	0.64497	3.66854	0.62918	3.66854	0.67528	3.66854	0.7111	3.66854	0.8341	3.66854	0.90606	3.65255	0.6821	3.65255	0.93476	3.63115	0.89082	3.61001	0.89082	3.57876	0.81433	3.54804	0.64334	3.50726	0.64001
3.66837	0.65576	3.66837	0.63901	3.66837	0.66169	3.66837	0.72137	3.66837	0.84796	3.66837	0.92284	3.65237	0.69843	3.65237	0.9737	3.63098	0.93275	3.60984	0.93275	3.57859	0.81005	3.54787	0.71142	3.5071	0.64085
3.66819	0.66263	3.66819	0.62959	3.66819	0.65815	3.66819	0.71744	3.66819	0.84034	3.66819	0.92109	3.6522	0.69468	3.6522	0.98516	3.63081	0.95018	3.60967	0.95018	3.57842	0.7954	3.54771	0.77337	3.50694	0.67177
3.66802	0.66412	3.66802	0.61227	3.66802	0.65673	3.66802	0.71086	3.66802	0.8223	3.66802	0.92112	3.65202	0.68241	3.65202	1	3.63064	0.97809	3.6095	0.97809	3.57825	0.74722	3.54754	0.74831	3.50679	0.70473
3.66784	0.66685	3.66784	0.60951	3.66784	0.65323	3.66784	0.71235	3.66784	0.82146	3.66784	0.93013	3.65185	0.67685	3.65185	0.98356	3.63047	0.97666	3.60933	0.97666	3.57809	0.75043	3.54738	0.76389	3.50663	0.74903
3.66767	0.66715	3.66767	0.58863	3.66767	0.62856	3.66767	0.68808	3.66767	0.79424	3.66767	0.93033	3.65168	0.66395	3.65168	0.94762	3.63029	0.94266	3.60916	0.94266	3.57792	0.77664	3.54721	0.7914	3.50647	0.75413
3.66749	0.67859	3.66749	0.58351	3.66749	0.61492	3.66749	0.68765	3.66749	0.79261	3.66749	0.9366	3.6515	0.66816	3.6515	0.95124	3.63012	0.9395	3.60899	0.9395	3.57775	0.80048	3.54705	0.79148	3.50631	0.72695
3.66732	0.69161	3.66732	0.59168	3.66732	0.5837	3.66732	0.70354	3.66732	0.80594	3.66732	0.93611	3.65133	0.68486	3.65133	0.94591	3.62995	0.91239	3.60882	0.91239	3.57759	0.76312	3.54689	0.70958	3.50615	0.62555
3.66714	0.70271	3.66714	0.58047	3.66714	0.5846	3.66714	0.69812	3.66714	0.79578	3.66714	0.91892	3.65115	0.68305	3.65115	0.95695	3.62978	0.90667	3.60865	0.90667	3.57742	0.75868	3.54672	0.66187	3.50599	0.56268
3.66697	0.70731	3.66697	0.57812	3.66697	0.58731	3.66697	0.69882	3.66697	0.79177	3.66697	0.90555	3.65098	0.68747	3.65098	0.95546	3.62961	0.89473	3.60848	0.89473	3.57725	0.77922	3.54656	0.66179	3.50583	0.53997
3.66679	0.70777	3.66679	0.57582	3.66679	0.59338	3.66679	0.6949	3.66679	0.78563	3.66679	0.90438	3.65081	0.68849	3.65081	0.956	3.62943	0.90586	3.60831	0.90586	3.57708	0.77644	3.54639	0.66346	3.50567	0.52974
3.66661	0.69595	3.66661	0.5675	3.66661	0.61275	3.66661	0.66718	3.66661	0.76203	3.66661	0.89554	3.65063	0.67775	3.65063	0.9724	3.62926	0.95629	3.60814	0.95629	3.57692	0.77349	3.54623	0.68806	3.50551	0.58999
3.66644	0.66717	3.66644	0.57068	3.66644	0.61078	3.66644	0.66142	3.66644	0.76162	3.66644	0.90569	3.65046	0.67764	3.65046	0.96583	3.62909	0.9837	3.60797	0.9837	3.57675	0.76611	3.54606	0.70789	3.50535	0.6576
3.66626	0.64514	3.66626	0.58505	3.66626	0.59961	3.66626	0.67312	3.66626	0.7804	3.66626	0.93284	3.65028	0.68716	3.65028	0.97062	3.62892	1	3.6078	1	3.57658	0.77349	3.5459	0.73963	3.50519	0.74317
3.66609	0.62031	3.66609	0.58126	3.66609	0.59601	3.66609	0.65954	3.66609	0.77778	3.66609	0.9304	3.65011	0.67947	3.65011	0.97104	3.62875	0.98434	3.60763	0.98434	3.57642	0.77793	3.54574	0.73538	3.50503	0.79513
3.66591	0.60816	3.66591	0.57691	3.66591	0.60884	3.66591	0.64977	3.66591	0.77165	3.66591	0.91701	3.64994	0.66478	3.64994	0.97576	3.62857	0.97224	3.60746	0.97224	3.57625	0.75152	3.54557	0.69819	3.50487	0.8039
3.66574	0.61215	3.66574	0.57228	3.66574	0.60284	3.66574	0.64248	3.66574	0.76384	3.66574	0.91439	3.64976	0.65837	3.64976	0.98422	3.6284	0.96982	3.60729	0.96982	3.57608	0.76566	3.54541	0.70934	3.50471	0.85063
3.66556	0.62072	3.66556	0.56691	3.66556	0.60085	3.66556	0.64555	3.66556	0.75583	3.66556	0.90595	3.64959	0.65292	3.64959	0.99103	3.62823	0.96622	3.60712	0.96622	3.57592	0.78718	3.54524	0.74241	3.50455	0.92183
3.66539	0.61405	3.66539	0.56347	3.66539	0.60121	3.66539	0.6409	3.66539	0.74476	3.66539	0.89593	3.64941	0.64166	3.64941	0.97905	3.62806	0.94617	3.60695	0.94617	3.57575	0.81016	3.54508	0.75788	3.50439	0.95448
3.66521	0.59805	3.66521	0.54739	3.66521	0.60462	3.66521	0.61646	3.66521	0.71304	3.66521	0.87087	3.64924	0.61425	3.64924	0.96478	3.62789	0.93021	3.60678	0.93021	3.57558	0.82395	3.54492	0.75722	3.50423	0.94726
3.66504	0.59183	3.66504	0.54421	3.66504	0.60295	3.66504	0.61643	3.66504	0.70808	3.66504	0.85215	3.64907	0.60243	3.64907	0.96151	3.62771	0.92656	3.60661	0.92656	3.57541	0.83735	3.54475	0.74503	3.50407	0.89446
3.66486	0.58879	3.66486	0.54173	3.66486	0.59064	3.66486	0.613	3.66486	0.70516	3.66486	0.8442	3.64889	0.60175	3.64889	0.95084	3.62754	0.90296	3.60644	0.90296	3.57525	0.86221	3.54459	0.7672	3.50392	0.81145
3.66469	0.59645	3.66469	0.53335	3.66469	0.59395	3.66469	0.61724	3.66469	0.70065	3.66469	0.84202	3.64872	0.59886	3.64872	0.96073	3.62737	0.89952	3.60627	0.89952	3.57508	0.86257	3.54442	0.78328	3.50376	0.78139
3.66451	0.61445	3.66451	0.52873	3.66451	0.58936	3.66451	0.62247	3.66451	0.70029	3.66451	0.84909	3.64855	0.60055	3.64854	0.9873	3.6272	0.9183	3.6061	0.9183	3.57491	0.85615	3.54426	0.79504	3.5036	0.78646
3.66434	0.61494	3.66434	0.52929	3.66434	0.58654	3.66434	0.62335	3.66434	0.70224	3.66434	0.84027	3.64837	0.60099	3.64837	0.98702	3.62703	0.91374	3.60593	0.91374	3.57475	0.8442	3.5441	0.80383	3.50344	0.81851
3.66416	0.59876	3.66416	0.51757	3.66416	0.58787	3.66416	0.60731	3.66416	0.69198	3.66416	0.81701	3.6482	0.59387	3.6482	0.99197	3.62686	0.92261	3.60576	0.92261	3.57458	0.88534	3.54393	0.82177	3.50328	0.85305
3.66399	0.58714	3.66399	0.51442	3.66399	0.57427	3.66399	0.59773	3.66399	0.69296	3.66399	0.81258	3.64802	0.59293	3.64802	0.98135	3.62668	0.92002	3.60559	0.92002	3.57441	0.91112	3.54377	0.81496	3.50312	0.84733
3.66381	0.58131	3.66381	0.5233	3.66381	0.56239	3.66381	0.60461	3.66381	0.71362	3.66381	0.81538	3.64785	0.5988	3.64785	0.95089	3.62651	0.8927	3.60542	0.8927	3.57425	0.89097	3.5436	0.81092	3.50296	0.7668
3.66364	0.57997	3.66364	0.52182	3.66364	0.54718	3.66364	0.59877	3.66364	0.71247	3.66364	0.81876	3.64768	0.60002	3.64768	0.94408	3.62634	0.88443	3.60525	0.88443	3.57408	0.89294	3.54344	0.84503	3.5028	0.73183
3.66346	0.571	3.66346	0.49866	3.66346	0.51939	3.66346	0.58134	3.66346	0.68497	3.66346	0.80165	3.6475	0.57863	3.6475	0.93554	3.62617	0.87079	3.60508	0.87079	3.57391	0.88876	3.54328	0.85136	3.50264	0.67317
3.66329	0.59031	3.66329	0.49155	3.66329	0.51424	3.66329	0.57602	3.66329	0.67647	3.66329	0.81053	3.64733	0.57342	3.64733	0.94457	3.626	0.87011	3.60491	0.87011	3.57375	0.84447	3.54311	0.8276	3.50248	0.64709
3.66311	0.61507	3.66311	0.49168	3.66311	0.51923	3.66311	0.57469	3.66311	0.6747	3.66311	0.8301	3.64716	0.57598	3.64715	0.94959	3.62583	0.87151	3.60474	0.87151	3.57358	0.79727	3.54295	0.77248	3.50232	0.62707
3.66294	0.60904	3.66294	0.48692	3.66294	0.51555	3.66294	0.57272	3.66294	0.66992	3.66294	0.82406	3.64698	0.57151	3.64698	0.94715	3.62565	0.86909	3.60458	0.86909	3.57341	0.79676	3.54278	0.75273	3.50216	0.65789
3.66276	0.58685	3.66276	0.4698	3.66276	0.52849	3.66276	0.55533	3.66276	0.64497	3.66276	0.79354	3.64681	0.55076	3.64681	0.96607	3.62548	0.88168	3.60441	0.88168	3.57325	0.8157	3.54262	0.75616	3.502	0.71094
3.66259	0.56522	3.66259	0.46245	3.66259	0.53185	3.66259	0.54977	3.66259	0.63545	3.66259	0.78237	3.64663	0.54297	3.64663	0.95951	3.62531	0.87224	3.60424	0.87224	3.57308	0.8273	3.54246	0.75911	3.50185	0.75555
3.66242	0.55432	3.66242	0.46445	3.66242	0.53251	3.66242	0.54218	3.66242	0.63531	3.66242	0.7871	3.64646	0.54619	3.64646	0.91685	3.62514	0.83581	3.60407	0.83581	3.57291	0.79712	3.54229	0.74245	3.50169	0.73818
3.66224	0.5477	3.66224	0.46311	3.66224	0.53246	3.66224	0.54119	3.66224	0.64227	3.66224	0.77926	3.64629	0.54524	3.64629	0.91736	3.62497	0.84056	3.6039	0.84056	3.57275	0.76772	3.54213	0.7052	3.50153	0.72727
3.66207	0.54459	3.66207	0.46488	3.66207	0.5359	3.66207	0.54678	3.66207	0.65462	3.66207	0.7708	3.64611	0.54815	3.64611	0.92835	3.6248	0.8562	3.60373	0.8562	3.57258	0.76856	3.54197	0.68517	3.50137	0.7607
3.66189	0.55478	3.66189	0.46157	3.66189	0.53394	3.66189	0.54686	3.66189	0.65525	3.66189	0.77226	3.64594	0.54934	3.64594	0.92742	3.62462	0.85964	3.60356	0.85964	3.57241	0.7577	3.5418	0.66636	3.50121	0.76582
3.66172	0.56873	3.66172	0.47226	3.66172	0.52479	3.66172	0.55992	3.66172	0.66246	3.66172	0.79163	3.64577	0.5631	3.64577	0.92419	3.62445	0.8577	3.60339	0.8577	3.57225	0.69603	3.54164	0.64822	3.50105	0.74513
3.66154	0.56858	3.66154	0.46252	3.66154	0.52688	3.66154	0.55183	3.66154	0.64287	3.66154	0.78937	3.64559	0.55052	3.64559	0.93168	3.62428	0.86192	3.60322	0.86192	3.57208	0.68183	3.54147	0.64415	3.50089	0.70682
3.66137	0.56551	3.66137	0.44847	3.66137	0.5243	3.66137	0.53801	3.66137	0.62358	3.66137	0.77184	3.64542	0.52718	3.64542	0.92339	3.62411	0.85712	3.60305	0.85712	3.57191	0.7053	3.54131	0.66562	3.50073	0.67083
3.66119	0.56715	3.66119	0.4496	3.66119	0.52231	3.66119	0.53212	3.66119	0.624	3.66119	0.77191	3.64525	0.51706	3.64525	0.92314	3.62394	0.86206	3.60288	0.86206	3.57175	0.70336	3.54115	0.68906	3.50057	0.62475
3.66102	0.54651	3.66102	0.43709	3.66102	0.51038	3.66102	0.52093	3.66102	0.6206	3.66102	0.7465	3.64507	0.49477	3.64507	0.91166	3.62377	0.8525	3.60271	0.8525	3.57158	0.70422	3.54098	0.71685	3.50041	0.59714
3.66084	0.54335	3.66084	0.43501	3.66084	0.51121	3.66084	0.50924	3.66084	0.6229	3.66084	0.74293	3.6449	0.48613	3.6449	0.90632	3.6236	0.83986	3.60254	0.83986	3.57141	0.69738	3.54082	0.739	3.50025	0.5993
3.66067	0.56072	3.66067	0.441	3.66067	0.51301	3.66067	0.50099	3.66067	0.62779	3.66067	0.758	3.64473	0.49226	3.64472	0.92073	3.62342	0.83909	3.60237	0.83909	3.57125	0.70205	3.54066	0.7428	3.5001	0.64738
3.66049	0.55917	3.66049	0.43709	3.66049	0.51166	3.66049	0.49896	3.66049	0.62118	3.66049	0.75661	3.64455	0.48678	3.64455	0.91758	3.62325	0.82816	3.6022	0.82816	3.57108	0.74219	3.54049	0.72852	3.49994	0.69889
3.66032	0.553	3.66032	0.4322	3.66032	0.50678	3.66032	0.50056	3.66032	0.61303	3.66032	0.73998	3.64438	0.47819	3.64438	0.91343	3.62308	0.83096	3.60203	0.83096	3.57091	0.79004	3.54033	0.73015	3.49978	0.78281
3.66014	0.5523	3.66014	0.42694	3.66014	0.4985	3.66014	0.49298	3.66014	0.59307	3.66014	0.7306	3.64421	0.47745	3.6442	0.90846	3.62291	0.84404	3.60186	0.84404	3.57075	0.79291	3.54016	0.72184	3.49962	0.79789
3.65997	0.5646	3.65997	0.43225	3.65997	0.49011	3.65997	0.49367	3.65997	0.58834	3.65997	0.74708	3.64403	0.49226	3.64403	0.91127	3.62274	0.86947	3.60169	0.86947	3.57058	0.77409	3.54	0.73561	3.49946	0.7694
3.6598	0.54751	3.6598	0.43353	3.6598	0.48969	3.6598	0.49094	3.6598	0.58509	3.6598	0.7531	3.64386	0.5007	3.64386	0.90363	3.62257	0.87448	3.60152	0.87448	3.57041	0.71999	3.53984	0.73316	3.4993	0.71203
3.65962	0.53247	3.65962	0.4327	3.65962	0.49103	3.65962	0.48007	3.65962	0.57981	3.65962	0.76019	3.64369	0.50435	3.64368	0.91636	3.6224	0.8921	3.60135	0.8921	3.57025	0.683	3.53967	0.72689	3.49914	0.68255
3.65945	0.52384	3.65945	0.43174	3.65945	0.4844	3.65945	0.47894	3.65945	0.5786	3.65945	0.76475	3.64351	0.50746	3.64351	0.90945	3.62222	0.88602	3.60119	0.88602	3.57008	0.65299	3.53951	0.70099	3.49898	0.63845
3.65927	0.5401	3.65927	0.43831	3.65927	0.46773	3.65927	0.49408	3.65927	0.58704	3.65927	0.77724	3.64334	0.51165	3.64334	0.89233	3.62205	0.86715	3.60102	0.86715	3.56991	0.61614	3.53935	0.63538	3.49882	0.60388
3.6591	0.56621	3.6591	0.44426	3.6591	0.45618	3.6591	0.49668	3.6591	0.58952	3.6591	0.78373	3.64317	0.5046	3.64316	0.88182	3.62188	0.86445	3.60085	0.86445	3.56975	0.59202	3.53918	0.62148	3.49867	0.62043
3.65892	0.61355	3.65892	0.4518	3.65892	0.44384	3.65892	0.50554	3.65892	0.59923	3.65892	0.80885	3.64299	0.50124	3.64299	0.91319	3.62171	0.89284	3.60068	0.89284	3.56958	0.56374	3.53902	0.61273	3.49851	0.67261
3.65875	0.62677	3.65875	0.45169	3.65875	0.44252	3.65875	0.50981	3.65875	0.60606	3.65875	0.81154	3.64282	0.49208	3.64282	0.91877	3.62154	0.89611	3.60051	0.89611	3.56942	0.54418	3.53886	0.62566	3.49835	0.71609
3.65857	0.62883	3.65857	0.44443	3.65857	0.42986	3.65857	0.50552	3.65857	0.60125	3.65857	0.80389	3.64265	0.4829	3.64264	0.93304	3.62137	0.89708	3.60034	0.89708	3.56925	0.55366	3.53869	0.67752	3.49819	0.76368
3.6584	0.61379	3.6584	0.439	3.6584	0.43634	3.6584	0.50825	3.6584	0.60433	3.6584	0.79921	3.64247	0.48055	3.64247	0.9574	3.6212	0.90592	3.60017	0.90592	3.56908	0.55771	3.53853	0.68635	3.49803	0.75361
3.65823	0.57639	3.65823	0.43158	3.65823	0.45149	3.65823	0.51166	3.65823	0.60753	3.65823	0.78791	3.6423	0.48019	3.6423	0.96577	3.62103	0.89372	3.6	0.89372	3.56892	0.56454	3.53837	0.68797	3.49787	0.75397
3.65805	0.55045	3.65805	0.4307	3.65805	0.45471	3.65805	0.51241	3.65805	0.61005	3.65805	0.78841	3.64213	0.48048	3.64213	0.98714	3.62085	0.90014	3.59983	0.90014	3.56875	0.56939	3.5382	0.67764	3.49771	0.75782
3.65788	0.53887	3.65788	0.44529	3.65788	0.45237	3.65788	0.52825	3.65788	0.63081	3.65788	0.80055	3.64195	0.4948	3.64195	0.97845	3.62068	0.88974	3.59966	0.88974	3.56858	0.5941	3.53804	0.66799	3.49755	0.78041
3.6577	0.53125	3.6577	0.43796	3.6577	0.44854	3.6577	0.52694	3.6577	0.62363	3.6577	0.78564	3.64178	0.49354	3.64178	0.96748	3.62051	0.88705	3.59949	0.88705	3.56842	0.62688	3.53787	0.66582	3.4974	0.79346
3.65753	0.52345	3.65753	0.43356	3.65753	0.45158	3.65753	0.52356	3.65753	0.61891	3.65753	0.76848	3.64161	0.49797	3.64161	0.94583	3.62034	0.87847	3.59932	0.87847	3.56825	0.63255	3.53771	0.66899	3.49724	0.79027
3.65735	0.52428	3.65735	0.43373	3.65735	0.45116	3.65735	0.52457	3.65735	0.62278	3.65735	0.76181	3.64143	0.50986	3.64143	0.94722	3.62017	0.88155	3.59915	0.88155	3.56809	0.64521	3.53755	0.66645	3.49708	0.79713
3.65718	0.51257	3.65718	0.42979	3.65718	0.45914	3.65718	0.51954	3.65718	0.62091	3.65718	0.75634	3.64126	0.51427	3.64126	0.96266	3.62	0.89266	3.59899	0.89266	3.56792	0.63148	3.53738	0.64161	3.49692	0.73778
3.65701	0.50745	3.65701	0.43083	3.65701	0.45797	3.65701	0.51736	3.65701	0.62418	3.65701	0.75646	3.64109	0.51258	3.64109	0.9828	3.61983	0.90327	3.59882	0.90327	3.56775	0.61538	3.53722	0.62243	3.49676	0.67168
3.65683	0.49322	3.65683	0.42848	3.65683	0.43733	3.65683	0.5132	3.65683	0.62221	3.65683	0.75092	3.64091	0.5055	3.64091	0.9782	3.61966	0.896	3.59865	0.896	3.56759	0.57362	3.53706	0.57401	3.4966	0.61725
3.65666	0.47305	3.65666	0.42429	3.65666	0.42363	3.65666	0.4995	3.65666	0.6122	3.65666	0.75135	3.64074	0.50429	3.64074	0.97033	3.61949	0.89506	3.59848	0.89506	3.56742	0.55685	3.53689	0.53139	3.49644	0.59555
3.65648	0.44923	3.65648	0.40196	3.65648	0.41281	3.65648	0.46735	3.65648	0.58054	3.65648	0.72198	3.64057	0.48513	3.64057	0.95519	3.61931	0.88282	3.59831	0.88282	3.56725	0.57205	3.53673	0.52413	3.49628	0.57745
3.65631	0.44739	3.65631	0.39376	3.65631	0.40968	3.65631	0.45876	3.65631	0.575	3.65631	0.71799	3.64039	0.48438	3.64039	0.94357	3.61914	0.87152	3.59814	0.87152	3.56709	0.55979	3.53657	0.54046	3.49613	0.54471
3.65613	0.46308	3.65613	0.3862	3.65613	0.41217	3.65613	0.45617	3.65613	0.57415	3.65613	0.73508	3.64022	0.48773	3.64022	0.95047	3.61897	0.88223	3.59797	0.88223	3.56692	0.56391	3.5364	0.59507	3.49597	0.54364
3.65596	0.47532	3.65596	0.38476	3.65596	0.41906	3.65596	0.45694	3.65596	0.57381	3.65596	0.735	3.64005	0.48352	3.64005	0.93976	3.6188	0.88797	3.5978	0.88797	3.56676	0.54103	3.53624	0.64883	3.49581	0.52355
3.65579	0.49554	3.65579	0.38566	3.65579	0.43159	3.65579	0.46484	3.65579	0.57055	3.65579	0.73118	3.63988	0.4741	3.63988	0.94924	3.61863	0.91313	3.59763	0.91313	3.56659	0.53487	3.53608	0.70618	3.49565	0.53418
3.65561	0.50577	3.65561	0.38537	3.65561	0.43852	3.65561	0.46275	3.65561	0.55779	3.65561	0.72682	3.6397	0.4623	3.6397	0.94594	3.61846	0.91473	3.59746	0.91473	3.56642	0.5388	3.53591	0.73145	3.49549	0.56391
3.65544	0.53302	3.65544	0.40424	3.65544	0.43624	3.65544	0.46532	3.65544	0.5599	3.65544	0.75339	3.63953	0.4719	3.63953	0.96594	3.61829	0.92815	3.5973	0.92815	3.56626	0.56544	3.53575	0.73462	3.49533	0.59776
3.65526	0.52994	3.65526	0.40721	3.65526	0.44135	3.65526	0.46718	3.65526	0.55525	3.65526	0.76131	3.63936	0.4735	3.63936	0.94453	3.61812	0.91117	3.59713	0.91117	3.56609	0.58852	3.53559	0.72019	3.49517	0.61061
3.65509	0.51161	3.65509	0.3968	3.65509	0.44211	3.65509	0.45906	3.65509	0.5409	3.65509	0.7413	3.63918	0.4622	3.63918	0.90479	3.61795	0.88764	3.59696	0.88764	3.56593	0.5858	3.53543	0.68906	3.49502	0.62878
3.65492	0.51172	3.65492	0.39191	3.65492	0.4398	3.65492	0.45728	3.65492	0.54228	3.65492	0.72421	3.63901	0.45295	3.63901	0.89182	3.61778	0.88848	3.59679	0.88848	3.56576	0.62694	3.53526	0.65469	3.49486	0.66791
3.65474	0.54163	3.65474	0.40422	3.65474	0.44862	3.65474	0.46373	3.65474	0.56173	3.65474	0.7426	3.63884	0.46308	3.63884	0.92721	3.61761	0.92255	3.59662	0.92255	3.56559	0.67627	3.5351	0.63974	3.4947	0.72001
3.65457	0.54395	3.65457	0.40642	3.65457	0.44694	3.65457	0.45892	3.65457	0.57113	3.65457	0.73584	3.63867	0.4608	3.63866	0.94202	3.61743	0.93267	3.59645	0.93267	3.56543	0.71569	3.53494	0.64002	3.49454	0.76052
3.65439	0.53052	3.65439	0.38737	3.65439	0.43014	3.65439	0.44085	3.65439	0.55588	3.65439	0.7088	3.63849	0.44384	3.63849	0.91767	3.61726	0.91451	3.59628	0.91451	3.56526	0.74376	3.53477	0.6566	3.49438	0.78212
3.65422	0.53673	3.65422	0.38181	3.65422	0.42635	3.65422	0.43464	3.65422	0.55342	3.65422	0.70047	3.63832	0.44136	3.63832	0.91329	3.61709	0.92251	3.59611	0.92251	3.5651	0.75713	3.53461	0.67906	3.49422	0.78508
3.65404	0.53531	3.65404	0.3688	3.65404	0.42049	3.65404	0.41878	3.65404	0.53936	3.65404	0.68622	3.63815	0.4289	3.63815	0.90774	3.61692	0.91469	3.59594	0.91469	3.56493	0.78837	3.53445	0.70904	3.49407	0.77522
3.65387	0.53869	3.65387	0.36728	3.65387	0.42617	3.65387	0.41474	3.65387	0.54124	3.65387	0.68493	3.63797	0.41994	3.63797	0.90467	3.61675	0.90071	3.59578	0.90071	3.56476	0.76926	3.53428	0.70841	3.49391	0.69929
3.6537	0.525	3.6537	0.36495	3.6537	0.419	3.6537	0.40775	3.6537	0.54212	3.6537	0.67668	3.6378	0.40939	3.6378	0.89157	3.61658	0.87871	3.59561	0.87871	3.5646	0.71813	3.53412	0.68563	3.49375	0.61673
3.65352	0.50245	3.65352	0.36011	3.65352	0.41005	3.65352	0.40294	3.65352	0.54156	3.65352	0.66964	3.63763	0.40493	3.63763	0.89757	3.61641	0.88356	3.59544	0.88356	3.56443	0.66346	3.53396	0.65398	3.49359	0.57295
3.65335	0.47392	3.65335	0.36402	3.65335	0.40801	3.65335	0.41264	3.65335	0.55527	3.65335	0.65924	3.63746	0.41349	3.63745	0.88453	3.61624	0.87286	3.59527	0.87286	3.56427	0.58909	3.53379	0.59297	3.49343	0.53823
3.65318	0.45704	3.65318	0.35796	3.65318	0.39679	3.65318	0.40382	3.65318	0.54627	3.65318	0.64815	3.63728	0.4153	3.63728	0.87288	3.61607	0.8599	3.5951	0.8599	3.5641	0.57403	3.53363	0.56854	3.49327	0.5134
3.653	0.47041	3.653	0.35149	3.653	0.39679	3.653	0.39518	3.653	0.52892	3.653	0.64958	3.63711	0.41354	3.63711	0.90736	3.6159	0.88242	3.59493	0.88242	3.56393	0.58698	3.53347	0.55233	3.49312	0.50317
3.65283	0.48691	3.65283	0.35137	3.65283	0.39483	3.65283	0.3973	3.65283	0.52304	3.65283	0.65633	3.63694	0.40861	3.63694	0.91036	3.61573	0.86672	3.59476	0.86672	3.56377	0.62134	3.5333	0.51959	3.49296	0.47476
3.65265	0.48784	3.65265	0.34294	3.65265	0.38002	3.65265	0.39511	3.65265	0.513	3.65265	0.6486	3.63676	0.39425	3.63676	0.8922	3.61556	0.82722	3.59459	0.82722	3.5636	0.64838	3.53314	0.49295	3.4928	0.46665
3.65248	0.48651	3.65248	0.34127	3.65248	0.38179	3.65248	0.3919	3.65248	0.51045	3.65248	0.65032	3.63659	0.38546	3.63659	0.88955	3.61539	0.80229	3.59443	0.80229	3.56344	0.66555	3.53298	0.49082	3.49264	0.4799
3.65231	0.47508	3.65231	0.33454	3.65231	0.37693	3.65231	0.37323	3.65231	0.49359	3.65231	0.64994	3.63642	0.37977	3.63642	0.89591	3.61521	0.79667	3.59426	0.79667	3.56327	0.69372	3.53282	0.5317	3.49248	0.53121
3.65213	0.45516	3.65213	0.33321	3.65213	0.37567	3.65213	0.37425	3.65213	0.49162	3.65213	0.6469	3.63625	0.37732	3.63625	0.89432	3.61504	0.79454	3.59409	0.79454	3.56311	0.70741	3.53265	0.55244	3.49232	0.57299
3.65196	0.44923	3.65196	0.3451	3.65196	0.38583	3.65196	0.39162	3.65196	0.50924	3.65196	0.66861	3.63607	0.38964	3.63607	0.87406	3.61487	0.78649	3.59392	0.78649	3.56294	0.71207	3.53249	0.57038	3.49217	0.58348
3.65178	0.44833	3.65178	0.34043	3.65178	0.38102	3.65178	0.38806	3.65178	0.50443	3.65178	0.66768	3.6359	0.38873	3.6359	0.86655	3.6147	0.78481	3.59375	0.78481	3.56277	0.73853	3.53233	0.59232	3.49201	0.6111
3.65161	0.44343	3.65161	0.33212	3.65161	0.37253	3.65161	0.38606	3.65161	0.50199	3.65161	0.64561	3.63573	0.3834	3.63573	0.84001	3.61453	0.75936	3.59358	0.75936	3.56261	0.69597	3.53216	0.59947	3.49185	0.62212
3.65144	0.44622	3.65144	0.3286	3.65144	0.37334	3.65144	0.37907	3.65144	0.50267	3.65144	0.63373	3.63556	0.38306	3.63556	0.84338	3.61436	0.75867	3.59341	0.75867	3.56244	0.67643	3.532	0.61739	3.49169	0.63428
3.65126	0.44111	3.65126	0.32176	3.65126	0.37264	3.65126	0.36923	3.65126	0.49868	3.65126	0.61552	3.63538	0.3799	3.63538	0.82755	3.61419	0.75235	3.59324	0.75235	3.56228	0.69495	3.53184	0.63838	3.49153	0.62504
3.65109	0.44651	3.65109	0.31928	3.65109	0.36896	3.65109	0.36901	3.65109	0.50222	3.65109	0.61404	3.63521	0.3787	3.63521	0.82144	3.61402	0.75799	3.59308	0.75799	3.56211	0.72846	3.53168	0.65475	3.49137	0.61081
3.65092	0.45611	3.65092	0.31649	3.65092	0.3616	3.65092	0.36814	3.65092	0.50216	3.65092	0.61099	3.63504	0.37394	3.63504	0.82598	3.61385	0.77224	3.59291	0.77224	3.56195	0.75989	3.53151	0.66217	3.49122	0.5952
3.65074	0.45328	3.65074	0.31481	3.65074	0.3578	3.65074	0.36872	3.65074	0.5027	3.65074	0.6087	3.63487	0.36863	3.63487	0.81576	3.61368	0.77801	3.59274	0.77801	3.56178	0.72895	3.53135	0.63108	3.49106	0.58943
3.65057	0.46244	3.65057	0.31579	3.65057	0.35424	3.65057	0.36928	3.65057	0.50359	3.65057	0.62295	3.63469	0.37149	3.63469	0.84723	3.61351	0.81766	3.59257	0.81766	3.56161	0.69088	3.53119	0.58932	3.4909	0.60373
3.65039	0.45389	3.65039	0.31224	3.65039	0.34757	3.65039	0.3667	3.65039	0.49758	3.65039	0.62523	3.63452	0.36897	3.63452	0.84663	3.61334	0.82521	3.5924	0.82521	3.56145	0.64961	3.53102	0.56795	3.49074	0.6574
3.65022	0.44168	3.65022	0.30887	3.65022	0.3483	3.65022	0.36717	3.65022	0.48858	3.65022	0.62556	3.63435	0.36543	3.63435	0.81676	3.61317	0.80491	3.59223	0.80491	3.56128	0.6029	3.53086	0.51755	3.49058	0.6868
3.65005	0.42903	3.65005	0.30876	3.65005	0.34838	3.65005	0.36769	3.65005	0.48003	3.65005	0.62388	3.63418	0.36682	3.63418	0.81222	3.613	0.80192	3.59207	0.80192	3.56112	0.58144	3.5307	0.4772	3.49043	0.68916
3.64987	0.41943	3.64987	0.31794	3.64987	0.3553	3.64987	0.36535	3.64987	0.47682	3.64987	0.62144	3.634	0.37284	3.634	0.80651	3.61283	0.79331	3.5919	0.79331	3.56095	0.56429	3.53054	0.47659	3.49027	0.68063
3.6497	0.41395	3.6497	0.31828	3.6497	0.35323	3.6497	0.35881	3.6497	0.46859	3.6497	0.60937	3.63383	0.37048	3.63383	0.79733	3.61266	0.78241	3.59173	0.78241	3.56079	0.55619	3.53037	0.49137	3.49011	0.68493
3.64953	0.41816	3.64953	0.31105	3.64953	0.35829	3.64953	0.3601	3.64953	0.4637	3.64953	0.59163	3.63366	0.3602	3.63366	0.80493	3.61249	0.7878	3.59156	0.7878	3.56062	0.55347	3.53021	0.53513	3.48995	0.70388
3.64935	0.4187	3.64935	0.30763	3.64935	0.36066	3.64935	0.35747	3.64935	0.46256	3.64935	0.58718	3.63349	0.35439	3.63349	0.79218	3.61232	0.78425	3.59139	0.78425	3.56046	0.53657	3.53005	0.58294	3.48979	0.69896
3.64918	0.40991	3.64918	0.30719	3.64918	0.36114	3.64918	0.35182	3.64918	0.46217	3.64918	0.58049	3.63331	0.34692	3.63331	0.78085	3.61215	0.77485	3.59122	0.77485	3.56029	0.56073	3.52989	0.64454	3.48964	0.6772
3.64901	0.41178	3.64901	0.30601	3.64901	0.36562	3.64901	0.34972	3.64901	0.46578	3.64901	0.58408	3.63314	0.34362	3.63314	0.78358	3.61198	0.76517	3.59105	0.76517	3.56012	0.55795	3.52972	0.66675	3.48948	0.63671
3.64883	0.41944	3.64883	0.3158	3.64883	0.33893	3.64883	0.36152	3.64883	0.48902	3.64883	0.59756	3.63297	0.35158	3.63297	0.80478	3.61181	0.76427	3.59089	0.76427	3.55996	0.59384	3.52956	0.68515	3.48932	0.62983
3.64866	0.41395	3.64866	0.31498	3.64866	0.34367	3.64866	0.35693	3.64866	0.48988	3.64866	0.58561	3.6328	0.34509	3.6328	0.81626	3.61163	0.75237	3.59072	0.75237	3.55979	0.65121	3.5294	0.6686	3.48916	0.62858
3.64849	0.42824	3.64849	0.31231	3.64849	0.3446	3.64849	0.34424	3.64849	0.48282	3.64849	0.59431	3.63262	0.34579	3.63262	0.8391	3.61146	0.75957	3.59055	0.75957	3.55963	0.70618	3.52923	0.63133	3.489	0.63918
3.64831	0.4323	3.64831	0.31104	3.64831	0.34501	3.64831	0.34137	3.64831	0.47813	3.64831	0.58836	3.63245	0.34137	3.63245	0.83824	3.61129	0.75064	3.59038	0.75064	3.55946	0.68996	3.52907	0.57962	3.48885	0.59573
3.64814	0.4381	3.64814	0.30209	3.64814	0.34646	3.64814	0.33091	3.64814	0.45435	3.64814	0.56322	3.63228	0.32357	3.63228	0.81983	3.61112	0.72829	3.59021	0.72829	3.5593	0.62674	3.52891	0.53764	3.48869	0.54854
3.64797	0.45408	3.64797	0.30132	3.64797	0.34451	3.64797	0.33053	3.64797	0.44552	3.64797	0.55908	3.63211	0.31975	3.63211	0.82738	3.61095	0.72074	3.59004	0.72074	3.55913	0.57008	3.52875	0.54222	3.48853	0.53157
3.64779	0.47257	3.64779	0.30554	3.64779	0.34686	3.64779	0.3319	3.64779	0.44263	3.64779	0.56553	3.63194	0.32534	3.63194	0.85645	3.61078	0.71922	3.58988	0.71922	3.55897	0.56143	3.52858	0.57222	3.48837	0.56237
3.64762	0.46599	3.64762	0.30349	3.64762	0.33841	3.64762	0.33574	3.64762	0.43895	3.64762	0.56232	3.63176	0.3278	3.63176	0.8577	3.61061	0.69267	3.58971	0.69267	3.5588	0.55347	3.52842	0.59626	3.48821	0.61166
3.64745	0.45114	3.64745	0.29806	3.64745	0.33151	3.64745	0.338	3.64745	0.43037	3.64745	0.56187	3.63159	0.32961	3.63159	0.85272	3.61044	0.67479	3.58954	0.67479	3.55864	0.52041	3.52826	0.60047	3.48806	0.66477
3.64727	0.42349	3.64727	0.29963	3.64727	0.3263	3.64727	0.34465	3.64727	0.43209	3.64727	0.56758	3.63142	0.33534	3.63142	0.83985	3.61027	0.67345	3.58937	0.67345	3.55847	0.52307	3.5281	0.59327	3.4879	0.69978
3.6471	0.39738	3.6471	0.29634	3.6471	0.3175	3.6471	0.34529	3.6471	0.43101	3.6471	0.56609	3.63125	0.33291	3.63125	0.83122	3.6101	0.68676	3.5892	0.68676	3.5583	0.54208	3.52793	0.59223	3.48774	0.73266
3.64693	0.38132	3.64693	0.29643	3.64693	0.31406	3.64693	0.33908	3.64693	0.4306	3.64693	0.5665	3.63107	0.32943	3.63107	0.81661	3.60993	0.70546	3.58904	0.70546	3.55814	0.58406	3.52777	0.60548	3.48758	0.71553
3.64675	0.36866	3.64675	0.29732	3.64675	0.31951	3.64675	0.33336	3.64675	0.43262	3.64675	0.57044	3.6309	0.32574	3.6309	0.8056	3.60976	0.72178	3.58887	0.72178	3.55797	0.5974	3.52761	0.58707	3.48742	0.66375
3.64658	0.37071	3.64658	0.29736	3.64658	0.3181	3.64658	0.32585	3.64658	0.43662	3.64658	0.56808	3.63073	0.32495	3.63073	0.80042	3.60959	0.7445	3.5887	0.7445	3.55781	0.62451	3.52745	0.5965	3.48727	0.62642
3.64641	0.35423	3.64641	0.29436	3.64641	0.31221	3.64641	0.3201	3.64641	0.43794	3.64641	0.55013	3.63056	0.31927	3.63056	0.75825	3.60942	0.71547	3.58853	0.71547	3.55764	0.65094	3.52728	0.59357	3.48711	0.59876
3.64623	0.364	3.64623	0.29092	3.64623	0.31311	3.64623	0.31544	3.64623	0.43425	3.64623	0.55177	3.63039	0.31358	3.63039	0.76243	3.60925	0.71404	3.58836	0.71404	3.55748	0.68664	3.52712	0.59681	3.48695	0.58642
3.64606	0.37955	3.64606	0.29262	3.64606	0.31571	3.64606	0.31885	3.64606	0.43136	3.64606	0.55734	3.63021	0.31265	3.63021	0.76844	3.60908	0.70677	3.58819	0.70677	3.55731	0.68093	3.52696	0.5829	3.48679	0.57963
3.64589	0.38476	3.64589	0.29143	3.64589	0.31893	3.64589	0.32289	3.64589	0.4187	3.64589	0.55492	3.63004	0.3103	3.63004	0.77258	3.60891	0.70698	3.58803	0.70698	3.55715	0.68014	3.5268	0.5796	3.48664	0.58954
3.64571	0.39227	3.64571	0.29207	3.64571	0.3239	3.64571	0.32668	3.64571	0.4088	3.64571	0.54969	3.62987	0.31332	3.62987	0.80214	3.60874	0.73566	3.58786	0.73566	3.55698	0.65417	3.52663	0.59731	3.48648	0.62633
3.64554	0.39199	3.64554	0.29065	3.64554	0.31805	3.64554	0.32783	3.64554	0.40215	3.64554	0.54022	3.6297	0.31602	3.6297	0.7799	3.60857	0.72306	3.58769	0.72306	3.55682	0.61753	3.52647	0.59559	3.48632	0.59417
3.64537	0.39707	3.64537	0.29463	3.64537	0.3205	3.64537	0.33574	3.64537	0.40615	3.64537	0.53441	3.62953	0.31907	3.62953	0.76666	3.6084	0.71307	3.58752	0.71307	3.55665	0.59529	3.52631	0.60177	3.48616	0.5762
3.64519	0.40591	3.64519	0.2976	3.64519	0.31347	3.64519	0.33662	3.64519	0.40548	3.64519	0.52884	3.62935	0.31693	3.62935	0.76318	3.60823	0.70736	3.58735	0.70736	3.55649	0.57782	3.52615	0.59694	3.48601	0.57816
3.64502	0.39805	3.64502	0.29262	3.64502	0.30307	3.64502	0.32539	3.64502	0.39267	3.64502	0.52039	3.62918	0.30821	3.62918	0.74916	3.60806	0.68715	3.58719	0.68715	3.55632	0.56139	3.52599	0.59956	3.48585	0.59317
3.64485	0.39334	3.64485	0.29252	3.64485	0.30013	3.64485	0.32529	3.64485	0.39314	3.64485	0.5191	3.62901	0.30407	3.62901	0.74892	3.60789	0.68011	3.58702	0.68011	3.55616	0.51243	3.52582	0.58613	3.48569	0.60747
3.64467	0.38738	3.64467	0.29511	3.64467	0.2949	3.64467	0.32899	3.64467	0.40378	3.64467	0.51668	3.62884	0.30351	3.62884	0.76119	3.60772	0.68478	3.58685	0.68478	3.55599	0.4782	3.52566	0.56368	3.48553	0.63794
3.6445	0.38516	3.6445	0.29609	3.6445	0.29465	3.6445	0.32676	3.6445	0.41102	3.6445	0.51241	3.62867	0.30073	3.62867	0.7565	3.60755	0.67947	3.58668	0.67947	3.55583	0.43955	3.5255	0.52091	3.48537	0.6044
3.64433	0.38131	3.64433	0.28668	3.64433	0.29667	3.64433	0.31158	3.64433	0.40398	3.64433	0.49897	3.62849	0.28819	3.62849	0.76692	3.60738	0.67152	3.58651	0.67152	3.55566	0.39376	3.52534	0.45967	3.48522	0.57424
3.64415	0.3831	3.64415	0.28765	3.64415	0.28846	3.64415	0.30373	3.64415	0.4054	3.64415	0.50238	3.62832	0.2881	3.62832	0.77179	3.60721	0.65465	3.58635	0.65465	3.5555	0.36056	3.52517	0.41558	3.48506	0.52028
3.64398	0.37533	3.64398	0.27659	3.64398	0.29068	3.64398	0.28932	3.64398	0.3898	3.64398	0.49051	3.62815	0.27788	3.62815	0.75665	3.60704	0.61081	3.58618	0.61081	3.55533	0.33294	3.52501	0.41634	3.4849	0.46355
3.64381	0.37058	3.64381	0.27624	3.64381	0.29472	3.64381	0.2844	3.64381	0.38266	3.64381	0.49111	3.62798	0.27422	3.62798	0.76308	3.60687	0.59085	3.58601	0.59085	3.55517	0.28118	3.52485	0.39445	3.48474	0.35233
3.64364	0.36971	3.64364	0.28202	3.64364	0.28898	3.64364	0.28713	3.64364	0.38164	3.64364	0.49145	3.62781	0.27466	3.62781	0.74817	3.6067	0.56454	3.58584	0.56454	3.555	0.23559	3.52469	0.36727	3.48459	0.25723
3.64346	0.37924	3.64346	0.28316	3.64346	0.29861	3.64346	0.29147	3.64346	0.38019	3.64346	0.48776	3.62764	0.27461	3.62763	0.75513	3.60653	0.572	3.58567	0.572	3.55484	0.25889	3.52452	0.36451	3.48443	0.24861
3.64329	0.39047	3.64329	0.28616	3.64329	0.30951	3.64329	0.30025	3.64329	0.38554	3.64329	0.49029	3.62746	0.2792	3.62746	0.76479	3.60636	0.59465	3.58551	0.59465	3.55467	0.32306	3.52436	0.39677	3.48427	0.29282
3.64312	0.40376	3.64312	0.28189	3.64312	0.31638	3.64312	0.30547	3.64312	0.38697	3.64312	0.48895	3.62729	0.27616	3.62729	0.76167	3.60619	0.61652	3.58534	0.61652	3.55451	0.39049	3.5242	0.3994	3.48411	0.33133
3.64294	0.40823	3.64294	0.27094	3.64294	0.31303	3.64294	0.29914	3.64294	0.37816	3.64294	0.48358	3.62712	0.26707	3.62712	0.73633	3.60602	0.63008	3.58517	0.63008	3.55434	0.44154	3.52404	0.39059	3.48396	0.3693
3.64277	0.41178	3.64277	0.26343	3.64277	0.30915	3.64277	0.297	3.64277	0.37638	3.64277	0.48421	3.62695	0.26435	3.62695	0.71024	3.60585	0.64222	3.585	0.64222	3.55418	0.51298	3.52388	0.39697	3.4838	0.4373
3.6426	0.42048	3.6426	0.26149	3.6426	0.3079	3.6426	0.29711	3.6426	0.38259	3.6426	0.50008	3.62678	0.27322	3.62678	0.71074	3.60568	0.68091	3.58484	0.68091	3.55401	0.55695	3.52371	0.39886	3.48364	0.49899
3.64243	0.40603	3.64243	0.26006	3.64243	0.30444	3.64243	0.29526	3.64243	0.38427	3.64243	0.49259	3.6266	0.27725	3.6266	0.6954	3.60551	0.69119	3.58467	0.69119	3.55385	0.56589	3.52355	0.40567	3.48348	0.53629
3.64225	0.38622	3.64225	0.25994	3.64225	0.29665	3.64225	0.29636	3.64225	0.38705	3.64225	0.48245	3.62643	0.2818	3.62643	0.6597	3.60534	0.66789	3.5845	0.66789	3.55368	0.59069	3.52339	0.43428	3.48333	0.55952
3.64208	0.3761	3.64208	0.25918	3.64208	0.29365	3.64208	0.29523	3.64208	0.3804	3.64208	0.47796	3.62626	0.2828	3.62626	0.65114	3.60517	0.66512	3.58433	0.66512	3.55352	0.61237	3.52323	0.44978	3.48317	0.55228
3.64191	0.38042	3.64191	0.25969	3.64191	0.28778	3.64191	0.29218	3.64191	0.3722	3.64191	0.48572	3.62609	0.28515	3.62609	0.64377	3.605	0.6669	3.58416	0.6669	3.55335	0.6153	3.52307	0.44042	3.48301	0.56348
3.64173	0.3824	3.64173	0.25737	3.64173	0.28244	3.64173	0.29138	3.64173	0.36314	3.64173	0.48491	3.62592	0.28319	3.62592	0.63995	3.60484	0.66927	3.584	0.66927	3.55319	0.60411	3.5229	0.43598	3.48285	0.57954
3.64156	0.38291	3.64156	0.25589	3.64156	0.27961	3.64156	0.28893	3.64156	0.35494	3.64156	0.47753	3.62575	0.27903	3.62575	0.63127	3.60467	0.65769	3.58383	0.65769	3.55302	0.59087	3.52274	0.45058	3.4827	0.59181
3.64139	0.38596	3.64139	0.25319	3.64139	0.2778	3.64139	0.2878	3.64139	0.34915	3.64139	0.47621	3.62557	0.27476	3.62557	0.61943	3.6045	0.63905	3.58366	0.63905	3.55286	0.53743	3.52258	0.45249	3.48254	0.5678
3.64122	0.37438	3.64122	0.24506	3.64122	0.27797	3.64122	0.28155	3.64122	0.33979	3.64122	0.46013	3.6254	0.26164	3.6254	0.59662	3.60433	0.61133	3.58349	0.61133	3.55269	0.48996	3.52242	0.46576	3.48238	0.52785
3.64104	0.36729	3.64104	0.24486	3.64104	0.27798	3.64104	0.28028	3.64104	0.34078	3.64104	0.45788	3.62523	0.25698	3.62523	0.59069	3.60416	0.59703	3.58333	0.59703	3.55253	0.46985	3.52226	0.49397	3.48222	0.51115
3.64087	0.37765	3.64087	0.25659	3.64087	0.2806	3.64087	0.28677	3.64087	0.35364	3.64087	0.48053	3.62506	0.2657	3.62506	0.61088	3.60399	0.60847	3.58316	0.60847	3.55236	0.47904	3.52209	0.53929	3.48207	0.52188
3.6407	0.37141	3.6407	0.25645	3.6407	0.27877	3.6407	0.28455	3.6407	0.3527	3.6407	0.48224	3.62489	0.26553	3.62489	0.61169	3.60382	0.60002	3.58299	0.60002	3.5522	0.47286	3.52193	0.55081	3.48191	0.54538
3.64052	0.36935	3.64052	0.25258	3.64052	0.2767	3.64052	0.28349	3.64052	0.34976	3.64052	0.47558	3.62472	0.2624	3.62472	0.60489	3.60365	0.58403	3.58282	0.58403	3.55203	0.47401	3.52177	0.54899	3.48175	0.57248
3.64035	0.36606	3.64035	0.24697	3.64035	0.27576	3.64035	0.28276	3.64035	0.34581	3.64035	0.46807	3.62455	0.25937	3.62454	0.60238	3.60348	0.58522	3.58266	0.58522	3.55187	0.48495	3.52161	0.54101	3.4816	0.60858
3.64018	0.36821	3.64018	0.24488	3.64018	0.27368	3.64018	0.27952	3.64018	0.34368	3.64018	0.46306	3.62437	0.25976	3.62437	0.60997	3.60331	0.60457	3.58249	0.60457	3.5517	0.52385	3.52145	0.53276	3.48144	0.64386
3.64001	0.36633	3.64001	0.24674	3.64001	0.26846	3.64001	0.27685	3.64001	0.34386	3.64001	0.46361	3.6242	0.2665	3.6242	0.60822	3.60314	0.61072	3.58232	0.61072	3.55154	0.55484	3.52128	0.50872	3.48128	0.6372
3.63983	0.36329	3.63983	0.24828	3.63983	0.27034	3.63983	0.27318	3.63983	0.34248	3.63983	0.46905	3.62403	0.27488	3.62403	0.60791	3.60297	0.62308	3.58215	0.62308	3.55138	0.56906	3.52112	0.48065	3.48112	0.59366
3.63966	0.35406	3.63966	0.25464	3.63966	0.2666	3.63966	0.2695	3.63966	0.34231	3.63966	0.46386	3.62386	0.2794	3.62386	0.6015	3.6028	0.63815	3.58199	0.63815	3.55121	0.60202	3.52096	0.48036	3.48097	0.56257
3.63949	0.34193	3.63949	0.25647	3.63949	0.25287	3.63949	0.25869	3.63949	0.33528	3.63949	0.45617	3.62369	0.27327	3.62369	0.58097	3.60263	0.64112	3.58182	0.64112	3.55105	0.60552	3.5208	0.50837	3.48081	0.53315
3.63932	0.3353	3.63932	0.25819	3.63932	0.25745	3.63932	0.25389	3.63932	0.33278	3.63932	0.45572	3.62352	0.2664	3.62352	0.57895	3.60246	0.64378	3.58165	0.64378	3.55088	0.60448	3.52064	0.52964	3.48065	0.53725
3.63914	0.32398	3.63914	0.24657	3.63914	0.26265	3.63914	0.24612	3.63914	0.3199	3.63914	0.44396	3.62334	0.24798	3.62334	0.59875	3.60229	0.64939	3.58148	0.64939	3.55072	0.55063	3.52047	0.54324	3.48049	0.54865
3.63897	0.31907	3.63897	0.24116	3.63897	0.26113	3.63897	0.2499	3.63897	0.32038	3.63897	0.44245	3.62317	0.24208	3.62317	0.60805	3.60212	0.62849	3.58132	0.62849	3.55055	0.51175	3.52031	0.52556	3.48034	0.58466
3.6388	0.33096	3.6388	0.23637	3.6388	0.26998	3.6388	0.25407	3.6388	0.32349	3.6388	0.44944	3.623	0.24218	3.623	0.61526	3.60195	0.60718	3.58115	0.60718	3.55039	0.44223	3.52015	0.468	3.48018	0.59119
3.63863	0.33549	3.63863	0.22792	3.63863	0.27197	3.63863	0.25448	3.63863	0.31993	3.63863	0.44337	3.62283	0.23906	3.62283	0.62395	3.60178	0.59203	3.58098	0.59203	3.55022	0.4434	3.51999	0.45474	3.48002	0.63702
3.63845	0.34062	3.63845	0.22204	3.63845	0.28372	3.63845	0.25553	3.63845	0.31228	3.63845	0.42881	3.62266	0.22999	3.62266	0.63075	3.60161	0.58464	3.58081	0.58464	3.55006	0.4799	3.51983	0.46516	3.47987	0.68537
3.63828	0.35799	3.63828	0.2243	3.63828	0.28855	3.63828	0.25723	3.63828	0.30939	3.63828	0.42794	3.62249	0.22653	3.62249	0.63053	3.60145	0.588	3.58065	0.588	3.54989	0.51126	3.51967	0.45893	3.47971	0.67495
3.63811	0.35547	3.63811	0.22559	3.63811	0.28307	3.63811	0.26166	3.63811	0.30932	3.63811	0.41381	3.62232	0.22219	3.62232	0.60812	3.60128	0.58054	3.58048	0.58054	3.54973	0.52689	3.5195	0.47091	3.47955	0.62114
3.63794	0.36094	3.63794	0.22795	3.63794	0.28275	3.63794	0.25874	3.63794	0.31141	3.63794	0.41144	3.62215	0.21942	3.62214	0.60025	3.60111	0.59021	3.58031	0.59021	3.54956	0.5131	3.51934	0.49917	3.47939	0.58324
3.63776	0.3617	3.63776	0.23814	3.63776	0.27589	3.63776	0.25691	3.63776	0.3212	3.63776	0.41774	3.62197	0.22152	3.62197	0.60697	3.60094	0.5961	3.58014	0.5961	3.5494	0.51081	3.51918	0.53461	3.47924	0.55941
3.63759	0.35478	3.63759	0.23612	3.63759	0.27373	3.63759	0.25362	3.63759	0.32366	3.63759	0.41886	3.6218	0.22119	3.6218	0.60971	3.60077	0.59432	3.57998	0.59432	3.54924	0.50574	3.51902	0.55101	3.47908	0.54687
3.63742	0.34681	3.63742	0.23622	3.63742	0.27784	3.63742	0.25345	3.63742	0.32835	3.63742	0.4262	3.62163	0.22844	3.62163	0.6169	3.6006	0.59036	3.57981	0.59036	3.54907	0.51415	3.51886	0.56465	3.47892	0.56816
3.63725	0.33669	3.63725	0.23157	3.63725	0.27189	3.63725	0.24935	3.63725	0.326	3.63725	0.42241	3.62146	0.23333	3.62146	0.61283	3.60043	0.58289	3.57964	0.58289	3.54891	0.49152	3.5187	0.57249	3.47877	0.57086
3.63707	0.347	3.63707	0.22887	3.63707	0.26985	3.63707	0.24268	3.63707	0.32003	3.63707	0.43121	3.62129	0.23882	3.62129	0.59946	3.60026	0.57766	3.57947	0.57766	3.54874	0.42852	3.51853	0.57817	3.47861	0.53422
3.6369	0.34219	3.6369	0.22653	3.6369	0.27031	3.6369	0.24157	3.6369	0.31677	3.6369	0.43142	3.62112	0.23954	3.62112	0.58889	3.60009	0.57372	3.57931	0.57372	3.54858	0.39575	3.51837	0.58735	3.47845	0.51983
3.63673	0.3278	3.63673	0.21498	3.63673	0.26409	3.63673	0.23109	3.63673	0.30055	3.63673	0.41542	3.62095	0.22696	3.62095	0.563	3.59992	0.54636	3.57914	0.54636	3.54841	0.36166	3.51821	0.58225	3.4783	0.51589
3.63656	0.32711	3.63656	0.21615	3.63656	0.25991	3.63656	0.23312	3.63656	0.29799	3.63656	0.41253	3.62078	0.2223	3.62077	0.55945	3.59975	0.53536	3.57897	0.53536	3.54825	0.35432	3.51805	0.56463	3.47814	0.50431
3.63638	0.32276	3.63638	0.22097	3.63638	0.26274	3.63638	0.23717	3.63638	0.30131	3.63638	0.40613	3.6206	0.2217	3.6206	0.55217	3.59958	0.51678	3.57881	0.51678	3.54808	0.37349	3.51789	0.56348	3.47798	0.50977
3.63621	0.32508	3.63621	0.2265	3.63621	0.26128	3.63621	0.24028	3.63621	0.30744	3.63621	0.40131	3.62043	0.22357	3.62043	0.5478	3.59941	0.49669	3.57864	0.49669	3.54792	0.4018	3.51773	0.57414	3.47782	0.5268
3.63604	0.33246	3.63604	0.22174	3.63604	0.25266	3.63604	0.23671	3.63604	0.30341	3.63604	0.40042	3.62026	0.22277	3.62026	0.56178	3.59925	0.49736	3.57847	0.49736	3.54776	0.43581	3.51756	0.60453	3.47767	0.58956
3.63587	0.34116	3.63587	0.22168	3.63587	0.25379	3.63587	0.2348	3.63587	0.30135	3.63587	0.40159	3.62009	0.22477	3.62009	0.55384	3.59908	0.48387	3.5783	0.48387	3.54759	0.45074	3.5174	0.63401	3.47751	0.6348
3.6357	0.3469	3.6357	0.22148	3.6357	0.25706	3.6357	0.23205	3.6357	0.29799	3.6357	0.40051	3.61992	0.22481	3.61992	0.54214	3.59891	0.46988	3.57814	0.46988	3.54743	0.43544	3.51724	0.61353	3.47735	0.6413
3.63552	0.34606	3.63552	0.22141	3.63552	0.25385	3.63552	0.22929	3.63552	0.29304	3.63552	0.39486	3.61975	0.22668	3.61975	0.54419	3.59874	0.473	3.57797	0.473	3.54726	0.43168	3.51708	0.6047	3.4772	0.64128
3.63535	0.34501	3.63535	0.21981	3.63535	0.24844	3.63535	0.21924	3.63535	0.27992	3.63535	0.39324	3.61958	0.22719	3.61958	0.53692	3.59857	0.47857	3.5778	0.47857	3.5471	0.4356	3.51692	0.58457	3.47704	0.63829
3.63518	0.3289	3.63518	0.21737	3.63518	0.24529	3.63518	0.21858	3.63518	0.2739	3.63518	0.39016	3.61941	0.22865	3.61941	0.53522	3.5984	0.48951	3.57764	0.48951	3.54693	0.44978	3.51676	0.5652	3.47688	0.64402
3.63501	0.31031	3.63501	0.21494	3.63501	0.23669	3.63501	0.22309	3.63501	0.27412	3.63501	0.38236	3.61924	0.22787	3.61924	0.52693	3.59823	0.49225	3.57747	0.49225	3.54677	0.42202	3.5166	0.53256	3.47673	0.61925
3.63483	0.29188	3.63483	0.21109	3.63483	0.23405	3.63483	0.22473	3.63483	0.27559	3.63483	0.37624	3.61906	0.22641	3.61906	0.51979	3.59806	0.49257	3.5773	0.49257	3.54661	0.40371	3.51643	0.5054	3.47657	0.62778
3.63466	0.27365	3.63466	0.20178	3.63466	0.23711	3.63466	0.22335	3.63466	0.27331	3.63466	0.36009	3.61889	0.21462	3.61889	0.50086	3.59789	0.47861	3.57713	0.47861	3.54644	0.39041	3.51627	0.49367	3.47641	0.63489
3.63449	0.27564	3.63449	0.19788	3.63449	0.22817	3.63449	0.21951	3.63449	0.27167	3.63449	0.36034	3.61872	0.20964	3.61872	0.5064	3.59772	0.4823	3.57697	0.4823	3.54628	0.38104	3.51611	0.492	3.47626	0.64308
3.63432	0.28752	3.63432	0.20043	3.63432	0.22049	3.63432	0.22203	3.63432	0.27791	3.63432	0.36282	3.61855	0.20763	3.61855	0.52097	3.59755	0.4906	3.5768	0.4906	3.54611	0.38992	3.51595	0.52842	3.4761	0.64573
3.63415	0.29567	3.63415	0.20212	3.63415	0.22389	3.63415	0.22098	3.63415	0.27727	3.63415	0.36034	3.61838	0.20496	3.61838	0.51469	3.59739	0.48173	3.57663	0.48173	3.54595	0.4104	3.51579	0.56099	3.47594	0.60431
3.63397	0.30224	3.63397	0.20306	3.63397	0.22954	3.63397	0.21689	3.63397	0.27361	3.63397	0.35568	3.61821	0.20044	3.61821	0.50665	3.59722	0.47757	3.57647	0.47757	3.54579	0.44023	3.51563	0.61468	3.47579	0.59845
3.6338	0.31204	3.6338	0.20272	3.6338	0.23123	3.6338	0.21533	3.6338	0.26943	3.6338	0.35525	3.61804	0.19735	3.61804	0.50085	3.59705	0.48232	3.5763	0.48232	3.54562	0.4433	3.51547	0.61178	3.47563	0.5419
3.63363	0.32918	3.63363	0.20736	3.63363	0.23849	3.63363	0.2222	3.63363	0.27531	3.63363	0.37145	3.61787	0.20082	3.61787	0.51237	3.59688	0.50993	3.57613	0.50993	3.54546	0.43284	3.5153	0.59811	3.47547	0.51353
3.63346	0.33029	3.63346	0.20775	3.63346	0.23494	3.63346	0.22254	3.63346	0.27632	3.63346	0.37341	3.6177	0.20019	3.6177	0.50692	3.59671	0.51187	3.57596	0.51187	3.54529	0.42816	3.51514	0.5845	3.47532	0.51413
3.63329	0.32748	3.63329	0.20902	3.63329	0.2289	3.63329	0.21974	3.63329	0.28152	3.63329	0.37251	3.61753	0.20057	3.61753	0.49907	3.59654	0.50744	3.5758	0.50744	3.54513	0.42429	3.51498	0.59346	3.47516	0.55518
3.63311	0.32658	3.63311	0.21062	3.63311	0.22433	3.63311	0.21967	3.63311	0.29225	3.63311	0.37628	3.61736	0.20446	3.61735	0.50362	3.59637	0.50211	3.57563	0.50211	3.54496	0.40463	3.51482	0.58615	3.475	0.59172
3.63294	0.31903	3.63294	0.21223	3.63294	0.22564	3.63294	0.21857	3.63294	0.29977	3.63294	0.37455	3.61718	0.20737	3.61718	0.48688	3.5962	0.47691	3.57546	0.47691	3.5448	0.38085	3.51466	0.57472	3.47485	0.60413
3.63277	0.31271	3.63277	0.21194	3.63277	0.22763	3.63277	0.21655	3.63277	0.30164	3.63277	0.37403	3.61701	0.20742	3.61701	0.48116	3.59603	0.46505	3.5753	0.46505	3.54464	0.35258	3.5145	0.56524	3.47469	0.57161
3.6326	0.31332	3.6326	0.21565	3.6326	0.22858	3.6326	0.2176	3.6326	0.30425	3.6326	0.38212	3.61684	0.21088	3.61684	0.48513	3.59587	0.46598	3.57513	0.46598	3.54447	0.32811	3.51434	0.546	3.47453	0.55796
3.63243	0.30773	3.63243	0.21764	3.63243	0.22978	3.63243	0.21433	3.63243	0.30088	3.63243	0.38277	3.61667	0.21073	3.61667	0.48848	3.5957	0.47269	3.57496	0.47269	3.54431	0.33265	3.51417	0.54413	3.47438	0.57264
3.63225	0.29859	3.63225	0.21779	3.63225	0.23091	3.63225	0.20925	3.63225	0.29627	3.63225	0.37131	3.6165	0.20559	3.6165	0.48759	3.59553	0.47133	3.5748	0.47133	3.54414	0.34564	3.51401	0.53309	3.47422	0.57622
3.63208	0.30077	3.63208	0.21692	3.63208	0.23324	3.63208	0.20429	3.63208	0.29219	3.63208	0.36508	3.61633	0.20195	3.61633	0.48843	3.59536	0.47143	3.57463	0.47143	3.54398	0.37905	3.51385	0.54812	3.47406	0.59916
3.63191	0.31528	3.63191	0.20868	3.63191	0.22843	3.63191	0.19483	3.63191	0.28292	3.63191	0.36143	3.61616	0.1965	3.61616	0.50104	3.59519	0.48157	3.57446	0.48157	3.54382	0.38623	3.51369	0.55138	3.47391	0.59366
3.63174	0.31302	3.63174	0.2057	3.63174	0.22702	3.63174	0.19234	3.63174	0.28121	3.63174	0.35677	3.61599	0.19351	3.61599	0.50486	3.59502	0.48984	3.5743	0.48984	3.54365	0.40223	3.51353	0.54406	3.47375	0.59393
3.63157	0.29609	3.63157	0.2073	3.63157	0.22375	3.63157	0.19641	3.63157	0.2858	3.63157	0.35407	3.61582	0.19292	3.61582	0.50411	3.59485	0.49487	3.57413	0.49487	3.54349	0.4169	3.51337	0.52864	3.47359	0.57727
3.63139	0.27923	3.63139	0.2089	3.63139	0.22223	3.63139	0.20135	3.63139	0.28541	3.63139	0.35264	3.61565	0.19151	3.61565	0.50375	3.59468	0.48789	3.57396	0.48789	3.54332	0.44076	3.51321	0.48295	3.47344	0.55698
3.63122	0.26522	3.63122	0.20595	3.63122	0.2181	3.63122	0.20478	3.63122	0.27752	3.63122	0.35432	3.61548	0.18996	3.61548	0.49573	3.59452	0.46723	3.5738	0.46723	3.54316	0.44933	3.51305	0.44986	3.47328	0.54081
3.63105	0.26291	3.63105	0.20431	3.63105	0.21801	3.63105	0.20576	3.63105	0.26946	3.63105	0.3556	3.61531	0.18988	3.61531	0.49992	3.59435	0.47226	3.57363	0.47226	3.543	0.42582	3.51289	0.42181	3.47312	0.54691
3.63088	0.25252	3.63088	0.202	3.63088	0.22763	3.63088	0.21101	3.63088	0.26983	3.63088	0.35127	3.61514	0.18932	3.61514	0.4753	3.59418	0.45694	3.57346	0.45694	3.54283	0.38691	3.51272	0.40671	3.47297	0.52669
3.63071	0.2589	3.63071	0.19583	3.63071	0.22933	3.63071	0.20857	3.63071	0.26897	3.63071	0.34753	3.61496	0.18608	3.61496	0.46017	3.59401	0.44987	3.5733	0.44987	3.54267	0.34724	3.51256	0.39191	3.47281	0.50215
3.63054	0.27922	3.63054	0.19524	3.63054	0.23607	3.63054	0.20903	3.63054	0.27034	3.63054	0.35072	3.61479	0.18683	3.61479	0.45041	3.59384	0.43844	3.57313	0.43844	3.54251	0.33314	3.5124	0.38957	3.47265	0.50859
3.63036	0.28927	3.63036	0.19346	3.63036	0.23292	3.63036	0.20702	3.63036	0.26862	3.63036	0.35172	3.61462	0.1883	3.61462	0.43848	3.59367	0.42339	3.57296	0.42339	3.54234	0.32128	3.51224	0.35483	3.4725	0.50823
3.63019	0.29962	3.63019	0.18992	3.63019	0.22675	3.63019	0.19858	3.63019	0.26046	3.63019	0.35554	3.61445	0.19167	3.61445	0.46552	3.5935	0.4489	3.5728	0.4489	3.54218	0.32578	3.51208	0.32025	3.47234	0.53081
3.63002	0.29779	3.63002	0.19171	3.63002	0.22157	3.63002	0.1984	3.63002	0.26178	3.63002	0.35362	3.61428	0.19488	3.61428	0.46066	3.59333	0.44756	3.57263	0.44756	3.54201	0.35068	3.51192	0.3045	3.47218	0.51814
3.62985	0.2942	3.62985	0.19585	3.62985	0.21641	3.62985	0.20279	3.62985	0.26671	3.62985	0.34963	3.61411	0.19659	3.61411	0.45297	3.59317	0.44879	3.57246	0.44879	3.54185	0.37785	3.51176	0.31172	3.47203	0.47402
3.62968	0.28597	3.62968	0.19499	3.62968	0.2107	3.62968	0.2029	3.62968	0.26669	3.62968	0.34601	3.61394	0.19469	3.61394	0.44918	3.593	0.44529	3.5723	0.44529	3.54169	0.40868	3.5116	0.33793	3.47187	0.45743
3.62951	0.27552	3.62951	0.19069	3.62951	0.20879	3.62951	0.20132	3.62951	0.26412	3.62951	0.34024	3.61377	0.19226	3.61377	0.44384	3.59283	0.42888	3.57213	0.42888	3.54152	0.43675	3.51144	0.36364	3.47171	0.44075
3.62933	0.27476	3.62933	0.18684	3.62933	0.20891	3.62933	0.19995	3.62933	0.26233	3.62933	0.34677	3.6136	0.19271	3.6136	0.44725	3.59266	0.42644	3.57196	0.42644	3.54136	0.43313	3.51128	0.36939	3.47156	0.45037
3.62916	0.26915	3.62916	0.1811	3.62916	0.20468	3.62916	0.19106	3.62916	0.25586	3.62916	0.34885	3.61343	0.19268	3.61343	0.43887	3.59249	0.41925	3.5718	0.41925	3.54119	0.41684	3.51111	0.3761	3.4714	0.47727
3.62899	0.27186	3.62899	0.17342	3.62899	0.20684	3.62899	0.18283	3.62899	0.24948	3.62899	0.34469	3.61326	0.18909	3.61326	0.44247	3.59232	0.42144	3.57163	0.42144	3.54103	0.38327	3.51095	0.35013	3.47125	0.48905
3.62882	0.28809	3.62882	0.17112	3.62882	0.21973	3.62882	0.17734	3.62882	0.24747	3.62882	0.34503	3.61309	0.18921	3.61309	0.45643	3.59216	0.4301	3.57146	0.4301	3.54087	0.36921	3.51079	0.34702	3.47109	0.51716
3.62865	0.29941	3.62865	0.17222	3.62865	0.21881	3.62865	0.17188	3.62865	0.24782	3.62865	0.33484	3.61292	0.18477	3.61292	0.45317	3.59199	0.42086	3.5713	0.42086	3.5407	0.36404	3.51063	0.35841	3.47093	0.53556
3.62848	0.31154	3.62848	0.1724	3.62848	0.20438	3.62848	0.16686	3.62848	0.24527	3.62848	0.32279	3.61275	0.17784	3.61275	0.44438	3.59182	0.40972	3.57113	0.40972	3.54054	0.37801	3.51047	0.37749	3.47078	0.56331
3.6283	0.33245	3.6283	0.17418	3.6283	0.19961	3.6283	0.16877	3.6283	0.24682	3.6283	0.31866	3.61258	0.17145	3.61258	0.44245	3.59165	0.41283	3.57096	0.41283	3.54038	0.37791	3.51031	0.37141	3.47062	0.58943
3.62813	0.34324	3.62813	0.18449	3.62813	0.20285	3.62813	0.18317	3.62813	0.25943	3.62813	0.32214	3.61241	0.17292	3.61241	0.43018	3.59148	0.40779	3.5708	0.40779	3.54021	0.39162	3.51015	0.38885	3.47046	0.63152
3.62796	0.34676	3.62796	0.18696	3.62796	0.20427	3.62796	0.18797	3.62796	0.25704	3.62796	0.32088	3.61224	0.17579	3.61224	0.42694	3.59131	0.41188	3.57063	0.41188	3.54005	0.40929	3.50999	0.40198	3.47031	0.64535
3.62779	0.34016	3.62779	0.18655	3.62779	0.2054	3.62779	0.19101	3.62779	0.25135	3.62779	0.31087	3.61207	0.1767	3.61207	0.43463	3.59114	0.41862	3.57046	0.41862	3.53989	0.43307	3.50983	0.411	3.47015	0.63934
3.62762	0.3309	3.62762	0.18984	3.62762	0.20783	3.62762	0.19319	3.62762	0.24816	3.62762	0.30484	3.6119	0.17615	3.6119	0.42631	3.59098	0.40458	3.5703	0.40458	3.53972	0.42926	3.50967	0.41061	3.47	0.61462
3.62745	0.33395	3.62745	0.18892	3.62745	0.20863	3.62745	0.18622	3.62745	0.24209	3.62745	0.29834	3.61173	0.17032	3.61173	0.42906	3.59081	0.40188	3.57013	0.40188	3.53956	0.38908	3.50951	0.38933	3.46984	0.59589
3.62727	0.32485	3.62727	0.18741	3.62727	0.20989	3.62727	0.18496	3.62727	0.2414	3.62727	0.29452	3.61156	0.16772	3.61156	0.42897	3.59064	0.39592	3.56996	0.39592	3.53939	0.38822	3.50934	0.40053	3.46968	0.60836
3.6271	0.3048	3.6271	0.18734	3.6271	0.21278	3.6271	0.18767	3.6271	0.24736	3.6271	0.29259	3.61139	0.16901	3.61138	0.41141	3.59047	0.3803	3.5698	0.3803	3.53923	0.36893	3.50918	0.38011	3.46953	0.58653
3.62693	0.28658	3.62693	0.18229	3.62693	0.21268	3.62693	0.18643	3.62693	0.24968	3.62693	0.29451	3.61122	0.16797	3.61121	0.41006	3.5903	0.38541	3.56963	0.38541	3.53907	0.37388	3.50902	0.3629	3.46937	0.57402
3.62676	0.27038	3.62676	0.17241	3.62676	0.20953	3.62676	0.18345	3.62676	0.24285	3.62676	0.29078	3.61104	0.16188	3.61104	0.41274	3.59013	0.39216	3.56947	0.39216	3.5389	0.39462	3.50886	0.3628	3.46921	0.60155
3.62659	0.26787	3.62659	0.16993	3.62659	0.20604	3.62659	0.18349	3.62659	0.23614	3.62659	0.29214	3.61087	0.1625	3.61087	0.41874	3.58997	0.39621	3.5693	0.39621	3.53874	0.37858	3.5087	0.32327	3.46906	0.58941
3.62642	0.27011	3.62642	0.1741	3.62642	0.19752	3.62642	0.18809	3.62642	0.23463	3.62642	0.29578	3.6107	0.16703	3.6107	0.40873	3.5898	0.38508	3.56913	0.38508	3.53858	0.36762	3.50854	0.29925	3.4689	0.55077
3.62625	0.27998	3.62625	0.17317	3.62625	0.1953	3.62625	0.18954	3.62625	0.23172	3.62625	0.29925	3.61053	0.16627	3.61053	0.41305	3.58963	0.39359	3.56897	0.39359	3.53841	0.38067	3.50838	0.31207	3.46875	0.52952
3.62608	0.28741	3.62608	0.17444	3.62608	0.19421	3.62608	0.19028	3.62608	0.23468	3.62608	0.30111	3.61036	0.16623	3.61036	0.41177	3.58946	0.40187	3.5688	0.40187	3.53825	0.38685	3.50822	0.33464	3.46859	0.45977
3.6259	0.28641	3.6259	0.17096	3.6259	0.189	3.6259	0.18542	3.6259	0.23545	3.6259	0.29883	3.61019	0.16332	3.61019	0.40549	3.58929	0.40264	3.56863	0.40264	3.53809	0.3911	3.50806	0.38022	3.46843	0.43493
3.62573	0.29436	3.62573	0.17505	3.62573	0.18741	3.62573	0.18648	3.62573	0.24174	3.62573	0.30781	3.61002	0.16463	3.61002	0.40657	3.58913	0.40136	3.56847	0.40136	3.53792	0.36477	3.5079	0.39582	3.46828	0.4107
3.62556	0.29119	3.62556	0.17638	3.62556	0.18362	3.62556	0.18295	3.62556	0.2387	3.62556	0.30528	3.60985	0.16053	3.60985	0.40037	3.58896	0.38457	3.5683	0.38457	3.53776	0.37539	3.50774	0.41582	3.46812	0.41115
3.62539	0.28324	3.62539	0.16961	3.62539	0.18573	3.62539	0.17471	3.62539	0.22875	3.62539	0.29652	3.60968	0.15023	3.60968	0.39225	3.58879	0.37018	3.56814	0.37018	3.5376	0.38889	3.50758	0.42061	3.46797	0.40012
3.62522	0.28432	3.62522	0.16794	3.62522	0.19018	3.62522	0.17149	3.62522	0.22651	3.62522	0.29392	3.60951	0.14458	3.60951	0.38547	3.58862	0.36062	3.56797	0.36062	3.53743	0.42605	3.50742	0.42853	3.46781	0.38629
3.62505	0.28638	3.62505	0.16846	3.62505	0.18736	3.62505	0.17207	3.62505	0.2306	3.62505	0.29138	3.60934	0.14192	3.60934	0.3764	3.58845	0.36062	3.5678	0.36062	3.53727	0.4879	3.50726	0.4662	3.46765	0.40478
3.62488	0.28204	3.62488	0.16659	3.62488	0.18726	3.62488	0.17168	3.62488	0.23177	3.62488	0.29164	3.60917	0.14126	3.60917	0.36652	3.58828	0.36273	3.56764	0.36273	3.53711	0.50756	3.50709	0.44466	3.4675	0.38583
3.62471	0.27602	3.62471	0.16422	3.62471	0.18943	3.62471	0.16896	3.62471	0.22936	3.62471	0.29245	3.609	0.13879	3.609	0.3571	3.58812	0.36664	3.56747	0.36664	3.53694	0.47527	3.50693	0.4038	3.46734	0.37812
3.62453	0.27398	3.62453	0.16286	3.62453	0.18258	3.62453	0.16712	3.62453	0.22871	3.62453	0.29492	3.60883	0.1382	3.60883	0.35727	3.58795	0.37139	3.5673	0.37139	3.53678	0.46263	3.50677	0.40825	3.46719	0.40411
3.62436	0.27995	3.62436	0.16554	3.62436	0.17529	3.62436	0.17011	3.62436	0.23327	3.62436	0.29627	3.60866	0.14159	3.60866	0.35245	3.58778	0.36335	3.56714	0.36335	3.53662	0.4523	3.50661	0.41192	3.46703	0.43355
3.62419	0.2834	3.62419	0.16326	3.62419	0.17282	3.62419	0.17152	3.62419	0.22964	3.62419	0.29429	3.60849	0.14122	3.60849	0.35858	3.58761	0.36612	3.56697	0.36612	3.53645	0.44301	3.50645	0.41677	3.46687	0.43638
3.62402	0.28103	3.62402	0.16276	3.62402	0.16117	3.62402	0.17079	3.62402	0.22353	3.62402	0.28703	3.60832	0.14065	3.60832	0.35936	3.58744	0.36482	3.56681	0.36482	3.53629	0.44068	3.50629	0.42602	3.46672	0.44184
3.62385	0.27877	3.62385	0.16622	3.62385	0.16178	3.62385	0.17176	3.62385	0.22101	3.62385	0.28389	3.60815	0.14395	3.60815	0.35934	3.58728	0.36366	3.56664	0.36366	3.53613	0.42321	3.50613	0.41526	3.46656	0.44164
3.62368	0.28339	3.62368	0.16946	3.62368	0.16568	3.62368	0.17023	3.62368	0.21655	3.62368	0.28623	3.60798	0.14881	3.60798	0.3717	3.58711	0.37525	3.56647	0.37525	3.53596	0.42574	3.50597	0.41131	3.46641	0.48375
3.62351	0.27919	3.62351	0.17121	3.62351	0.16277	3.62351	0.16708	3.62351	0.21472	3.62351	0.27737	3.60781	0.14945	3.60781	0.36558	3.58694	0.36297	3.56631	0.36297	3.5358	0.38646	3.50581	0.40053	3.46625	0.51037
3.62334	0.27048	3.62334	0.17128	3.62334	0.16836	3.62334	0.1627	3.62334	0.21207	3.62334	0.26493	3.60764	0.14617	3.60764	0.34815	3.58677	0.34249	3.56614	0.34249	3.53564	0.34593	3.50565	0.38595	3.46609	0.54386
3.62316	0.26945	3.62316	0.1726	3.62316	0.16956	3.62316	0.15873	3.62316	0.20922	3.62316	0.25833	3.60747	0.14109	3.60747	0.34393	3.5866	0.33469	3.56598	0.33469	3.53547	0.29349	3.50549	0.34757	3.46594	0.57346
3.62299	0.25848	3.62299	0.16236	3.62299	0.16603	3.62299	0.14906	3.62299	0.19559	3.62299	0.23895	3.6073	0.12625	3.6073	0.33858	3.58644	0.32906	3.56581	0.32906	3.53531	0.26149	3.50533	0.3308	3.46578	0.61876
3.62282	0.25889	3.62282	0.1622	3.62282	0.1692	3.62282	0.14641	3.62282	0.19332	3.62282	0.2355	3.60713	0.12245	3.60713	0.33138	3.58627	0.3243	3.56564	0.3243	3.53515	0.24296	3.50517	0.32214	3.46563	0.61502
3.62265	0.26085	3.62265	0.1687	3.62265	0.16879	3.62265	0.14934	3.62265	0.19647	3.62265	0.23717	3.60696	0.12425	3.60696	0.33062	3.5861	0.33084	3.56548	0.33084	3.53498	0.24615	3.50501	0.31624	3.46547	0.58368
3.62248	0.25539	3.62248	0.16986	3.62248	0.16669	3.62248	0.14883	3.62248	0.19215	3.62248	0.24094	3.60679	0.123	3.60679	0.33178	3.58593	0.33752	3.56531	0.33752	3.53482	0.26556	3.50485	0.32585	3.46531	0.52985
3.62231	0.25959	3.62231	0.17068	3.62231	0.16923	3.62231	0.15009	3.62231	0.18858	3.62231	0.25176	3.60662	0.12372	3.60662	0.34195	3.58576	0.34542	3.56515	0.34542	3.53466	0.27041	3.50469	0.32789	3.46516	0.46164
3.62214	0.26003	3.62214	0.17164	3.62214	0.16814	3.62214	0.15239	3.62214	0.18819	3.62214	0.25738	3.60645	0.12313	3.60645	0.34496	3.5856	0.34151	3.56498	0.34151	3.53449	0.28844	3.50453	0.32967	3.465	0.42391
3.62197	0.26917	3.62197	0.17463	3.62197	0.16983	3.62197	0.15494	3.62197	0.19165	3.62197	0.26609	3.60628	0.12411	3.60628	0.34264	3.58543	0.33561	3.56481	0.33561	3.53433	0.29863	3.50437	0.35026	3.46485	0.43126
3.6218	0.27317	3.6218	0.17364	3.6218	0.17104	3.6218	0.15402	3.6218	0.19415	3.6218	0.26523	3.60611	0.12168	3.60611	0.33893	3.58526	0.33477	3.56465	0.33477	3.53417	0.3089	3.50421	0.3572	3.46469	0.46589
3.62163	0.26691	3.62163	0.17113	3.62163	0.1702	3.62163	0.15171	3.62163	0.1945	3.62163	0.25556	3.60594	0.12127	3.60594	0.33176	3.58509	0.3429	3.56448	0.3429	3.53401	0.3091	3.50405	0.35173	3.46454	0.48204
3.62146	0.2637	3.62146	0.16832	3.62146	0.17277	3.62146	0.1492	3.62146	0.19554	3.62146	0.25202	3.60577	0.12289	3.60577	0.32801	3.58493	0.34673	3.56432	0.34673	3.53384	0.32707	3.50389	0.35188	3.46438	0.49587
3.62128	0.24895	3.62128	0.15519	3.62128	0.17652	3.62128	0.14092	3.62128	0.18695	3.62128	0.24044	3.6056	0.12029	3.6056	0.31484	3.58476	0.337	3.56415	0.337	3.53368	0.33165	3.50373	0.33375	3.46422	0.48357
3.62111	0.248	3.62111	0.15464	3.62111	0.17563	3.62111	0.13847	3.62111	0.18547	3.62111	0.24187	3.60544	0.12199	3.60543	0.31263	3.58459	0.32607	3.56398	0.32607	3.53352	0.33439	3.50357	0.33739	3.46407	0.4717
3.62094	0.2522	3.62094	0.15819	3.62094	0.17013	3.62094	0.14038	3.62094	0.1884	3.62094	0.24906	3.60527	0.12637	3.60527	0.31325	3.58442	0.31756	3.56382	0.31756	3.53335	0.31037	3.5034	0.32863	3.46391	0.4542
3.62077	0.25671	3.62077	0.15641	3.62077	0.17194	3.62077	0.14027	3.62077	0.18695	3.62077	0.24924	3.6051	0.12684	3.6051	0.30882	3.58425	0.31644	3.56365	0.31644	3.53319	0.29433	3.50324	0.32136	3.46376	0.44407
3.6206	0.26079	3.6206	0.15955	3.6206	0.1781	3.6206	0.14374	3.6206	0.19149	3.6206	0.2507	3.60493	0.1282	3.60493	0.29882	3.58409	0.31533	3.56349	0.31533	3.53303	0.28572	3.50308	0.32784	3.4636	0.4456
3.62043	0.25676	3.62043	0.15828	3.62043	0.17249	3.62043	0.14242	3.62043	0.19353	3.62043	0.24566	3.60476	0.12649	3.60476	0.29068	3.58392	0.31718	3.56332	0.31718	3.53286	0.29257	3.50292	0.34442	3.46345	0.46048
3.62026	0.25526	3.62026	0.15307	3.62026	0.16229	3.62026	0.13832	3.62026	0.19251	3.62026	0.2365	3.60459	0.1196	3.60459	0.29305	3.58375	0.32664	3.56316	0.32664	3.5327	0.31209	3.50276	0.35613	3.46329	0.48531
3.62009	0.25247	3.62009	0.15191	3.62009	0.15437	3.62009	0.13744	3.62009	0.19886	3.62009	0.23193	3.60442	0.11618	3.60442	0.28768	3.58358	0.3225	3.56299	0.3225	3.53254	0.30716	3.5026	0.3488	3.46313	0.50362
3.61992	0.24873	3.61992	0.15167	3.61992	0.14927	3.61992	0.13792	3.61992	0.20529	3.61992	0.22922	3.60425	0.11435	3.60425	0.28988	3.58342	0.3144	3.56282	0.3144	3.53238	0.29695	3.50244	0.32761	3.46298	0.48549
3.61975	0.2531	3.61975	0.15035	3.61975	0.15035	3.61975	0.13463	3.61975	0.20235	3.61975	0.23166	3.60408	0.11178	3.60408	0.2937	3.58325	0.3054	3.56266	0.3054	3.53221	0.26297	3.50228	0.30752	3.46282	0.45685
3.61958	0.25743	3.61958	0.15128	3.61958	0.15864	3.61958	0.13662	3.61958	0.20193	3.61958	0.23884	3.60391	0.11265	3.60391	0.29829	3.58308	0.29966	3.56249	0.29966	3.53205	0.22194	3.50212	0.29767	3.46267	0.42217
3.61941	0.26411	3.61941	0.14985	3.61941	0.16244	3.61941	0.13437	3.61941	0.19882	3.61941	0.23965	3.60374	0.11126	3.60374	0.3045	3.58291	0.30145	3.56233	0.30145	3.53189	0.22403	3.50196	0.30363	3.46251	0.40411
3.61923	0.27998	3.61923	0.15514	3.61923	0.16412	3.61923	0.13196	3.61923	0.1997	3.61923	0.24813	3.60357	0.11465	3.60357	0.30563	3.58275	0.29454	3.56216	0.29454	3.53172	0.22358	3.5018	0.30287	3.46236	0.38436
3.61906	0.2887	3.61906	0.15569	3.61906	0.1642	3.61906	0.13155	3.61906	0.19684	3.61906	0.24846	3.6034	0.11564	3.6034	0.30661	3.58258	0.28504	3.562	0.28504	3.53156	0.23428	3.50164	0.32298	3.4622	0.39008
3.61889	0.29214	3.61889	0.14994	3.61889	0.15237	3.61889	0.13088	3.61889	0.18844	3.61889	0.23996	3.60323	0.11266	3.60323	0.31665	3.58241	0.28829	3.56183	0.28829	3.5314	0.29562	3.50148	0.36214	3.46205	0.43133
3.61872	0.29743	3.61872	0.15035	3.61872	0.15203	3.61872	0.13167	3.61872	0.18549	3.61872	0.23573	3.60306	0.11313	3.60306	0.31805	3.58224	0.29409	3.56166	0.29409	3.53124	0.32606	3.50132	0.34865	3.46189	0.45736
3.61855	0.27666	3.61855	0.1505	3.61855	0.16337	3.61855	0.13591	3.61855	0.18695	3.61855	0.22622	3.60289	0.11333	3.60289	0.3014	3.58207	0.29784	3.5615	0.29784	3.53107	0.35129	3.50116	0.31281	3.46173	0.46191
3.61838	0.26555	3.61838	0.15257	3.61838	0.16169	3.61838	0.13821	3.61838	0.18875	3.61838	0.22828	3.60272	0.11537	3.60272	0.29582	3.58191	0.31436	3.56133	0.31436	3.53091	0.34257	3.501	0.27094	3.46158	0.45961
3.61821	0.26044	3.61821	0.15529	3.61821	0.1605	3.61821	0.13758	3.61821	0.18501	3.61821	0.23136	3.60255	0.1154	3.60255	0.30078	3.58174	0.32805	3.56117	0.32805	3.53075	0.31995	3.50084	0.23776	3.46142	0.45286
3.61804	0.25468	3.61804	0.15467	3.61804	0.15691	3.61804	0.1381	3.61804	0.1807	3.61804	0.23336	3.60238	0.1102	3.60238	0.30394	3.58157	0.32835	3.561	0.32835	3.53058	0.3027	3.50068	0.24466	3.46127	0.45598
3.61787	0.24968	3.61787	0.14874	3.61787	0.14936	3.61787	0.13705	3.61787	0.17396	3.61787	0.23261	3.60221	0.10288	3.60221	0.30144	3.5814	0.32944	3.56084	0.32944	3.53042	0.30012	3.50052	0.25067	3.46111	0.44767
3.6177	0.24747	3.6177	0.1471	3.6177	0.15174	3.6177	0.13679	3.6177	0.17143	3.6177	0.23585	3.60204	0.09932	3.60204	0.29343	3.58124	0.33243	3.56067	0.33243	3.53026	0.28983	3.50036	0.249	3.46096	0.41888
3.61753	0.25543	3.61753	0.14524	3.61753	0.15189	3.61753	0.13212	3.61753	0.16534	3.61753	0.24297	3.60187	0.09908	3.60187	0.29481	3.58107	0.34548	3.5605	0.34548	3.5301	0.29971	3.5002	0.23796	3.4608	0.41879
3.61736	0.25109	3.61736	0.1424	3.61736	0.15627	3.61736	0.13254	3.61736	0.16264	3.61736	0.23552	3.60171	0.09751	3.6017	0.29092	3.5809	0.34466	3.56034	0.34466	3.52993	0.32181	3.50004	0.21642	3.46065	0.43346
3.61719	0.24452	3.61719	0.14009	3.61719	0.15839	3.61719	0.13554	3.61719	0.16261	3.61719	0.22606	3.60154	0.09798	3.60154	0.28382	3.58074	0.33504	3.56017	0.33504	3.52977	0.325	3.49988	0.19984	3.46049	0.39445
3.61702	0.23903	3.61702	0.13779	3.61702	0.15621	3.61702	0.13192	3.61702	0.15811	3.61702	0.21671	3.60137	0.09983	3.60137	0.27734	3.58057	0.32175	3.56001	0.32175	3.52961	0.33443	3.49972	0.19656	3.46034	0.39723
3.61685	0.23608	3.61685	0.13869	3.61685	0.15166	3.61685	0.12897	3.61685	0.15542	3.61685	0.21388	3.6012	0.10319	3.6012	0.27863	3.5804	0.31113	3.55984	0.31113	3.52945	0.35221	3.49956	0.22002	3.46018	0.42781
3.61668	0.23507	3.61668	0.13873	3.61668	0.14743	3.61668	0.12658	3.61668	0.15175	3.61668	0.21124	3.60103	0.10576	3.60103	0.27035	3.58023	0.29117	3.55968	0.29117	3.52928	0.33196	3.4994	0.24136	3.46002	0.43048
3.61651	0.23795	3.61651	0.13679	3.61651	0.141	3.61651	0.12279	3.61651	0.14786	3.61651	0.20848	3.60086	0.10444	3.60086	0.26739	3.58007	0.27413	3.55951	0.27413	3.52912	0.28668	3.49924	0.24212	3.45987	0.4395
3.61634	0.24453	3.61634	0.13672	3.61634	0.13947	3.61634	0.11954	3.61634	0.14698	3.61634	0.20627	3.60069	0.10376	3.60069	0.26007	3.5799	0.26307	3.55935	0.26307	3.52896	0.27119	3.49908	0.23718	3.45971	0.42119
3.61617	0.25466	3.61617	0.14306	3.61617	0.13688	3.61617	0.12378	3.61617	0.15749	3.61617	0.20974	3.60052	0.10598	3.60052	0.25871	3.57973	0.2706	3.55918	0.2706	3.52879	0.26022	3.49892	0.25467	3.45956	0.4054
3.61599	0.25753	3.61599	0.14271	3.61599	0.13544	3.61599	0.12417	3.61599	0.16237	3.61599	0.20746	3.60035	0.10446	3.60035	0.25358	3.57956	0.27618	3.55902	0.27618	3.52863	0.25392	3.49876	0.27447	3.4594	0.406
3.61582	0.26494	3.61582	0.14166	3.61582	0.14066	3.61582	0.12583	3.61582	0.167	3.61582	0.21076	3.60018	0.10445	3.60018	0.25565	3.5794	0.28444	3.55885	0.28444	3.52847	0.25347	3.4986	0.31133	3.45925	0.40306
3.61565	0.27162	3.61565	0.13959	3.61565	0.14101	3.61565	0.12765	3.61565	0.16785	3.61565	0.21388	3.60001	0.10499	3.60001	0.26166	3.57923	0.28171	3.55869	0.28171	3.52831	0.24449	3.49844	0.3411	3.45909	0.37955
3.61548	0.26599	3.61548	0.13599	3.61548	0.14226	3.61548	0.12645	3.61548	0.16373	3.61548	0.21042	3.59984	0.10353	3.59984	0.26642	3.57906	0.28005	3.55852	0.28005	3.52814	0.23179	3.49828	0.33965	3.45894	0.35641
3.61531	0.26276	3.61531	0.1371	3.61531	0.1432	3.61531	0.12708	3.61531	0.16023	3.61531	0.21096	3.59967	0.10319	3.59967	0.26791	3.57889	0.27731	3.55835	0.27731	3.52798	0.22182	3.49812	0.33342	3.45878	0.33647
3.61514	0.25092	3.61514	0.14003	3.61514	0.1368	3.61514	0.12696	3.61514	0.15567	3.61514	0.20779	3.5995	0.10212	3.5995	0.25693	3.57873	0.27014	3.55819	0.27014	3.52782	0.21157	3.49796	0.33848	3.45863	0.34405
3.61497	0.24242	3.61497	0.14299	3.61497	0.13445	3.61497	0.12773	3.61497	0.15346	3.61497	0.20503	3.59934	0.1037	3.59934	0.25328	3.57856	0.26998	3.55802	0.26998	3.52766	0.21098	3.49781	0.32309	3.45847	0.36756
3.6148	0.23607	3.6148	0.14578	3.6148	0.13149	3.6148	0.13049	3.6148	0.15238	3.6148	0.2	3.59917	0.10386	3.59917	0.25015	3.57839	0.26497	3.55786	0.26497	3.52749	0.21986	3.49765	0.30474	3.45832	0.40139
3.61463	0.23044	3.61463	0.14416	3.61463	0.12927	3.61463	0.13137	3.61463	0.15413	3.61463	0.19271	3.599	0.101	3.599	0.24841	3.57823	0.26251	3.55769	0.26251	3.52733	0.23054	3.49749	0.30378	3.45816	0.40739
3.61446	0.22889	3.61446	0.14124	3.61446	0.1314	3.61446	0.12937	3.61446	0.15939	3.61446	0.18845	3.59883	0.10028	3.59883	0.24416	3.57806	0.25864	3.55753	0.25864	3.52717	0.24748	3.49733	0.32201	3.45801	0.41632
3.61429	0.23303	3.61429	0.13652	3.61429	0.12512	3.61429	0.1259	3.61429	0.16463	3.61429	0.18613	3.59866	0.09984	3.59866	0.24981	3.57789	0.26295	3.55736	0.26295	3.52701	0.24605	3.49717	0.32472	3.45785	0.41828
3.61412	0.23839	3.61412	0.13438	3.61412	0.12129	3.61412	0.1246	3.61412	0.17178	3.61412	0.18564	3.59849	0.09959	3.59849	0.26971	3.57772	0.27898	3.5572	0.27898	3.52685	0.24404	3.49701	0.32299	3.4577	0.45191
3.61395	0.22856	3.61395	0.13187	3.61395	0.11942	3.61395	0.12069	3.61395	0.17013	3.61395	0.18448	3.59832	0.0977	3.59832	0.26977	3.57756	0.28243	3.55703	0.28243	3.52668	0.26462	3.49685	0.31333	3.45754	0.46188
3.61378	0.22849	3.61378	0.13096	3.61378	0.12186	3.61378	0.12048	3.61378	0.16651	3.61378	0.18766	3.59815	0.09692	3.59815	0.25895	3.57739	0.28148	3.55687	0.28148	3.52652	0.29155	3.49669	0.27649	3.45739	0.45854
3.61361	0.22051	3.61361	0.12985	3.61361	0.12484	3.61361	0.11964	3.61361	0.16068	3.61361	0.1861	3.59798	0.09579	3.59798	0.24502	3.57722	0.28291	3.5567	0.28291	3.52636	0.29634	3.49653	0.26427	3.45723	0.44948
3.61344	0.21629	3.61344	0.12485	3.61344	0.13677	3.61344	0.11795	3.61344	0.15126	3.61344	0.18113	3.59781	0.09393	3.59781	0.24491	3.57706	0.29298	3.55654	0.29298	3.5262	0.30456	3.49637	0.25735	3.45708	0.4364
3.61327	0.21195	3.61327	0.12248	3.61327	0.14133	3.61327	0.1216	3.61327	0.1465	3.61327	0.17797	3.59764	0.09391	3.59764	0.23755	3.57689	0.29159	3.55637	0.29159	3.52603	0.29632	3.49621	0.27031	3.45692	0.40935
3.6131	0.20542	3.6131	0.11865	3.6131	0.13983	3.6131	0.12087	3.6131	0.14032	3.6131	0.16835	3.59748	0.09215	3.59748	0.22746	3.57672	0.27479	3.55621	0.27479	3.52587	0.28973	3.49605	0.304	3.45677	0.40324
3.61293	0.21372	3.61293	0.11677	3.61293	0.13965	3.61293	0.11951	3.61293	0.13925	3.61293	0.16685	3.59731	0.09283	3.59731	0.22724	3.57655	0.27105	3.55604	0.27105	3.52571	0.29282	3.49589	0.31363	3.45661	0.38828
3.61276	0.21572	3.61276	0.11508	3.61276	0.13711	3.61276	0.11354	3.61276	0.13567	3.61276	0.165	3.59714	0.09074	3.59714	0.2197	3.57639	0.25834	3.55588	0.25834	3.52555	0.27892	3.49573	0.29272	3.45646	0.34273
3.61259	0.21926	3.61259	0.11911	3.61259	0.13546	3.61259	0.11273	3.61259	0.13971	3.61259	0.16968	3.59697	0.09251	3.59697	0.22447	3.57622	0.25254	3.55571	0.25254	3.52538	0.29934	3.49557	0.27643	3.4563	0.31988
3.61242	0.22131	3.61242	0.12044	3.61242	0.13239	3.61242	0.11051	3.61242	0.14099	3.61242	0.17267	3.5968	0.09252	3.5968	0.23082	3.57605	0.25337	3.55555	0.25337	3.52522	0.29519	3.49541	0.24536	3.45615	0.29189
3.61225	0.22423	3.61225	0.12341	3.61225	0.13151	3.61225	0.11077	3.61225	0.14342	3.61225	0.17642	3.59663	0.09276	3.59663	0.23231	3.57589	0.25079	3.55538	0.25079	3.52506	0.29765	3.49525	0.24056	3.45599	0.27273
3.61208	0.2279	3.61208	0.12157	3.61208	0.13099	3.61208	0.11074	3.61208	0.14359	3.61208	0.17892	3.59646	0.08992	3.59646	0.23117	3.57572	0.24507	3.55522	0.24507	3.5249	0.29075	3.49509	0.24158	3.45584	0.27006
3.61191	0.2262	3.61191	0.11887	3.61191	0.12746	3.61191	0.10967	3.61191	0.14247	3.61191	0.18241	3.59629	0.08899	3.59629	0.22593	3.57555	0.24056	3.55505	0.24056	3.52474	0.2771	3.49493	0.26781	3.45568	0.30371
3.61174	0.22454	3.61174	0.12321	3.61174	0.12253	3.61174	0.11426	3.61174	0.14802	3.61174	0.19077	3.59612	0.09366	3.59612	0.23506	3.57539	0.24291	3.55489	0.24291	3.52457	0.2919	3.49477	0.31237	3.45553	0.3677
3.61157	0.21545	3.61157	0.12251	3.61157	0.12083	3.61157	0.1154	3.61157	0.14843	3.61157	0.1954	3.59596	0.09536	3.59596	0.23363	3.57522	0.23396	3.55472	0.23396	3.52441	0.29634	3.49461	0.33375	3.45537	0.43856
3.6114	0.21472	3.6114	0.12137	3.6114	0.12675	3.6114	0.11377	3.6114	0.14478	3.6114	0.1979	3.59579	0.09582	3.59579	0.23521	3.57505	0.22799	3.55456	0.22799	3.52425	0.30002	3.49445	0.34681	3.45522	0.48698
3.61123	0.21154	3.61123	0.11998	3.61123	0.13006	3.61123	0.11307	3.61123	0.14192	3.61123	0.19485	3.59562	0.09433	3.59562	0.22721	3.57489	0.21806	3.55439	0.21806	3.52409	0.29235	3.49429	0.35169	3.45506	0.48888
3.61106	0.21538	3.61106	0.11658	3.61106	0.13099	3.61106	0.11057	3.61106	0.1372	3.61106	0.19411	3.59545	0.09397	3.59545	0.22788	3.57472	0.21873	3.55423	0.21873	3.52392	0.26642	3.49413	0.34505	3.45491	0.47834
3.61089	0.21868	3.61089	0.11443	3.61089	0.13165	3.61089	0.1085	3.61089	0.13234	3.61089	0.18859	3.59528	0.0916	3.59528	0.2272	3.57455	0.21591	3.55406	0.21591	3.52376	0.23467	3.49398	0.33906	3.45475	0.4544
3.61072	0.21676	3.61072	0.1071	3.61072	0.12795	3.61072	0.10408	3.61072	0.12399	3.61072	0.17707	3.59511	0.08575	3.59511	0.22586	3.57439	0.21486	3.5539	0.21486	3.5236	0.21345	3.49382	0.32481	3.4546	0.46952
3.61055	0.21855	3.61055	0.10752	3.61055	0.12503	3.61055	0.10405	3.61055	0.12092	3.61055	0.17225	3.59494	0.08475	3.59494	0.22479	3.57422	0.21468	3.55373	0.21468	3.52344	0.20605	3.49366	0.31099	3.45444	0.45758
3.61038	0.22642	3.61038	0.11803	3.61038	0.12808	3.61038	0.1095	3.61038	0.1272	3.61038	0.17901	3.59477	0.09031	3.59477	0.22965	3.57405	0.22438	3.55357	0.22438	3.52328	0.21822	3.4935	0.29882	3.45429	0.4536
3.61021	0.22494	3.61021	0.12231	3.61021	0.12947	3.61021	0.1096	3.61021	0.12804	3.61021	0.17672	3.59461	0.09076	3.59461	0.22898	3.57388	0.22611	3.5534	0.22611	3.52311	0.2466	3.49334	0.30663	3.45413	0.43997
3.61004	0.22298	3.61004	0.12244	3.61004	0.13262	3.61004	0.1062	3.61004	0.1271	3.61004	0.17501	3.59444	0.0885	3.59444	0.22507	3.57372	0.2239	3.55324	0.2239	3.52295	0.26614	3.49318	0.28729	3.45398	0.43284
3.60987	0.2233	3.60987	0.12187	3.60987	0.13361	3.60987	0.10319	3.60987	0.12804	3.60987	0.17537	3.59427	0.08597	3.59427	0.22869	3.57355	0.23	3.55307	0.23	3.52279	0.26943	3.49302	0.25577	3.45382	0.45293
3.6097	0.21309	3.6097	0.11842	3.6097	0.13351	3.6097	0.10388	3.6097	0.13141	3.6097	0.16865	3.5941	0.08153	3.5941	0.21834	3.57338	0.21791	3.55291	0.21791	3.52263	0.23011	3.49286	0.19578	3.45367	0.45032
3.60953	0.2144	3.60953	0.11413	3.60953	0.13067	3.60953	0.1026	3.60953	0.13409	3.60953	0.16507	3.59393	0.07958	3.59393	0.21306	3.57322	0.20927	3.55274	0.20927	3.52247	0.20077	3.4927	0.16712	3.45351	0.46796
3.60936	0.2112	3.60936	0.10904	3.60936	0.12697	3.60936	0.10058	3.60936	0.13345	3.60936	0.15835	3.59376	0.07786	3.59376	0.20162	3.57305	0.19082	3.55258	0.19082	3.5223	0.1896	3.49254	0.155	3.45336	0.46313
3.60919	0.21013	3.60919	0.10547	3.60919	0.12534	3.60919	0.09921	3.60919	0.13114	3.60919	0.15756	3.59359	0.07636	3.59359	0.19755	3.57288	0.17571	3.55241	0.17571	3.52214	0.20304	3.49238	0.15645	3.4532	0.43845
3.60902	0.21309	3.60902	0.10481	3.60902	0.12591	3.60902	0.09799	3.60902	0.12889	3.60902	0.16178	3.59342	0.07804	3.59342	0.20357	3.57272	0.16996	3.55225	0.16996	3.52198	0.23418	3.49222	0.19044	3.45305	0.39131
3.60885	0.20644	3.60885	0.1048	3.60885	0.12457	3.60885	0.097	3.60885	0.12558	3.60885	0.16297	3.59326	0.08008	3.59326	0.20074	3.57255	0.1652	3.55208	0.1652	3.52182	0.25053	3.49206	0.22399	3.45289	0.32251
3.60868	0.19739	3.60868	0.10406	3.60868	0.12895	3.60868	0.09864	3.60868	0.12386	3.60868	0.15793	3.59309	0.07996	3.59309	0.19674	3.57238	0.16655	3.55192	0.16655	3.52166	0.27168	3.4919	0.27447	3.45274	0.28812
3.60851	0.19836	3.60851	0.10392	3.60851	0.13208	3.60851	0.09728	3.60851	0.12141	3.60851	0.15458	3.59292	0.07978	3.59292	0.1946	3.57222	0.17899	3.55175	0.17899	3.52149	0.26366	3.49175	0.30537	3.45258	0.23472
3.60834	0.2082	3.60834	0.11209	3.60834	0.13013	3.60834	0.09689	3.60834	0.12665	3.60834	0.15766	3.59275	0.0836	3.59275	0.19675	3.57205	0.19442	3.55159	0.19442	3.52133	0.27203	3.49159	0.31318	3.45243	0.22525
3.60817	0.20269	3.60817	0.11298	3.60817	0.13117	3.60817	0.09598	3.60817	0.12667	3.60817	0.15341	3.59258	0.08045	3.59258	0.19485	3.57188	0.20207	3.55142	0.20207	3.52117	0.28791	3.49143	0.31457	3.45227	0.22643
3.608	0.19427	3.608	0.11257	3.608	0.1291	3.608	0.09473	3.608	0.12592	3.608	0.14946	3.59241	0.07858	3.59241	0.19989	3.57172	0.21293	3.55126	0.21293	3.52101	0.32029	3.49127	0.32624	3.45212	0.26545
3.60783	0.1866	3.60783	0.1132	3.60783	0.12621	3.60783	0.09319	3.60783	0.12527	3.60783	0.15222	3.59225	0.07845	3.59224	0.19801	3.57155	0.21307	3.5511	0.21307	3.52085	0.34538	3.49111	0.32843	3.45197	0.32427
3.60767	0.17814	3.60767	0.1124	3.60767	0.12626	3.60767	0.09352	3.60767	0.12419	3.60767	0.15306	3.59208	0.07807	3.59208	0.18402	3.57138	0.19241	3.55093	0.19241	3.52068	0.32085	3.49095	0.31858	3.45181	0.3591
3.6075	0.1866	3.6075	0.11068	3.6075	0.1243	3.6075	0.09188	3.6075	0.12323	3.6075	0.1562	3.59191	0.07804	3.59191	0.18479	3.57122	0.18788	3.55077	0.18788	3.52052	0.3266	3.49079	0.31914	3.45166	0.39563
3.60733	0.20542	3.60733	0.10743	3.60733	0.11811	3.60733	0.0898	3.60733	0.12141	3.60733	0.16401	3.59174	0.07689	3.59174	0.19945	3.57105	0.19787	3.5506	0.19787	3.52036	0.31862	3.49063	0.31424	3.4515	0.39249
3.60716	0.21382	3.60716	0.10435	3.60716	0.11633	3.60716	0.09104	3.60716	0.12012	3.60716	0.16265	3.59157	0.07427	3.59157	0.20159	3.57089	0.19614	3.55044	0.19614	3.5202	0.31471	3.49047	0.30265	3.45135	0.39159
3.60699	0.21344	3.60699	0.09817	3.60699	0.10645	3.60699	0.08971	3.60699	0.11666	3.60699	0.15999	3.5914	0.07183	3.5914	0.19559	3.57072	0.19582	3.55027	0.19582	3.52004	0.30931	3.49031	0.28523	3.45119	0.36082
3.60682	0.2133	3.60682	0.09579	3.60682	0.10367	3.60682	0.09319	3.60682	0.11704	3.60682	0.16015	3.59123	0.07227	3.59123	0.18977	3.57055	0.19722	3.55011	0.19722	3.51988	0.31655	3.49015	0.28276	3.45104	0.34616
3.60665	0.20126	3.60665	0.09405	3.60665	0.10429	3.60665	0.09415	3.60665	0.11678	3.60665	0.15288	3.59107	0.07226	3.59107	0.18238	3.57039	0.19859	3.54994	0.19859	3.51971	0.30358	3.49	0.27786	3.45088	0.33367
3.60648	0.19646	3.60648	0.09728	3.60648	0.10148	3.60648	0.09344	3.60648	0.11793	3.60648	0.14944	3.5909	0.07398	3.5909	0.18084	3.57022	0.20099	3.54978	0.20099	3.51955	0.29756	3.48984	0.27028	3.45073	0.29238
3.60631	0.18114	3.60631	0.10083	3.60631	0.10418	3.60631	0.0919	3.60631	0.11595	3.60631	0.14418	3.59073	0.07376	3.59073	0.17221	3.57005	0.19756	3.54961	0.19756	3.51939	0.29151	3.48968	0.2433	3.45057	0.22959
3.60614	0.17958	3.60614	0.10615	3.60614	0.10127	3.60614	0.08999	3.60614	0.11427	3.60614	0.14724	3.59056	0.07376	3.59056	0.17079	3.56989	0.19999	3.54945	0.19999	3.51923	0.29005	3.48952	0.21518	3.45042	0.1963
3.60597	0.17278	3.60597	0.10822	3.60597	0.09695	3.60597	0.08827	3.60597	0.11254	3.60597	0.14818	3.59039	0.07303	3.59039	0.16915	3.56972	0.19799	3.54928	0.19799	3.51907	0.28371	3.48936	0.1991	3.45027	0.20461
3.6058	0.16749	3.6058	0.1065	3.6058	0.09942	3.6058	0.08523	3.6058	0.11133	3.6058	0.14652	3.59022	0.07296	3.59022	0.16355	3.56955	0.18441	3.54912	0.18441	3.51891	0.28238	3.4892	0.19912	3.45011	0.23681
3.60563	0.17151	3.60563	0.10136	3.60563	0.10449	3.60563	0.08322	3.60563	0.1105	3.60563	0.14483	3.59006	0.07405	3.59006	0.16916	3.56939	0.17995	3.54896	0.17995	3.51874	0.26286	3.48904	0.20183	3.44996	0.28126
3.60546	0.18004	3.60546	0.09906	3.60546	0.1061	3.60546	0.08183	3.60546	0.10958	3.60546	0.14262	3.58989	0.07296	3.58989	0.16929	3.56922	0.17023	3.54879	0.17023	3.51858	0.25513	3.48888	0.1993	3.4498	0.31113
3.60529	0.19364	3.60529	0.09935	3.60529	0.11156	3.60529	0.08596	3.60529	0.11048	3.60529	0.14085	3.58972	0.06878	3.58972	0.16998	3.56906	0.16184	3.54863	0.16184	3.51842	0.24036	3.48872	0.17754	3.44965	0.3099
3.60512	0.2042	3.60512	0.10434	3.60512	0.11123	3.60512	0.09058	3.60512	0.11235	3.60512	0.14435	3.58955	0.06438	3.58955	0.17451	3.56889	0.16848	3.54846	0.16848	3.51826	0.22931	3.48856	0.15552	3.44949	0.32059
3.60495	0.20645	3.60495	0.1095	3.60495	0.11197	3.60495	0.09356	3.60495	0.11598	3.60495	0.14741	3.58938	0.06045	3.58938	0.17841	3.56872	0.1779	3.5483	0.1779	3.5181	0.22258	3.48841	0.14723	3.44934	0.33805
3.60478	0.19991	3.60478	0.1079	3.60478	0.10995	3.60478	0.09231	3.60478	0.11532	3.60478	0.14843	3.58921	0.05765	3.58921	0.17885	3.56856	0.18399	3.54813	0.18399	3.51794	0.21407	3.48825	0.15295	3.44918	0.34037
3.60462	0.19765	3.60462	0.10289	3.60462	0.10935	3.60462	0.08911	3.60462	0.11286	3.60462	0.14869	3.58905	0.05819	3.58905	0.18087	3.56839	0.18937	3.54797	0.18937	3.51777	0.20597	3.48809	0.18439	3.44903	0.33273
3.60445	0.19165	3.60445	0.10272	3.60445	0.10929	3.60445	0.08535	3.60445	0.11245	3.60445	0.14557	3.58888	0.06077	3.58888	0.18019	3.56822	0.1883	3.54781	0.1883	3.51761	0.21362	3.48793	0.21179	3.44888	0.31654
3.60428	0.1999	3.60428	0.10854	3.60428	0.11023	3.60428	0.08311	3.60428	0.11623	3.60428	0.14895	3.58871	0.06681	3.58871	0.18246	3.56806	0.1884	3.54764	0.1884	3.51745	0.26203	3.48777	0.26605	3.44872	0.34289
3.60411	0.19539	3.60411	0.10475	3.60411	0.10733	3.60411	0.07939	3.60411	0.11179	3.60411	0.1414	3.58854	0.06884	3.58854	0.18055	3.56789	0.1853	3.54748	0.1853	3.51729	0.26857	3.48761	0.27207	3.44857	0.35425
3.60394	0.19227	3.60394	0.10121	3.60394	0.10472	3.60394	0.07793	3.60394	0.10842	3.60394	0.13552	3.58837	0.06934	3.58837	0.17841	3.56772	0.18158	3.54731	0.18158	3.51713	0.26307	3.48745	0.26948	3.44841	0.35545
3.60377	0.18772	3.60377	0.09968	3.60377	0.09885	3.60377	0.07716	3.60377	0.10552	3.60377	0.13036	3.58821	0.06972	3.58821	0.1722	3.56756	0.18162	3.54715	0.18162	3.51697	0.25685	3.48729	0.26048	3.44826	0.36425
3.6036	0.19248	3.6036	0.09887	3.6036	0.0922	3.6036	0.07534	3.6036	0.10442	3.6036	0.12802	3.58804	0.06804	3.58804	0.16802	3.56739	0.18221	3.54698	0.18221	3.5168	0.23119	3.48713	0.27476	3.4481	0.39137
3.60343	0.19413	3.60343	0.09913	3.60343	0.09121	3.60343	0.07662	3.60343	0.1064	3.60343	0.1246	3.58787	0.06418	3.58787	0.16456	3.56723	0.18106	3.54682	0.18106	3.51664	0.2118	3.48698	0.27771	3.44795	0.43799
3.60326	0.1928	3.60326	0.10527	3.60326	0.09309	3.60326	0.08367	3.60326	0.11664	3.60326	0.1232	3.5877	0.06282	3.5877	0.15773	3.56706	0.16846	3.54666	0.16846	3.51648	0.19201	3.48682	0.27232	3.4478	0.50077
3.60309	0.18608	3.60309	0.10575	3.60309	0.09452	3.60309	0.08477	3.60309	0.11804	3.60309	0.12056	3.58753	0.05984	3.58753	0.15545	3.56689	0.15177	3.54649	0.15177	3.51632	0.19991	3.48666	0.24178	3.44764	0.52104
3.60292	0.19081	3.60292	0.10765	3.60292	0.09749	3.60292	0.08387	3.60292	0.11584	3.60292	0.12418	3.58737	0.05936	3.58737	0.15957	3.56673	0.14465	3.54633	0.14465	3.51616	0.20991	3.4865	0.21047	3.44749	0.51803
3.60275	0.18966	3.60275	0.10934	3.60275	0.09787	3.60275	0.08365	3.60275	0.11222	3.60275	0.12787	3.5872	0.06137	3.5872	0.16006	3.56656	0.14213	3.54616	0.14213	3.516	0.18853	3.48634	0.185	3.44733	0.48627
3.60258	0.19095	3.60258	0.11079	3.60258	0.09419	3.60258	0.08513	3.60258	0.111	3.60258	0.13225	3.58703	0.06243	3.58703	0.16362	3.5664	0.14899	3.546	0.14899	3.51584	0.17867	3.48618	0.18038	3.44718	0.43928
3.60242	0.18693	3.60242	0.10959	3.60242	0.09221	3.60242	0.08475	3.60242	0.11085	3.60242	0.13577	3.58686	0.06409	3.58686	0.16259	3.56623	0.1588	3.54583	0.1588	3.51567	0.16814	3.48602	0.18101	3.44702	0.36981
3.60225	0.18588	3.60225	0.10428	3.60225	0.08902	3.60225	0.08227	3.60225	0.10931	3.60225	0.13495	3.58669	0.06465	3.58669	0.15612	3.56606	0.16251	3.54567	0.16251	3.51551	0.16366	3.48587	0.17174	3.44687	0.32097
3.60208	0.18722	3.60208	0.09892	3.60208	0.0891	3.60208	0.08221	3.60208	0.10846	3.60208	0.13224	3.58653	0.06587	3.58653	0.15536	3.5659	0.16898	3.54551	0.16898	3.51535	0.16771	3.48571	0.17897	3.44672	0.30097
3.60191	0.18817	3.60191	0.0936	3.60191	0.09138	3.60191	0.08034	3.60191	0.10539	3.60191	0.12993	3.58636	0.06711	3.58636	0.16458	3.56573	0.17984	3.54534	0.17984	3.51519	0.16319	3.48555	0.19057	3.44656	0.3126
3.60174	0.1871	3.60174	0.09545	3.60174	0.09212	3.60174	0.08154	3.60174	0.10587	3.60174	0.13214	3.58619	0.06984	3.58619	0.163	3.56557	0.17273	3.54518	0.17273	3.51503	0.15001	3.48539	0.19713	3.44641	0.31458
3.60157	0.17192	3.60157	0.09537	3.60157	0.09292	3.60157	0.08005	3.60157	0.10304	3.60157	0.131	3.58602	0.06623	3.58602	0.16128	3.5654	0.16266	3.54501	0.16266	3.51487	0.13356	3.48523	0.20644	3.44625	0.29866
3.6014	0.16463	3.6014	0.09833	3.6014	0.09374	3.6014	0.08101	3.6014	0.10423	3.6014	0.1331	3.58585	0.06148	3.58585	0.16359	3.56523	0.15399	3.54485	0.15399	3.51471	0.12261	3.48507	0.23169	3.4461	0.29454
3.60123	0.16172	3.60123	0.10244	3.60123	0.096	3.60123	0.08202	3.60123	0.10766	3.60123	0.13577	3.58569	0.05692	3.58569	0.16228	3.56507	0.14223	3.54469	0.14223	3.51455	0.13886	3.48491	0.26373	3.44595	0.31661
3.60106	0.15565	3.60106	0.10147	3.60106	0.09643	3.60106	0.08036	3.60106	0.10621	3.60106	0.1314	3.58552	0.05171	3.58552	0.16053	3.5649	0.12839	3.54452	0.12839	3.51438	0.15793	3.48476	0.26573	3.44579	0.33071
3.60089	0.14291	3.60089	0.0921	3.60089	0.09926	3.60089	0.07596	3.60089	0.09937	3.60089	0.11994	3.58535	0.04676	3.58535	0.15166	3.56474	0.11238	3.54436	0.11238	3.51422	0.1872	3.4846	0.26746	3.44564	0.3432
3.60073	0.14418	3.60073	0.08756	3.60073	0.10004	3.60073	0.07507	3.60073	0.09422	3.60073	0.1161	3.58518	0.04741	3.58518	0.14796	3.56457	0.11267	3.54419	0.11267	3.51406	0.19954	3.48444	0.27029	3.44548	0.34097
3.60056	0.14888	3.60056	0.0855	3.60056	0.10382	3.60056	0.0739	3.60056	0.09084	3.60056	0.11683	3.58501	0.05	3.58501	0.14855	3.5644	0.1236	3.54403	0.1236	3.5139	0.20453	3.48428	0.27523	3.44533	0.33091
3.60039	0.15028	3.60039	0.08284	3.60039	0.10276	3.60039	0.07214	3.60039	0.08853	3.60039	0.11661	3.58485	0.05095	3.58485	0.14461	3.56424	0.12873	3.54387	0.12873	3.51374	0.20906	3.48412	0.28432	3.44518	0.3134
3.60022	0.15103	3.60022	0.08055	3.60022	0.09965	3.60022	0.07066	3.60022	0.08746	3.60022	0.11368	3.58468	0.04929	3.58468	0.14433	3.56407	0.12993	3.5437	0.12993	3.51358	0.20028	3.48396	0.28371	3.44502	0.31182
3.60005	0.15638	3.60005	0.07936	3.60005	0.09916	3.60005	0.06799	3.60005	0.08744	3.60005	0.11206	3.58451	0.04848	3.58451	0.14551	3.56391	0.12858	3.54354	0.12858	3.51342	0.19365	3.4838	0.27113	3.44487	0.32578
3.59988	0.16318	3.59988	0.08152	3.59988	0.10107	3.59988	0.06839	3.59988	0.09088	3.59988	0.11476	3.58434	0.04972	3.58434	0.14652	3.56374	0.13089	3.54337	0.13089	3.51326	0.20918	3.48365	0.26783	3.44471	0.35019
3.59971	0.16852	3.59971	0.08332	3.59971	0.1	3.59971	0.06987	3.59971	0.09184	3.59971	0.1152	3.58418	0.04855	3.58418	0.14269	3.56358	0.12626	3.54321	0.12626	3.51309	0.19968	3.48349	0.238	3.44456	0.35552
3.59954	0.18199	3.59954	0.08834	3.59954	0.09663	3.59954	0.07388	3.59954	0.095	3.59954	0.11833	3.58401	0.04799	3.58401	0.14515	3.56341	0.12693	3.54305	0.12693	3.51293	0.19107	3.48333	0.22	3.44441	0.36494
3.59937	0.19341	3.59937	0.09137	3.59937	0.09375	3.59937	0.07685	3.59937	0.0978	3.59937	0.11936	3.58384	0.04618	3.58384	0.14798	3.56324	0.12176	3.54288	0.12176	3.51277	0.18545	3.48317	0.19537	3.44425	0.31859
3.59921	0.19236	3.59921	0.09314	3.59921	0.09529	3.59921	0.07984	3.59921	0.10063	3.59921	0.1175	3.58367	0.04449	3.58367	0.14042	3.56308	0.11216	3.54272	0.11216	3.51261	0.17571	3.48301	0.18073	3.4441	0.26596
3.59904	0.19573	3.59904	0.09373	3.59904	0.09178	3.59904	0.08051	3.59904	0.1012	3.59904	0.118	3.58351	0.04436	3.58351	0.1411	3.56291	0.11378	3.54255	0.11378	3.51245	0.16474	3.48285	0.17333	3.44394	0.23639
3.59887	0.20185	3.59887	0.0965	3.59887	0.08602	3.59887	0.08097	3.59887	0.10119	3.59887	0.12167	3.58334	0.04605	3.58334	0.1424	3.56275	0.12244	3.54239	0.12244	3.51229	0.17659	3.4827	0.20505	3.44379	0.27218
3.5987	0.19897	3.5987	0.09604	3.5987	0.08392	3.5987	0.07547	3.5987	0.09531	3.5987	0.12107	3.58317	0.04634	3.58317	0.14296	3.56258	0.12425	3.54223	0.12425	3.51213	0.1914	3.48254	0.23254	3.44364	0.32647
3.59853	0.18475	3.59853	0.09283	3.59853	0.0818	3.59853	0.0695	3.59853	0.08983	3.59853	0.11673	3.583	0.04613	3.583	0.14234	3.56241	0.12346	3.54206	0.12346	3.51197	0.21701	3.48238	0.26708	3.44348	0.35347
3.59836	0.1784	3.59836	0.09493	3.59836	0.08276	3.59836	0.0682	3.59836	0.08823	3.59836	0.11784	3.58283	0.04743	3.58283	0.13949	3.56225	0.12512	3.5419	0.12512	3.51181	0.23197	3.48222	0.28007	3.44333	0.37258
3.59819	0.17814	3.59819	0.09653	3.59819	0.08127	3.59819	0.06888	3.59819	0.08751	3.59819	0.11983	3.58267	0.0501	3.58267	0.14134	3.56208	0.13738	3.54174	0.13738	3.51164	0.21456	3.48206	0.25083	3.44317	0.34353
3.59802	0.1745	3.59802	0.09456	3.59802	0.08119	3.59802	0.07017	3.59802	0.08437	3.59802	0.11711	3.5825	0.05146	3.5825	0.13677	3.56192	0.1409	3.54157	0.1409	3.51148	0.19289	3.4819	0.23149	3.44302	0.33077
3.59786	0.17571	3.59786	0.09042	3.59786	0.08228	3.59786	0.06953	3.59786	0.08144	3.59786	0.11387	3.58233	0.05206	3.58233	0.12893	3.56175	0.13885	3.54141	0.13885	3.51132	0.16691	3.48175	0.20477	3.44287	0.31647
3.59769	0.17536	3.59769	0.08778	3.59769	0.08071	3.59769	0.06873	3.59769	0.07956	3.59769	0.111	3.58216	0.04951	3.58216	0.12573	3.56159	0.13837	3.54124	0.13837	3.51116	0.13978	3.48159	0.16907	3.44271	0.31414
3.59752	0.17013	3.59752	0.08598	3.59752	0.07893	3.59752	0.06583	3.59752	0.08105	3.59752	0.10746	3.582	0.04629	3.582	0.11712	3.56142	0.13059	3.54108	0.13059	3.511	0.1346	3.48143	0.15334	3.44256	0.31425
3.59735	0.16483	3.59735	0.08466	3.59735	0.07601	3.59735	0.06215	3.59735	0.08334	3.59735	0.10193	3.58183	0.04313	3.58183	0.1166	3.56126	0.1328	3.54092	0.1328	3.51084	0.13481	3.48127	0.15115	3.44241	0.34808
3.59718	0.15343	3.59718	0.07951	3.59718	0.07645	3.59718	0.05866	3.59718	0.08178	3.59718	0.09523	3.58166	0.03965	3.58166	0.115	3.56109	0.13327	3.54075	0.13327	3.51068	0.1432	3.48111	0.15052	3.44225	0.37131
3.59701	0.14578	3.59701	0.078	3.59701	0.07883	3.59701	0.05713	3.59701	0.08012	3.59701	0.09308	3.58149	0.03926	3.58149	0.11489	3.56092	0.13466	3.54059	0.13466	3.51052	0.13773	3.48095	0.14172	3.4421	0.38355
3.59684	0.14317	3.59684	0.07825	3.59684	0.08413	3.59684	0.05792	3.59684	0.07724	3.59684	0.09376	3.58133	0.04082	3.58133	0.11118	3.56076	0.12706	3.54043	0.12706	3.51036	0.11566	3.4808	0.13686	3.44194	0.36111
3.59668	0.14523	3.59668	0.07774	3.59668	0.08636	3.59668	0.0595	3.59668	0.07455	3.59668	0.09666	3.58116	0.04107	3.58116	0.1112	3.56059	0.12082	3.54026	0.12082	3.5102	0.10923	3.48064	0.15669	3.44179	0.33273
3.59651	0.15166	3.59651	0.07577	3.59651	0.08591	3.59651	0.05961	3.59651	0.07078	3.59651	0.09879	3.58099	0.04027	3.58099	0.11384	3.56043	0.1161	3.5401	0.1161	3.51004	0.10966	3.48048	0.18572	3.44164	0.31296
3.59634	0.15367	3.59634	0.0744	3.59634	0.08645	3.59634	0.05907	3.59634	0.06954	3.59634	0.10064	3.58082	0.04035	3.58082	0.11271	3.56026	0.1065	3.53993	0.1065	3.50987	0.09156	3.48032	0.19517	3.44148	0.30088
3.59617	0.15294	3.59617	0.07525	3.59617	0.08605	3.59617	0.06088	3.59617	0.07224	3.59617	0.10309	3.58066	0.04101	3.58066	0.11128	3.5601	0.10152	3.53977	0.10152	3.50971	0.08347	3.48016	0.18174	3.44133	0.28451
3.596	0.1489	3.596	0.0743	3.596	0.08289	3.596	0.06031	3.596	0.07358	3.596	0.10319	3.58049	0.03949	3.58049	0.10947	3.55993	0.09997	3.53961	0.09997	3.50955	0.08059	3.48	0.17574	3.44118	0.31024
3.59583	0.13812	3.59583	0.06889	3.59583	0.07937	3.59583	0.05871	3.59583	0.0714	3.59583	0.09799	3.58032	0.03595	3.58032	0.10705	3.55977	0.09457	3.53944	0.09457	3.50939	0.07883	3.47985	0.17504	3.44102	0.31456
3.59566	0.13553	3.59566	0.06965	3.59566	0.07418	3.59566	0.05995	3.59566	0.07364	3.59566	0.09499	3.58016	0.03477	3.58015	0.10799	3.5596	0.09483	3.53928	0.09483	3.50923	0.09162	3.47969	0.16467	3.44087	0.33153
3.5955	0.13171	3.5955	0.07036	3.5955	0.07152	3.5955	0.06047	3.5955	0.07405	3.5955	0.08957	3.57999	0.03373	3.57999	0.10951	3.55943	0.09949	3.53912	0.09949	3.50907	0.11238	3.47953	0.17355	3.44071	0.32661
3.59533	0.13017	3.59533	0.06846	3.59533	0.06991	3.59533	0.06129	3.59533	0.0734	3.59533	0.08836	3.57982	0.03339	3.57982	0.10761	3.55927	0.10305	3.53895	0.10305	3.50891	0.11711	3.47937	0.15961	3.44056	0.31182
3.59516	0.13684	3.59516	0.06832	3.59516	0.07007	3.59516	0.06246	3.59516	0.07244	3.59516	0.09135	3.57965	0.03525	3.57965	0.1116	3.5591	0.1082	3.53879	0.1082	3.50875	0.14144	3.47921	0.15768	3.44041	0.31939
3.59499	0.14128	3.59499	0.06477	3.59499	0.07269	3.59499	0.06077	3.59499	0.07027	3.59499	0.09362	3.57949	0.03538	3.57949	0.10926	3.55894	0.10501	3.53863	0.10501	3.50859	0.13984	3.47906	0.16352	3.44025	0.30447
3.59482	0.14996	3.59482	0.06386	3.59482	0.07256	3.59482	0.05999	3.59482	0.06918	3.59482	0.09809	3.57932	0.03462	3.57932	0.10658	3.55877	0.10275	3.53846	0.10275	3.50843	0.1254	3.4789	0.17458	3.4401	0.27592
3.59465	0.16203	3.59465	0.06522	3.59465	0.07441	3.59465	0.05771	3.59465	0.06718	3.59465	0.10003	3.57915	0.03228	3.57915	0.10296	3.55861	0.1072	3.5383	0.1072	3.50827	0.10801	3.47874	0.17669	3.43995	0.25939
3.59449	0.17606	3.59449	0.0683	3.59449	0.0785	3.59449	0.05726	3.59449	0.06896	3.59449	0.10254	3.57898	0.03099	3.57898	0.10016	3.55844	0.11551	3.53814	0.11551	3.50811	0.09999	3.47858	0.17803	3.43979	0.24118
3.59432	0.18679	3.59432	0.07142	3.59432	0.07814	3.59432	0.05664	3.59432	0.06979	3.59432	0.10172	3.57882	0.0303	3.57882	0.09706	3.55828	0.12631	3.53797	0.12631	3.50795	0.1006	3.47842	0.17506	3.43964	0.22948
3.59415	0.18025	3.59415	0.07097	3.59415	0.07073	3.59415	0.05491	3.59415	0.06899	3.59415	0.0951	3.57865	0.02764	3.57865	0.09523	3.55811	0.13147	3.53781	0.13147	3.50778	0.10506	3.47827	0.17671	3.43949	0.2428
3.59398	0.1834	3.59398	0.07324	3.59398	0.06711	3.59398	0.05414	3.59398	0.07237	3.59398	0.09321	3.57848	0.02752	3.57848	0.09479	3.55795	0.13304	3.53765	0.13304	3.50762	0.12427	3.47811	0.18708	3.43933	0.26741
3.59381	0.17849	3.59381	0.06929	3.59381	0.06616	3.59381	0.05067	3.59381	0.07071	3.59381	0.08744	3.57832	0.02402	3.57831	0.09205	3.55778	0.13113	3.53748	0.13113	3.50746	0.12716	3.47795	0.1812	3.43918	0.28115
3.59364	0.17551	3.59364	0.06979	3.59364	0.06439	3.59364	0.04935	3.59364	0.07154	3.59364	0.08651	3.57815	0.02414	3.57815	0.08984	3.55762	0.12595	3.53732	0.12595	3.5073	0.13473	3.47779	0.17875	3.43903	0.28752
3.59348	0.17353	3.59348	0.06948	3.59348	0.06416	3.59348	0.04761	3.59348	0.06994	3.59348	0.08731	3.57798	0.02636	3.57798	0.09185	3.55745	0.12381	3.53716	0.12381	3.50714	0.14371	3.47763	0.18925	3.43887	0.30178
3.59331	0.16914	3.59331	0.06733	3.59331	0.06238	3.59331	0.04687	3.59331	0.06808	3.59331	0.0852	3.57781	0.02863	3.57781	0.09541	3.55729	0.11984	3.53699	0.11984	3.50698	0.13039	3.47748	0.19364	3.43872	0.29688
3.59314	0.16942	3.59314	0.0672	3.59314	0.06144	3.59314	0.04999	3.59314	0.07038	3.59314	0.08894	3.57765	0.03218	3.57765	0.09746	3.55712	0.11229	3.53683	0.11229	3.50682	0.11048	3.47732	0.18381	3.43857	0.29307
3.59297	0.15367	3.59297	0.0626	3.59297	0.05918	3.59297	0.05032	3.59297	0.06869	3.59297	0.0877	3.57748	0.03148	3.57748	0.0948	3.55696	0.10555	3.53667	0.10555	3.50666	0.10091	3.47716	0.18723	3.43841	0.32146
3.5928	0.14904	3.5928	0.06019	3.5928	0.05504	3.5928	0.0504	3.5928	0.06639	3.5928	0.08725	3.57731	0.03273	3.57731	0.09204	3.55679	0.10307	3.5365	0.10307	3.5065	0.09336	3.477	0.17391	3.43826	0.3287
3.59263	0.14354	3.59263	0.05815	3.59263	0.05379	3.59263	0.05309	3.59263	0.06272	3.59263	0.08453	3.57715	0.03356	3.57715	0.08874	3.55662	0.10544	3.53634	0.10544	3.50634	0.10132	3.47685	0.15853	3.43811	0.32937
3.59247	0.1493	3.59247	0.05989	3.59247	0.05281	3.59247	0.06092	3.59247	0.06245	3.59247	0.08687	3.57698	0.03542	3.57698	0.0854	3.55646	0.11025	3.53618	0.11025	3.50618	0.10842	3.47669	0.13085	3.43795	0.3018
3.5923	0.15182	3.5923	0.06043	3.5923	0.05313	3.5923	0.06436	3.5923	0.06203	3.5923	0.08622	3.57681	0.03614	3.57681	0.08495	3.55629	0.11608	3.53601	0.11608	3.50602	0.09645	3.47653	0.12709	3.4378	0.27367
3.59213	0.15764	3.59213	0.06287	3.59213	0.05149	3.59213	0.06415	3.59213	0.06455	3.59213	0.0861	3.57664	0.03659	3.57664	0.08875	3.55613	0.12192	3.53585	0.12192	3.50586	0.09716	3.47637	0.12761	3.43765	0.2675
3.59196	0.16029	3.59196	0.06319	3.59196	0.05217	3.59196	0.06228	3.59196	0.06718	3.59196	0.08487	3.57648	0.03394	3.57648	0.09242	3.55596	0.11665	3.53569	0.11665	3.5057	0.09514	3.47621	0.12965	3.43749	0.25111
3.59179	0.15478	3.59179	0.05988	3.59179	0.05298	3.59179	0.05683	3.59179	0.06586	3.59179	0.07982	3.57631	0.03066	3.57631	0.09312	3.5558	0.1067	3.53552	0.1067	3.50554	0.10377	3.47606	0.13757	3.43734	0.23886
3.59163	0.16103	3.59163	0.05923	3.59163	0.05326	3.59163	0.05294	3.59163	0.06754	3.59163	0.07863	3.57614	0.02921	3.57614	0.09645	3.55563	0.10549	3.53536	0.10549	3.50538	0.11161	3.4759	0.12132	3.43719	0.23423
3.59146	0.16537	3.59146	0.0609	3.59146	0.05799	3.59146	0.05085	3.59146	0.06803	3.59146	0.07716	3.57598	0.02932	3.57598	0.10082	3.55547	0.10518	3.5352	0.10518	3.50522	0.12012	3.47574	0.11516	3.43703	0.22761
3.59129	0.17008	3.59129	0.06143	3.59129	0.05875	3.59129	0.04969	3.59129	0.0668	3.59129	0.07641	3.57581	0.03098	3.57581	0.10213	3.5553	0.10179	3.53503	0.10179	3.50506	0.12525	3.47558	0.10523	3.43688	0.22316
3.59112	0.17892	3.59112	0.06265	3.59112	0.05475	3.59112	0.04964	3.59112	0.06577	3.59112	0.07839	3.57564	0.03345	3.57564	0.09995	3.55514	0.10303	3.53487	0.10303	3.5049	0.11731	3.47543	0.09852	3.43673	0.22572
3.59095	0.17852	3.59095	0.06316	3.59095	0.05372	3.59095	0.04873	3.59095	0.06195	3.59095	0.07793	3.57548	0.03405	3.57548	0.09762	3.55497	0.09982	3.53471	0.09982	3.50474	0.10438	3.47527	0.08557	3.43657	0.20926
3.59079	0.17355	3.59079	0.06151	3.59079	0.05327	3.59079	0.04925	3.59079	0.05839	3.59079	0.07725	3.57531	0.03354	3.57531	0.09748	3.55481	0.10119	3.53454	0.10119	3.50457	0.0996	3.47511	0.07938	3.43642	0.20772
3.59062	0.16642	3.59062	0.06237	3.59062	0.05198	3.59062	0.05099	3.59062	0.05814	3.59062	0.07816	3.57514	0.03322	3.57514	0.09521	3.55464	0.09924	3.53438	0.09924	3.50441	0.09174	3.47495	0.1047	3.43627	0.20015
3.59045	0.15877	3.59045	0.06049	3.59045	0.05049	3.59045	0.04978	3.59045	0.05612	3.59045	0.07775	3.57497	0.03097	3.57497	0.09407	3.55448	0.10061	3.53422	0.10061	3.50425	0.08736	3.47479	0.13683	3.43611	0.21089
3.59028	0.15048	3.59028	0.05829	3.59028	0.04838	3.59028	0.04876	3.59028	0.0562	3.59028	0.07826	3.57481	0.02807	3.57481	0.09349	3.55431	0.10203	3.53405	0.10203	3.50409	0.09921	3.47464	0.17578	3.43596	0.19158
3.59011	0.14176	3.59011	0.05545	3.59011	0.04735	3.59011	0.04715	3.59011	0.05557	3.59011	0.07612	3.57464	0.02589	3.57464	0.09294	3.55415	0.10152	3.53389	0.10152	3.50393	0.11017	3.47448	0.19146	3.43581	0.19302
3.58995	0.13717	3.58995	0.05252	3.58995	0.0434	3.58995	0.04661	3.58995	0.05546	3.58995	0.07523	3.57447	0.02487	3.57447	0.09536	3.55398	0.09837	3.53373	0.09837	3.50377	0.10964	3.47432	0.18085	3.43565	0.19017
3.58978	0.14543	3.58978	0.05392	3.58978	0.04374	3.58978	0.04712	3.58978	0.0567	3.58978	0.07734	3.57431	0.02589	3.57431	0.09741	3.55382	0.0935	3.53357	0.0935	3.50361	0.11069	3.47416	0.16421	3.4355	0.18777
3.58961	0.15215	3.58961	0.05378	3.58961	0.04278	3.58961	0.04807	3.58961	0.05479	3.58961	0.07672	3.57414	0.02724	3.57414	0.0997	3.55365	0.08835	3.5334	0.08835	3.50345	0.10031	3.47401	0.15465	3.43535	0.18412
3.58944	0.1528	3.58944	0.05556	3.58944	0.04255	3.58944	0.05293	3.58944	0.05401	3.58944	0.07373	3.57397	0.02815	3.57397	0.10118	3.55349	0.08192	3.53324	0.08192	3.50329	0.09	3.47385	0.15827	3.43519	0.18708
3.58927	0.1527	3.58927	0.0551	3.58927	0.04122	3.58927	0.0544	3.58927	0.05084	3.58927	0.07158	3.57381	0.02778	3.57381	0.1032	3.55332	0.07445	3.53308	0.07445	3.50313	0.07292	3.47369	0.15495	3.43504	0.17701
3.58911	0.1479	3.58911	0.05129	3.58911	0.04019	3.58911	0.05211	3.58911	0.0465	3.58911	0.07144	3.57364	0.02763	3.57364	0.09881	3.55316	0.06561	3.53291	0.06561	3.50297	0.06676	3.47353	0.13822	3.43489	0.17443
3.58894	0.14275	3.58894	0.05113	3.58894	0.04022	3.58894	0.05094	3.58894	0.0458	3.58894	0.071	3.57347	0.02798	3.57347	0.09142	3.553	0.05845	3.53275	0.05845	3.50281	0.05761	3.47338	0.1223	3.43473	0.15494
3.58877	0.14071	3.58877	0.05347	3.58877	0.03761	3.58877	0.04934	3.58877	0.04674	3.58877	0.07292	3.57331	0.03056	3.57331	0.08595	3.55283	0.05838	3.53259	0.05838	3.50265	0.05882	3.47322	0.12347	3.43458	0.15327
3.5886	0.13555	3.5886	0.05433	3.5886	0.03865	3.5886	0.04772	3.5886	0.04791	3.5886	0.07198	3.57314	0.03032	3.57314	0.08214	3.55267	0.06182	3.53242	0.06182	3.50249	0.06113	3.47306	0.13749	3.43443	0.15617
3.58843	0.12811	3.58843	0.05477	3.58843	0.04076	3.58843	0.04764	3.58843	0.05037	3.58843	0.07272	3.57297	0.02962	3.57297	0.07932	3.5525	0.06586	3.53226	0.06586	3.50233	0.05694	3.4729	0.13875	3.43428	0.18706
3.58827	0.11835	3.58827	0.05422	3.58827	0.04246	3.58827	0.04566	3.58827	0.05125	3.58827	0.07287	3.57281	0.02737	3.57281	0.07885	3.55234	0.06435	3.5321	0.06435	3.50217	0.06121	3.47275	0.16914	3.43412	0.24215
3.5881	0.1132	3.5881	0.05336	3.5881	0.04236	3.5881	0.04373	3.5881	0.05127	3.5881	0.07045	3.57264	0.02427	3.57264	0.08238	3.55217	0.06349	3.53194	0.06349	3.50201	0.0704	3.47259	0.1996	3.43397	0.28469
3.58793	0.11	3.58793	0.05447	3.58793	0.04263	3.58793	0.04182	3.58793	0.05153	3.58793	0.06902	3.57247	0.02288	3.57247	0.08495	3.55201	0.0572	3.53177	0.0572	3.50185	0.08347	3.47243	0.21733	3.43382	0.29258
3.58776	0.11696	3.58776	0.05651	3.58776	0.0418	3.58776	0.04105	3.58776	0.05311	3.58776	0.06735	3.57231	0.02409	3.57231	0.08844	3.55184	0.05704	3.53161	0.05704	3.50169	0.09109	3.47227	0.21407	3.43366	0.28897
3.5876	0.12568	3.5876	0.05428	3.5876	0.0407	3.5876	0.04064	3.5876	0.05155	3.5876	0.06482	3.57214	0.02416	3.57214	0.08583	3.55168	0.05545	3.53145	0.05545	3.50153	0.10087	3.47212	0.19058	3.43351	0.23636
3.58743	0.13112	3.58743	0.04863	3.58743	0.03941	3.58743	0.03921	3.58743	0.04918	3.58743	0.06296	3.57197	0.02428	3.57197	0.08206	3.55151	0.06345	3.53128	0.06345	3.50137	0.11177	3.47196	0.17196	3.43336	0.19403
3.58726	0.13276	3.58726	0.04518	3.58726	0.03842	3.58726	0.03792	3.58726	0.04857	3.58726	0.06327	3.57181	0.02375	3.57181	0.07972	3.55135	0.07182	3.53112	0.07182	3.50121	0.12973	3.4718	0.16571	3.4332	0.18939
3.58709	0.12239	3.58709	0.04241	3.58709	0.03763	3.58709	0.03648	3.58709	0.04718	3.58709	0.06537	3.57164	0.02306	3.57164	0.07644	3.55118	0.07553	3.53096	0.07553	3.50105	0.13274	3.47164	0.15495	3.43305	0.18253
3.58693	0.10841	3.58693	0.04181	3.58693	0.03822	3.58693	0.03504	3.58693	0.04699	3.58693	0.06795	3.57147	0.02414	3.57147	0.07384	3.55102	0.07615	3.5308	0.07615	3.50089	0.14187	3.47149	0.15723	3.4329	0.18715
3.58676	0.10282	3.58676	0.0431	3.58676	0.03853	3.58676	0.03527	3.58676	0.04757	3.58676	0.0722	3.57131	0.02697	3.57131	0.0727	3.55085	0.07562	3.53063	0.07562	3.50073	0.14534	3.47133	0.14111	3.43275	0.19507
3.58659	0.09687	3.58659	0.04476	3.58659	0.03843	3.58659	0.03425	3.58659	0.04766	3.58659	0.07326	3.57114	0.02953	3.57114	0.06608	3.55069	0.07075	3.53047	0.07075	3.50057	0.15455	3.47117	0.1361	3.43259	0.21193
3.58642	0.09862	3.58642	0.04705	3.58642	0.03839	3.58642	0.03221	3.58642	0.04818	3.58642	0.07398	3.57097	0.03163	3.57097	0.06199	3.55052	0.07326	3.53031	0.07326	3.50041	0.18688	3.47102	0.14117	3.43244	0.24703
3.58625	0.09797	3.58625	0.04814	3.58625	0.03715	3.58625	0.03294	3.58625	0.04903	3.58625	0.0729	3.57081	0.03391	3.57081	0.05634	3.55036	0.06822	3.53014	0.06822	3.50025	0.19527	3.47086	0.15387	3.43229	0.23681
3.58609	0.10126	3.58609	0.0462	3.58609	0.03415	3.58609	0.032	3.58609	0.04826	3.58609	0.06959	3.57064	0.03267	3.57064	0.05359	3.5502	0.06074	3.52998	0.06074	3.50009	0.18876	3.4707	0.18315	3.43213	0.23097
3.58592	0.10783	3.58592	0.04435	3.58592	0.03375	3.58592	0.0303	3.58592	0.04716	3.58592	0.06612	3.57047	0.03153	3.57047	0.05237	3.55003	0.06226	3.52982	0.06226	3.49993	0.16697	3.47054	0.19125	3.43198	0.20948
3.58575	0.11726	3.58575	0.04359	3.58575	0.03667	3.58575	0.02893	3.58575	0.0481	3.58575	0.06463	3.57031	0.02976	3.57031	0.0524	3.54987	0.068	3.52966	0.068	3.49977	0.14115	3.47039	0.16886	3.43183	0.18385
3.58558	0.1185	3.58558	0.03993	3.58558	0.03663	3.58558	0.02856	3.58558	0.04856	3.58558	0.06176	3.57014	0.02724	3.57014	0.05315	3.5497	0.07039	3.52949	0.07039	3.49961	0.14477	3.47023	0.16669	3.43168	0.18167
3.58542	0.1125	3.58542	0.03625	3.58542	0.03807	3.58542	0.02746	3.58542	0.04749	3.58542	0.05907	3.56998	0.02441	3.56998	0.05502	3.54954	0.06964	3.52933	0.06964	3.49945	0.14183	3.47007	0.1497	3.43152	0.16639
3.58525	0.10785	3.58525	0.03567	3.58525	0.03731	3.58525	0.02909	3.58525	0.04878	3.58525	0.05839	3.56981	0.02353	3.56981	0.05862	3.54937	0.06578	3.52917	0.06578	3.49929	0.14048	3.46991	0.13347	3.43137	0.14668
3.58508	0.09956	3.58508	0.03925	3.58508	0.03369	3.58508	0.03459	3.58508	0.05251	3.58508	0.05888	3.56964	0.02526	3.56964	0.0553	3.54921	0.05206	3.52901	0.05206	3.49913	0.11566	3.46976	0.09524	3.43122	0.12385
3.58491	0.09054	3.58491	0.04063	3.58491	0.03209	3.58491	0.03621	3.58491	0.04926	3.58491	0.05726	3.56948	0.02572	3.56948	0.05372	3.54904	0.04614	3.52884	0.04614	3.49897	0.10856	3.4696	0.09149	3.43106	0.15193
3.58475	0.09247	3.58475	0.0397	3.58475	0.03088	3.58475	0.03521	3.58475	0.04379	3.58475	0.05703	3.56931	0.02679	3.56931	0.05566	3.54888	0.04994	3.52868	0.04994	3.49881	0.10217	3.46944	0.09193	3.43091	0.17628
3.58458	0.09152	3.58458	0.03994	3.58458	0.03119	3.58458	0.03583	3.58458	0.03844	3.58458	0.05702	3.56914	0.02796	3.56914	0.05545	3.54871	0.05603	3.52852	0.05603	3.49865	0.10346	3.46929	0.09399	3.43076	0.21062
3.58441	0.09374	3.58441	0.03834	3.58441	0.03276	3.58441	0.03464	3.58441	0.03535	3.58441	0.05622	3.56898	0.02979	3.56898	0.05773	3.54855	0.06124	3.52836	0.06124	3.49849	0.10373	3.46913	0.09633	3.43061	0.22111
3.58424	0.09687	3.58424	0.03809	3.58424	0.03413	3.58424	0.03402	3.58424	0.03432	3.58424	0.05669	3.56881	0.03124	3.56881	0.06022	3.54839	0.06141	3.52819	0.06141	3.49833	0.10651	3.46897	0.10724	3.43045	0.2355
3.58408	0.10094	3.58408	0.03745	3.58408	0.0349	3.58408	0.03346	3.58408	0.03488	3.58408	0.05681	3.56864	0.03169	3.56864	0.06141	3.54822	0.06132	3.52803	0.06132	3.49817	0.08335	3.46881	0.12896	3.4303	0.24933
3.58391	0.11176	3.58391	0.03783	3.58391	0.03663	3.58391	0.0338	3.58391	0.03874	3.58391	0.05606	3.56848	0.03247	3.56848	0.06054	3.54806	0.06028	3.52787	0.06028	3.49801	0.08253	3.46866	0.13933	3.43015	0.24115
3.58374	0.12005	3.58374	0.03918	3.58374	0.03943	3.58374	0.03549	3.58374	0.04319	3.58374	0.05564	3.56831	0.03126	3.56831	0.0584	3.54789	0.05995	3.52771	0.05995	3.49785	0.07507	3.4685	0.14605	3.43	0.23347
3.58358	0.12657	3.58358	0.03897	3.58358	0.03906	3.58358	0.03493	3.58358	0.04641	3.58358	0.05453	3.56815	0.03037	3.56815	0.05745	3.54773	0.05748	3.52754	0.05748	3.49769	0.08509	3.46834	0.14224	3.42984	0.22808
3.58341	0.13224	3.58341	0.03849	3.58341	0.03661	3.58341	0.03283	3.58341	0.04664	3.58341	0.05435	3.56798	0.02786	3.56798	0.06408	3.54756	0.05911	3.52738	0.05911	3.49753	0.09569	3.46819	0.14009	3.42969	0.23173
3.58324	0.12556	3.58324	0.03806	3.58324	0.03642	3.58324	0.0326	3.58324	0.04736	3.58324	0.05367	3.56781	0.02599	3.56781	0.06479	3.5474	0.05615	3.52722	0.05615	3.49737	0.09583	3.46803	0.14354	3.42954	0.22975
3.58307	0.11727	3.58307	0.03654	3.58307	0.03656	3.58307	0.03325	3.58307	0.04705	3.58307	0.05141	3.56765	0.02243	3.56765	0.06873	3.54724	0.05636	3.52706	0.05636	3.49721	0.0936	3.46787	0.13638	3.42938	0.2016
3.58291	0.10981	3.58291	0.03672	3.58291	0.03774	3.58291	0.03326	3.58291	0.04729	3.58291	0.05042	3.56748	0.02053	3.56748	0.0677	3.54707	0.06386	3.52689	0.06386	3.49705	0.10582	3.46772	0.13128	3.42923	0.19131
3.58274	0.09752	3.58274	0.03665	3.58274	0.04108	3.58274	0.03335	3.58274	0.0468	3.58274	0.04829	3.56732	0.01886	3.56731	0.05912	3.54691	0.06344	3.52673	0.06344	3.49689	0.098	3.46756	0.10791	3.42908	0.14352
3.58257	0.09138	3.58257	0.03747	3.58257	0.04133	3.58257	0.03409	3.58257	0.04707	3.58257	0.04774	3.56715	0.01906	3.56715	0.05383	3.54674	0.06625	3.52657	0.06625	3.49673	0.10152	3.4674	0.09718	3.42893	0.11819
3.5824	0.0955	3.5824	0.03946	3.5824	0.0398	3.5824	0.03623	3.5824	0.04909	3.5824	0.05014	3.56698	0.02115	3.56698	0.05415	3.54658	0.0713	3.52641	0.0713	3.49658	0.10999	3.46724	0.08617	3.42877	0.09461
3.58224	0.0961	3.58224	0.03897	3.58224	0.03839	3.58224	0.03659	3.58224	0.04953	3.58224	0.05121	3.56682	0.02138	3.56682	0.05058	3.54641	0.06502	3.52624	0.06502	3.49642	0.11987	3.46709	0.0929	3.42862	0.08621
3.58207	0.09537	3.58207	0.03712	3.58207	0.03654	3.58207	0.03426	3.58207	0.04921	3.58207	0.05144	3.56665	0.02089	3.56665	0.05213	3.54625	0.06077	3.52608	0.06077	3.49626	0.12079	3.46693	0.10536	3.42847	0.09064
3.5819	0.09049	3.5819	0.03524	3.5819	0.03743	3.5819	0.03222	3.5819	0.05005	3.5819	0.05129	3.56648	0.02013	3.56648	0.0499	3.54609	0.04679	3.52592	0.04679	3.4961	0.12049	3.46677	0.1044	3.42832	0.09672
3.58174	0.08856	3.58174	0.03165	3.58174	0.03564	3.58174	0.0289	3.58174	0.04844	3.58174	0.04943	3.56632	0.01935	3.56632	0.04765	3.54592	0.03623	3.52576	0.03623	3.49594	0.10228	3.46662	0.08874	3.42816	0.08871
3.58157	0.09407	3.58157	0.03031	3.58157	0.03611	3.58157	0.02742	3.58157	0.04817	3.58157	0.04853	3.56615	0.01893	3.56615	0.04569	3.54576	0.03218	3.52559	0.03218	3.49578	0.07883	3.46646	0.07695	3.42801	0.06481
3.5814	0.10394	3.5814	0.03175	3.5814	0.03811	3.5814	0.02872	3.5814	0.04845	3.5814	0.05026	3.56599	0.02046	3.56599	0.05051	3.54559	0.03973	3.52543	0.03973	3.49562	0.06881	3.4663	0.06839	3.42786	0.0735
3.58123	0.10863	3.58123	0.03348	3.58123	0.03701	3.58123	0.03022	3.58123	0.04637	3.58123	0.05135	3.56582	0.02141	3.56582	0.05243	3.54543	0.04628	3.52527	0.04628	3.49546	0.07756	3.46615	0.05565	3.42771	0.07287
3.58107	0.10675	3.58107	0.03536	3.58107	0.0379	3.58107	0.03194	3.58107	0.04687	3.58107	0.05298	3.56565	0.02222	3.56565	0.05142	3.54527	0.05114	3.52511	0.05114	3.4953	0.10291	3.46599	0.05454	3.42755	0.09739
3.5809	0.10661	3.5809	0.03432	3.5809	0.03593	3.5809	0.03083	3.5809	0.04606	3.5809	0.05381	3.56549	0.02296	3.56549	0.05389	3.5451	0.05957	3.52495	0.05957	3.49514	0.12517	3.46583	0.04391	3.4274	0.09136
3.58073	0.10386	3.58073	0.03322	3.58073	0.0349	3.58073	0.02751	3.58073	0.04582	3.58073	0.05341	3.56532	0.02183	3.56532	0.05715	3.54494	0.06804	3.52478	0.06804	3.49498	0.1503	3.46568	0.05817	3.42725	0.09835
3.58057	0.10099	3.58057	0.03139	3.58057	0.03368	3.58057	0.02458	3.58057	0.04529	3.58057	0.05067	3.56516	0.01997	3.56516	0.05463	3.54477	0.06786	3.52462	0.06786	3.49482	0.16278	3.46552	0.08377	3.4271	0.07416
3.5804	0.09755	3.5804	0.02987	3.5804	0.03445	3.5804	0.02172	3.5804	0.04322	3.5804	0.0473	3.56499	0.0177	3.56499	0.05076	3.54461	0.06499	3.52446	0.06499	3.49466	0.17434	3.46536	0.10464	3.42694	0.07296
3.58023	0.09542	3.58023	0.03077	3.58023	0.03289	3.58023	0.02204	3.58023	0.04243	3.58023	0.04485	3.56482	0.01835	3.56482	0.04703	3.54444	0.0569	3.5243	0.0569	3.4945	0.16812	3.4652	0.11978	3.42679	0.07819
3.58006	0.091	3.58006	0.03052	3.58006	0.03338	3.58006	0.02154	3.58006	0.04137	3.58006	0.04288	3.56466	0.01853	3.56466	0.04234	3.54428	0.05352	3.52413	0.05352	3.49434	0.14698	3.46505	0.10861	3.42664	0.08289
3.5799	0.08219	3.5799	0.02995	3.5799	0.03413	3.5799	0.02154	3.5799	0.04002	3.5799	0.04108	3.56449	0.01927	3.56449	0.0375	3.54412	0.04935	3.52397	0.04935	3.49418	0.12624	3.46489	0.09396	3.42649	0.08158
3.57973	0.07834	3.57973	0.0317	3.57973	0.03455	3.57973	0.02101	3.57973	0.04039	3.57973	0.04096	3.56433	0.0217	3.56433	0.03409	3.54395	0.05303	3.52381	0.05303	3.49402	0.11912	3.46473	0.09917	3.42634	0.10608
3.57956	0.07874	3.57956	0.03405	3.57956	0.037	3.57956	0.02047	3.57956	0.0409	3.57956	0.04256	3.56416	0.02311	3.56416	0.03235	3.54379	0.05646	3.52365	0.05646	3.49386	0.09446	3.46458	0.11195	3.42618	0.10401
3.5794	0.08622	3.5794	0.03655	3.5794	0.03703	3.5794	0.02122	3.5794	0.04097	3.5794	0.04567	3.564	0.02317	3.564	0.03372	3.54362	0.06112	3.52349	0.06112	3.4937	0.07181	3.46442	0.12286	3.42603	0.10207
3.57923	0.08741	3.57923	0.03732	3.57923	0.03837	3.57923	0.0219	3.57923	0.03958	3.57923	0.04445	3.56383	0.0208	3.56383	0.03107	3.54346	0.05629	3.52332	0.05629	3.49354	0.03898	3.46426	0.12557	3.42588	0.09107
3.57906	0.09027	3.57906	0.03747	3.57906	0.03664	3.57906	0.02341	3.57906	0.03763	3.57906	0.0441	3.56366	0.02039	3.56366	0.02936	3.5433	0.0512	3.52316	0.0512	3.49339	0.03449	3.46411	0.12482	3.42573	0.10969
3.5789	0.08706	3.5789	0.03532	3.5789	0.03558	3.5789	0.02369	3.5789	0.03615	3.5789	0.04261	3.5635	0.02074	3.5635	0.02683	3.54313	0.04509	3.523	0.04509	3.49323	0.0391	3.46395	0.12755	3.42557	0.11839
3.57873	0.08487	3.57873	0.03491	3.57873	0.03475	3.57873	0.02396	3.57873	0.0374	3.57873	0.04103	3.56333	0.02081	3.56333	0.02932	3.54297	0.04459	3.52284	0.04459	3.49307	0.06934	3.46379	0.11624	3.42542	0.12804
3.57856	0.08895	3.57856	0.03207	3.57856	0.03199	3.57856	0.02209	3.57856	0.03767	3.57856	0.04177	3.56317	0.02065	3.56317	0.03145	3.54281	0.04476	3.52268	0.04476	3.49291	0.10733	3.46364	0.10177	3.42527	0.14937
3.5784	0.09377	3.5784	0.02905	3.5784	0.03085	3.5784	0.01904	3.5784	0.03675	3.5784	0.04444	3.563	0.02034	3.563	0.03285	3.54264	0.0441	3.52251	0.0441	3.49275	0.13137	3.46348	0.06828	3.42512	0.13487
3.57823	0.09656	3.57823	0.02867	3.57823	0.03018	3.57823	0.01762	3.57823	0.03599	3.57823	0.0456	3.56283	0.01995	3.56283	0.03586	3.54248	0.0442	3.52235	0.0442	3.49259	0.16136	3.46332	0.05901	3.42496	0.12899
3.57806	0.09331	3.57806	0.02811	3.57806	0.03176	3.57806	0.01722	3.57806	0.034	3.57806	0.04604	3.56267	0.01811	3.56267	0.04208	3.54231	0.0482	3.52219	0.0482	3.49243	0.17436	3.46317	0.05348	3.42481	0.14398
3.57789	0.08647	3.57789	0.02839	3.57789	0.03189	3.57789	0.01895	3.57789	0.03238	3.57789	0.04451	3.5625	0.01728	3.5625	0.04361	3.54215	0.04816	3.52203	0.04816	3.49227	0.19119	3.46301	0.06749	3.42466	0.18006
3.57773	0.08009	3.57773	0.02679	3.57773	0.03141	3.57773	0.02093	3.57773	0.03106	3.57773	0.04244	3.56234	0.01481	3.56234	0.04124	3.54199	0.04524	3.52187	0.04524	3.49211	0.19582	3.46285	0.07811	3.42451	0.2191
3.57756	0.07761	3.57756	0.02519	3.57756	0.03195	3.57756	0.02326	3.57756	0.0311	3.57756	0.0424	3.56217	0.01301	3.56217	0.03992	3.54182	0.04921	3.5217	0.04921	3.49195	0.20476	3.4627	0.1008	3.42436	0.27095
3.57739	0.08426	3.57739	0.02657	3.57739	0.03287	3.57739	0.0275	3.57739	0.03368	3.57739	0.04589	3.56201	0.01345	3.56201	0.04147	3.54166	0.05655	3.52154	0.05655	3.49179	0.19971	3.46254	0.10446	3.4242	0.32436
3.57723	0.08582	3.57723	0.02473	3.57723	0.03188	3.57723	0.0268	3.57723	0.03254	3.57723	0.04494	3.56184	0.01221	3.56184	0.03992	3.54149	0.06173	3.52138	0.06173	3.49163	0.19709	3.46239	0.10744	3.42405	0.34556
3.57706	0.09222	3.57706	0.02332	3.57706	0.02918	3.57706	0.02434	3.57706	0.03021	3.57706	0.04379	3.56167	0.01028	3.56167	0.03959	3.54133	0.06273	3.52122	0.06273	3.49147	0.21034	3.46223	0.12762	3.4239	0.36781
3.57689	0.09876	3.57689	0.02375	3.57689	0.0262	3.57689	0.02377	3.57689	0.03009	3.57689	0.04524	3.56151	0.01035	3.56151	0.04031	3.54117	0.0584	3.52106	0.0584	3.49132	0.19721	3.46207	0.1361	3.42375	0.35785
3.57673	0.09856	3.57673	0.02492	3.57673	0.02481	3.57673	0.02341	3.57673	0.03043	3.57673	0.0475	3.56134	0.0105	3.56134	0.03763	3.541	0.04994	3.52089	0.04994	3.49116	0.18006	3.46192	0.14291	3.4236	0.32527
3.57656	0.09587	3.57656	0.02482	3.57656	0.0242	3.57656	0.02388	3.57656	0.03022	3.57656	0.04913	3.56118	0.01059	3.56118	0.03915	3.54084	0.04519	3.52073	0.04519	3.491	0.1586	3.46176	0.14629	3.42344	0.30906
3.57639	0.09883	3.57639	0.02549	3.57639	0.02424	3.57639	0.02388	3.57639	0.03111	3.57639	0.05374	3.56101	0.01196	3.56101	0.04442	3.54068	0.04616	3.52057	0.04616	3.49084	0.13293	3.4616	0.1374	3.42329	0.29006
3.57623	0.09335	3.57623	0.02489	3.57623	0.02423	3.57623	0.02343	3.57623	0.03122	3.57623	0.05405	3.56085	0.01071	3.56085	0.04384	3.54051	0.04538	3.52041	0.04538	3.49068	0.12194	3.46145	0.12801	3.42314	0.29122
3.57606	0.08524	3.57606	0.02537	3.57606	0.02373	3.57606	0.02535	3.57606	0.03219	3.57606	0.05373	3.56068	0.01015	3.56068	0.04182	3.54035	0.04107	3.52025	0.04107	3.49052	0.11265	3.46129	0.11243	3.42299	0.29765
3.57589	0.08495	3.57589	0.0263	3.57589	0.02381	3.57589	0.02668	3.57589	0.03269	3.57589	0.05292	3.56052	0.01123	3.56052	0.04348	3.54019	0.042	3.52009	0.042	3.49036	0.11375	3.46113	0.10277	3.42284	0.32013
3.57573	0.08054	3.57573	0.02687	3.57573	0.02307	3.57573	0.02954	3.57573	0.03327	3.57573	0.05122	3.56035	0.01163	3.56035	0.0408	3.54002	0.03767	3.51992	0.03767	3.4902	0.10588	3.46098	0.09299	3.42268	0.31275
3.57556	0.08039	3.57556	0.02575	3.57556	0.02231	3.57556	0.02948	3.57556	0.0343	3.57556	0.04924	3.56018	0.01408	3.56018	0.04241	3.53986	0.03698	3.51976	0.03698	3.49004	0.11392	3.46082	0.08871	3.42253	0.30318
3.57539	0.07202	3.57539	0.02119	3.57539	0.0201	3.57539	0.02461	3.57539	0.0316	3.57539	0.04522	3.56002	0.01386	3.56002	0.0426	3.53969	0.03531	3.5196	0.03531	3.48988	0.11787	3.46066	0.0985	3.42238	0.2832
3.57523	0.0677	3.57523	0.01934	3.57523	0.01826	3.57523	0.02271	3.57523	0.03305	3.57523	0.0437	3.55985	0.01509	3.55985	0.0431	3.53953	0.03338	3.51944	0.03338	3.48972	0.11191	3.46051	0.10633	3.42223	0.28028
3.57506	0.0683	3.57506	0.01805	3.57506	0.01763	3.57506	0.02044	3.57506	0.03399	3.57506	0.04436	3.55969	0.01438	3.55969	0.04318	3.53937	0.03004	3.51928	0.03004	3.48957	0.0954	3.46035	0.10765	3.42208	0.28019
3.57489	0.06704	3.57489	0.01997	3.57489	0.01584	3.57489	0.02009	3.57489	0.03568	3.57489	0.04552	3.55952	0.01363	3.55952	0.04241	3.5392	0.02711	3.51912	0.02711	3.48941	0.10015	3.4602	0.10512	3.42192	0.28955
3.57473	0.06802	3.57473	0.02367	3.57473	0.01537	3.57473	0.02097	3.57473	0.03681	3.57473	0.04604	3.55936	0.01292	3.55936	0.04232	3.53904	0.02544	3.51895	0.02544	3.48925	0.13094	3.46004	0.09232	3.42177	0.29313
3.57456	0.06871	3.57456	0.02456	3.57456	0.01737	3.57456	0.0219	3.57456	0.03576	3.57456	0.0461	3.55919	0.01218	3.55919	0.04136	3.53888	0.01805	3.51879	0.01805	3.48909	0.15115	3.45988	0.09182	3.42162	0.30195
3.5744	0.0646	3.5744	0.02203	3.5744	0.02006	3.5744	0.01895	3.5744	0.03052	3.5744	0.04365	3.55903	0.01156	3.55903	0.03837	3.53871	0.01456	3.51863	0.01456	3.48893	0.1797	3.45973	0.11021	3.42147	0.30676
3.57423	0.06169	3.57423	0.0223	3.57423	0.02124	3.57423	0.01876	3.57423	0.02974	3.57423	0.042	3.55886	0.01373	3.55886	0.0378	3.53855	0.01216	3.51847	0.01216	3.48877	0.16779	3.45957	0.11566	3.42132	0.30195
3.57406	0.06015	3.57406	0.02529	3.57406	0.02265	3.57406	0.02078	3.57406	0.03274	3.57406	0.04075	3.5587	0.01614	3.5587	0.03526	3.53839	0.00966	3.51831	0.00966	3.48861	0.15762	3.45941	0.13169	3.42116	0.30226
3.5739	0.06035	3.5739	0.02649	3.5739	0.02282	3.5739	0.0199	3.5739	0.03292	3.5739	0.04	3.55853	0.01611	3.55853	0.03022	3.53822	0.00607	3.51815	0.00607	3.48845	0.13786	3.45926	0.12638	3.42101	0.28409
3.57373	0.06936	3.57373	0.02732	3.57373	0.02128	3.57373	0.01843	3.57373	0.03225	3.57373	0.04096	3.55837	0.01497	3.55837	0.02994	3.53806	0.00727	3.51798	0.00727	3.48829	0.14643	3.4591	0.09871	3.42086	0.27696
3.57356	0.07566	3.57356	0.02846	3.57356	0.02142	3.57356	0.01948	3.57356	0.03069	3.57356	0.04044	3.5582	0.01205	3.5582	0.03052	3.5379	0.00811	3.51782	0.00811	3.48814	0.1432	3.45895	0.09093	3.42071	0.27031
3.5734	0.08323	3.5734	0.03002	3.5734	0.02474	3.5734	0.02064	3.5734	0.02947	3.5734	0.03999	3.55803	0.01	3.55803	0.03457	3.53773	0.01541	3.51766	0.01541	3.48798	0.12779	3.45879	0.05704	3.42056	0.22817
3.57323	0.08859	3.57323	0.03025	3.57323	0.02511	3.57323	0.02141	3.57323	0.02876	3.57323	0.04116	3.55787	0.00939	3.55787	0.03831	3.53757	0.02038	3.5175	0.02038	3.48782	0.13722	3.45863	0.06151	3.4204	0.23465
3.57306	0.08589	3.57306	0.02664	3.57306	0.02579	3.57306	0.01964	3.57306	0.02488	3.57306	0.03893	3.5577	0.00958	3.5577	0.03962	3.53741	0.02429	3.51734	0.02429	3.48766	0.12554	3.45848	0.06639	3.42025	0.23939
3.5729	0.08398	3.5729	0.0259	3.5729	0.0243	3.5729	0.01896	3.5729	0.02563	3.5729	0.03872	3.55754	0.01086	3.55754	0.04293	3.53724	0.02778	3.51718	0.02778	3.4875	0.12171	3.45832	0.07424	3.4201	0.26316
3.57273	0.07709	3.57273	0.02419	3.57273	0.02211	3.57273	0.017	3.57273	0.02563	3.57273	0.03739	3.55737	0.01174	3.55737	0.04629	3.53708	0.03111	3.51701	0.03111	3.48734	0.1112	3.45816	0.07439	3.41995	0.26585
3.57256	0.07027	3.57256	0.02271	3.57256	0.02096	3.57256	0.01536	3.57256	0.02501	3.57256	0.0364	3.55721	0.01247	3.55721	0.04027	3.53692	0.03056	3.51685	0.03056	3.48718	0.09098	3.45801	0.07676	3.4198	0.23895
3.5724	0.06512	3.5724	0.02194	3.5724	0.02057	3.5724	0.0145	3.5724	0.02487	3.5724	0.03735	3.55704	0.01298	3.55704	0.03895	3.53675	0.02986	3.51669	0.02986	3.48702	0.08857	3.45785	0.09275	3.41965	0.23438
3.57223	0.05608	3.57223	0.02072	3.57223	0.02011	3.57223	0.0136	3.57223	0.0246	3.57223	0.03489	3.55688	0.01148	3.55688	0.03595	3.53659	0.02758	3.51653	0.02758	3.48686	0.07063	3.4577	0.08997	3.41949	0.22538
3.57207	0.04447	3.57207	0.01945	3.57207	0.0193	3.57207	0.01214	3.57207	0.02431	3.57207	0.03105	3.55671	0.00878	3.55671	0.03277	3.53643	0.02182	3.51637	0.02182	3.48671	0.05506	3.45754	0.0722	3.41934	0.19654
3.5719	0.03877	3.5719	0.01921	3.5719	0.01783	3.5719	0.01217	3.5719	0.02438	3.5719	0.02932	3.55655	0.00637	3.55655	0.03504	3.53626	0.0247	3.51621	0.0247	3.48655	0.06831	3.45738	0.05877	3.41919	0.17619
3.57173	0.03819	3.57173	0.01932	3.57173	0.0134	3.57173	0.01312	3.57173	0.02419	3.57173	0.02955	3.55638	0.00422	3.55638	0.04171	3.5361	0.03057	3.51605	0.03057	3.48639	0.0723	3.45723	0.03756	3.41904	0.13717
3.57157	0.03972	3.57157	0.01839	3.57157	0.01061	3.57157	0.01315	3.57157	0.02342	3.57157	0.03063	3.55622	0.00356	3.55622	0.04256	3.53594	0.02846	3.51588	0.02846	3.48623	0.08869	3.45707	0.03473	3.41889	0.11581
3.5714	0.03683	3.5714	0.01743	3.5714	0.00894	3.5714	0.01313	3.5714	0.02248	3.5714	0.03147	3.55605	0.00324	3.55605	0.03617	3.53577	0.02139	3.51572	0.02139	3.48607	0.10627	3.45692	0.0263	3.41874	0.09278
3.57123	0.03813	3.57123	0.01634	3.57123	0.00887	3.57123	0.01269	3.57123	0.02232	3.57123	0.03159	3.55589	0.00439	3.55589	0.03401	3.53561	0.01848	3.51556	0.01848	3.48591	0.10023	3.45676	0.01124	3.41858	0.07672
3.57107	0.03543	3.57107	0.01521	3.57107	0.01034	3.57107	0.01133	3.57107	0.02219	3.57107	0.02992	3.55572	0.00504	3.55572	0.03257	3.53545	0.01545	3.5154	0.01545	3.48575	0.0998	3.4566	0.02002	3.41843	0.06365
3.5709	0.03747	3.5709	0.01442	3.5709	0.01178	3.5709	0.01098	3.5709	0.02278	3.5709	0.0285	3.55556	0.00616	3.55556	0.03255	3.53528	0.01361	3.51524	0.01361	3.4856	0.07521	3.45645	0.01985	3.41828	0.04715
3.57074	0.0416	3.57074	0.01313	3.57074	0.01115	3.57074	0.01024	3.57074	0.0212	3.57074	0.028	3.55539	0.00689	3.55539	0.03535	3.53512	0.01485	3.51508	0.01485	3.48544	0.07455	3.45629	0.04337	3.41813	0.0471
3.57057	0.04608	3.57057	0.01304	3.57057	0.01262	3.57057	0.00914	3.57057	0.02027	3.57057	0.02752	3.55523	0.00766	3.55523	0.03426	3.53496	0.01721	3.51492	0.01721	3.48528	0.06797	3.45614	0.05567	3.41798	0.06249
3.5704	0.052	3.5704	0.01432	3.5704	0.01369	3.5704	0.00912	3.5704	0.02149	3.5704	0.02946	3.55506	0.00774	3.55506	0.03179	3.53479	0.02156	3.51475	0.02156	3.48512	0.04008	3.45598	0.07248	3.41783	0.07804
3.57024	0.05241	3.57024	0.01532	3.57024	0.01473	3.57024	0.00884	3.57024	0.02262	3.57024	0.03096	3.5549	0.00811	3.5549	0.03103	3.53463	0.02512	3.51459	0.02512	3.48496	0.04223	3.45582	0.07678	3.41767	0.08768
3.57007	0.05217	3.57007	0.01635	3.57007	0.01272	3.57007	0.00949	3.57007	0.02374	3.57007	0.03205	3.55473	0.00731	3.55473	0.02704	3.53447	0.02554	3.51443	0.02554	3.4848	0.0292	3.45567	0.05515	3.41752	0.08494
3.56991	0.05526	3.56991	0.01565	3.56991	0.01279	3.56991	0.00974	3.56991	0.02296	3.56991	0.03138	3.55457	0.00663	3.55457	0.02525	3.5343	0.02588	3.51427	0.02588	3.48464	0.02085	3.45551	0.03814	3.41737	0.09414
3.56974	0.05494	3.56974	0.01381	3.56974	0.01383	3.56974	0.0085	3.56974	0.0204	3.56974	0.0293	3.5544	0.00517	3.5544	0.02565	3.53414	0.02488	3.51411	0.02488	3.48449	0.0206	3.45536	0.03771	3.41722	0.12632
3.56957	0.05193	3.56957	0.01237	3.56957	0.01388	3.56957	0.00821	3.56957	0.01855	3.56957	0.02912	3.55424	0.00487	3.55424	0.02637	3.53398	0.02263	3.51395	0.02263	3.48433	0.01273	3.4552	0.02517	3.41707	0.14572
3.56941	0.04664	3.56941	0.01373	3.56941	0.01381	3.56941	0.00782	3.56941	0.01817	3.56941	0.03123	3.55407	0.00581	3.55407	0.02449	3.53381	0.01602	3.51379	0.01602	3.48417	0.00546	3.45504	0.01219	3.41692	0.1218
3.56924	0.03824	3.56924	0.01328	3.56924	0.01444	3.56924	0.00774	3.56924	0.01671	3.56924	0.03225	3.55391	0.0063	3.55391	0.02161	3.53365	0.01358	3.51363	0.01358	3.48401	0	3.45489	0.00456	3.41677	0.1126
3.56908	0.03779	3.56908	0.01493	3.56908	0.01646	3.56908	0.00871	3.56908	0.01756	3.56908	0.03726	3.55374	0.00835	3.55374	0.0246	3.53349	0.02091	3.51347	0.02091	3.48385	0.02557	3.45473	0.00586	3.41661	0.10998
3.56891	0.03208	3.56891	0.01465	3.56891	0.01292	3.56891	0.00999	3.56891	0.0164	3.56891	0.03643	3.55358	0.00781	3.55358	0.02028	3.53333	0.02296	3.5133	0.02296	3.48369	0.03707	3.45458	0.02488	3.41646	0.08258
3.56874	0.02597	3.56874	0.01406	3.56874	0.00831	3.56874	0.01211	3.56874	0.01554	3.56874	0.03338	3.55341	0.00706	3.55341	0.01485	3.53316	0.02111	3.51314	0.02111	3.48353	0.03218	3.45442	0.03435	3.41631	0.05448
3.56858	0.02315	3.56858	0.01386	3.56858	0.00624	3.56858	0.01382	3.56858	0.01473	3.56858	0.03107	3.55325	0.00705	3.55325	0.00978	3.533	0.01544	3.51298	0.01544	3.48338	0.01925	3.45426	0.03868	3.41616	0.0359
3.56841	0.02519	3.56841	0.01358	3.56841	0.00344	3.56841	0.01423	3.56841	0.01301	3.56841	0.03027	3.55308	0.00676	3.55308	0.00896	3.53284	0.01305	3.51282	0.01305	3.48322	0.02021	3.45411	0.05335	3.41601	0.05118
3.56825	0.03084	3.56825	0.01345	3.56825	0.00257	3.56825	0.01376	3.56825	0.01161	3.56825	0.02954	3.55292	0.00566	3.55292	0.00652	3.53267	0.00987	3.51266	0.00987	3.48306	0.0274	3.45395	0.06947	3.41586	0.05931
3.56808	0.03484	3.56808	0.01367	3.56808	0.00061562	3.56808	0.01226	3.56808	0.01197	3.56808	0.02811	3.55275	0.00515	3.55275	0.00256	3.53251	0.00399	3.5125	0.00399	3.4829	0.03402	3.4538	0.0645	3.41571	0.05499
3.56791	0.03799	3.56791	0.01355	3.56791	0.00106	3.56791	0.01137	3.56791	0.01263	3.56791	0.02776	3.55259	0.00402	3.55259	0.00219	3.53235	0.00891	3.51234	0.00891	3.48274	0.05015	3.45364	0.07073	3.41555	0.04354
3.56775	0.03949	3.56775	0.01146	3.56775	0.00283	3.56775	0.0096	3.56775	0.01185	3.56775	0.02886	3.55242	0.00269	3.55242	0.00679	3.53219	0.01642	3.51218	0.01642	3.48258	0.06017	3.45349	0.07279	3.4154	0.02105
3.56758	0.04166	3.56758	0.01179	3.56758	0.00304	3.56758	0.00919	3.56758	0.01364	3.56758	0.02938	3.55226	0.0044	3.55226	0.00877	3.53202	0.02061	3.51202	0.02061	3.48243	0.05064	3.45333	0.09069	3.41525	0.01543
3.56742	0.03802	3.56742	0.01111	3.56742	0.00413	3.56742	0.00972	3.56742	0.01514	3.56742	0.02861	3.55209	0.00449	3.55209	0.00729	3.53186	0.02172	3.51185	0.02172	3.48227	0.05041	3.45317	0.08785	3.4151	0
3.56725	0.04285	3.56725	0.01139	3.56725	0.00409	3.56725	0.01165	3.56725	0.01581	3.56725	0.02789	3.55193	0.00462	3.55193	0.00815	3.5317	0.02427	3.51169	0.02427	3.48211	0.0454	3.45302	0.10015	3.41495	0.01089
3.56708	0.04717	3.56708	0.01256	3.56708	0.00596	3.56708	0.01405	3.56708	0.01695	3.56708	0.02767	3.55176	0.00465	3.55176	0.01216	3.53153	0.02507	3.51153	0.02507	3.48195	0.03769	3.45286	0.10416	3.4148	0.02871
3.56692	0.04861	3.56692	0.01235	3.56692	0.0057	3.56692	0.01511	3.56692	0.0179	3.56692	0.02562	3.5516	0.00483	3.5516	0.01357	3.53137	0.02286	3.51137	0.02286	3.48179	0.03492	3.45271	0.08539	3.41465	0.0247
3.56675	0.04581	3.56675	0.01016	3.56675	0.00587	3.56675	0.01357	3.56675	0.01778	3.56675	0.02259	3.55144	0.00496	3.55144	0.01218	3.53121	0.01885	3.51121	0.01885	3.48163	0.03668	3.45255	0.0497	3.41449	0.03178
3.56659	0.04421	3.56659	0.01009	3.56659	0.00564	3.56659	0.01255	3.56659	0.01872	3.56659	0.02033	3.55127	0.00481	3.55127	0.00872	3.53105	0.01352	3.51105	0.01352	3.48148	0.05377	3.4524	0.02942	3.41434	0.03534
3.56642	0.04109	3.56642	0.01158	3.56642	0.00536	3.56642	0.01217	3.56642	0.02126	3.56642	0.01921	3.55111	0.0061	3.55111	0.00458	3.53088	0.01107	3.51089	0.01107	3.48132	0.05487	3.45224	0.01862	3.41419	0.04492
3.56626	0.03541	3.56626	0.01046	3.56626	0.00524	3.56626	0.01026	3.56626	0.02194	3.56626	0.01758	3.55094	0.00364	3.55094	0.00244	3.53072	0.00872	3.51073	0.00872	3.48116	0.06766	3.45209	0.00872	3.41404	0.09009
3.56609	0.03	3.56609	0.00827	3.56609	0.00638	3.56609	0.00951	3.56609	0.0221	3.56609	0.01533	3.55078	0.00269	3.55078	0.00333	3.53056	0.00814	3.51057	0.00814	3.481	0.06582	3.45193	0	3.41389	0.09236
3.56592	0.02579	3.56592	0.00595	3.56592	0.00644	3.56592	0.00888	3.56592	0.02085	3.56592	0.01505	3.55061	0.00152	3.55061	0.0059	3.53039	0.00696	3.51041	0.00696	3.48084	0.08403	3.45177	0.01202	3.41374	0.13347
3.56576	0.02062	3.56576	0.0032	3.56576	0.006	3.56576	0.0083	3.56576	0.019	3.56576	0.01374	3.55045	0	3.55045	0.01026	3.53023	0.00861	3.51024	0.00861	3.48068	0.07904	3.45162	0.00408	3.41359	0.11808
3.56559	0.02302	3.56559	0.00238	3.56559	0.00575	3.56559	0.00787	3.56559	0.01802	3.56559	0.01559	3.55028	0.000545338	3.55028	0.01578	3.53007	0.01128	3.51008	0.01128	3.48053	0.0773	3.45146	0.00414	3.41344	0.11278
3.56543	0.01934	3.56543	0.00137	3.56543	0.00522	3.56543	0.00636	3.56543	0.01544	3.56543	0.01556	3.55012	0.000235193	3.55012	0.01583	3.52991	0.00554	3.50992	0.00554	3.48037	0.05851	3.45131	0.01182	3.41328	0.09018
3.56526	0.02144	3.56526	0.00225	3.56526	0.00629	3.56526	0.00533	3.56526	0.01444	3.56526	0.01589	3.54995	0.00156	3.54995	0.01372	3.52974	0.0033	3.50976	0.0033	3.48021	0.0455	3.45115	0.01504	3.41313	0.04982
3.5651	0.02145	3.5651	0.00329	3.5651	0.0088	3.5651	0.00517	3.5651	0.01403	3.5651	0.01694	3.54979	0.00351	3.54979	0.01169	3.52958	0	3.5096	0	3.48005	0.04595	3.451	0.0305	3.41298	0.03401
3.56493	0.02063	3.56493	0.00326	3.56493	0.01051	3.56493	0.00445	3.56493	0.01409	3.56493	0.01582	3.54962	0.00441	3.54962	0.01057	3.52942	0.00312	3.50944	0.00312	3.47989	0.06625	3.45084	0.03424	3.41283	0.03668
3.56477	0.0251	3.56477	0.00298	3.56477	0.01078	3.56477	0.005	3.56477	0.01527	3.56477	0.01544	3.54946	0.00595	3.54946	0.01286	3.52926	0.01336	3.50928	0.01336	3.47974	0.09158	3.45069	0.0363	3.41268	0.06407
3.5646	0.0256	3.5646	0.00186	3.5646	0.01109	3.5646	0.00396	3.5646	0.01473	3.5646	0.01415	3.5493	0.00583	3.5493	0.01013	3.52909	0.016	3.50912	0.016	3.47958	0.11384	3.45053	0.04022	3.41253	0.07456
3.56443	0.02936	3.56443	0.000460064	3.56443	0.01338	3.56443	0.00367	3.56443	0.01498	3.56443	0.01448	3.54913	0.00629	3.54913	0.00952	3.52893	0.02484	3.50896	0.02484	3.47942	0.14356	3.45037	0.07854	3.41238	0.10761
3.56427	0.03108	3.56427	0.000528917	3.56427	0.01134	3.56427	0.00294	3.56427	0.01567	3.56427	0.01466	3.54897	0.00539	3.54897	0.00723	3.52877	0.02272	3.5088	0.02272	3.47926	0.13561	3.45022	0.07414	3.41223	0.11327
3.5641	0.02808	3.5641	0.00049449	3.5641	0.01009	3.5641	0.00127	3.5641	0.01431	3.5641	0.01346	3.5488	0.00312	3.5488	0.00522	3.52861	0.02147	3.50864	0.02147	3.4791	0.11527	3.45006	0.0716	3.41208	0.11365
3.56394	0.03043	3.56394	0.00235	3.56394	0.00829	3.56394	0.000770964	3.56394	0.01526	3.56394	0.01339	3.54864	0.00227	3.54864	0.00431	3.52844	0.01422	3.50848	0.01422	3.47895	0.09843	3.44991	0.05181	3.41192	0.12198
3.56377	0.03683	3.56377	0.00454	3.56377	0.00507	3.56377	0.000721331	3.56377	0.01628	3.56377	0.01538	3.54847	0.00213	3.54847	0.00679	3.52828	0.01081	3.50831	0.01081	3.47879	0.1097	3.44975	0.04497	3.41177	0.16672
3.56361	0.03977	3.56361	0.00525	3.56361	0.00463	3.56361	0	3.56361	0.01438	3.56361	0.01584	3.54831	0.00067715	3.54831	0.00746	3.52812	0.00865	3.50815	0.00865	3.47863	0.10672	3.4496	0.03803	3.41162	0.18654
3.56344	0.04056	3.56344	0.00493	3.56344	0.00512	3.56344	0.000529417	3.56344	0.01279	3.56344	0.01747	3.54814	0.00118	3.54814	0.01023	3.52795	0.01123	3.50799	0.01123	3.47847	0.12104	3.44944	0.03157	3.41147	0.20227
3.56328	0.04244	3.56328	0.00491	3.56328	0.00448	3.56328	0.0016	3.56328	0.01063	3.56328	0.01921	3.54798	0.00149	3.54798	0.00999	3.52779	0.01274	3.50783	0.01274	3.47831	0.11584	3.44929	0.03083	3.41132	0.17122
3.56311	0.04702	3.56311	0.00479	3.56311	0.00475	3.56311	0.00297	3.56311	0.00888	3.56311	0.02212	3.54782	0.00263	3.54782	0.00911	3.52763	0.01628	3.50767	0.01628	3.47816	0.10688	3.44913	0.02347	3.41117	0.1198
3.56294	0.04773	3.56294	0.00479	3.56294	0.00352	3.56294	0.00379	3.56294	0.00763	3.56294	0.02421	3.54765	0.0027	3.54765	0.01079	3.52747	0.01864	3.50751	0.01864	3.478	0.09182	3.44898	0.02651	3.41102	0.06341
3.56278	0.05221	3.56278	0.00599	3.56278	0.00146	3.56278	0.00447	3.56278	0.00848	3.56278	0.02563	3.54749	0.00301	3.54749	0.01547	3.52731	0.02184	3.50735	0.02184	3.47784	0.06934	3.44882	0.03942	3.41087	0.04597
3.56261	0.054	3.56261	0.00653	3.56261	0.000653651	3.56261	0.00575	3.56261	0.00978	3.56261	0.02562	3.54732	0.00367	3.54732	0.0158	3.52714	0.01805	3.50719	0.01805	3.47768	0.0614	3.44867	0.04459	3.41072	0.04753
3.56245	0.04723	3.56245	0.00657	3.56245	0.00151	3.56245	0.00767	3.56245	0.01152	3.56245	0.02382	3.54716	0.00531	3.54716	0.01184	3.52698	0.00999	3.50703	0.00999	3.47752	0.06089	3.44851	0.05077	3.41057	0.04505
3.56228	0.04345	3.56228	0.00571	3.56228	0.000206791	3.56228	0.00934	3.56228	0.01292	3.56228	0.02219	3.54699	0.0077	3.54699	0.01255	3.52682	0.00675	3.50687	0.00675	3.47737	0.05461	3.44836	0.06166	3.41041	0.04031
3.56212	0.03944	3.56212	0.0042	3.56212	0.000480136	3.56212	0.00953	3.56212	0.01349	3.56212	0.02152	3.54683	0.00897	3.54683	0.01396	3.52666	0.00487	3.50671	0.00487	3.47721	0.06081	3.4482	0.07359	3.41026	0.05225
3.56195	0.03832	3.56195	0.00324	3.56195	0.000705943	3.56195	0.01008	3.56195	0.01441	3.56195	0.02098	3.54667	0.01094	3.54667	0.01217	3.52649	0.00198	3.50655	0.00198	3.47705	0.06066	3.44804	0.09598	3.41011	0.06637
3.56179	0.03514	3.56179	0.00098898	3.56179	0	3.56179	0.00846	3.56179	0.01288	3.56179	0.01905	3.5465	0.00973	3.5465	0.01296	3.52633	0.00233	3.50639	0.00233	3.47689	0.06183	3.44789	0.10188	3.40996	0.07013
3.56162	0.03622	3.56162	0.00127	3.56162	0.000449236	3.56162	0.00678	3.56162	0.0133	3.56162	0.0194	3.54634	0.00908	3.54634	0.01228	3.52617	0.00181	3.50623	0.00181	3.47673	0.05606	3.44773	0.10475	3.40981	0.07087

## Sheet: Figure 1c)
Energy	MCD 5K	MCD 8K	MCD 16.2K	MCD 24K	MCD 32K	MCD 48K	MCD 64K	MCD 96K	MCD 128K	MCD 160K	MCD 224K	MCD 260K	MCD 300K	MD 192K
eV
	5.1K	8.5K	16.2K	24K	32K	48K	64K	96K	128K	160K	224K	260K	300K	192K
4.34081	-3.72358e-05	3.43249e-05	-2.05714e-06	-0.000503962	3.55126e-06	1.67182e-05	-1.86534e-05	-0.00195	0.00108	-0.000170983	0.000101262	0.000144137	-0.000125324	0.000113034
4.32522	-8.97624e-05	-6.78535e-05	1.93102e-05	-0.000228375	3.19174e-05	6.57412e-05	9.82689e-06	-0.000116424	9.22862e-05	-0.000120135	5.0811e-05	-6.72678e-05	-6.87036e-06	-3.18322e-05
4.30974	-0.000119775	-0.000156502	0.000113456	-0.000185705	0.000100841	0.000182858	0.000128809	7.71139e-05	-2.25462e-05	-0.000126837	-1.97347e-05	-0.000117496	8.34014e-05	-4.55034e-05
4.29437	-2.74035e-05	-0.000125564	0.000175154	-6.94762e-05	6.58925e-05	0.000193263	0.000190983	5.44101e-05	1.28158e-05	-6.14551e-05	-0.000113845	-4.49327e-05	2.22816e-05	5.57545e-06
4.27911	-0.000156809	-2.29891e-05	0.00023392	-2.48144e-05	-4.419e-05	0.000199255	0.0002878	-2.14812e-05	4.77385e-05	-2.67915e-05	-8.89498e-05	-2.08018e-05	-4.37988e-05	-4.17127e-05
4.26395	-6.14294e-06	0.000173003	0.000134238	7.80172e-05	-6.1727e-05	7.78471e-05	0.000146731	-9.57411e-06	3.32243e-05	-7.2372e-05	-7.42603e-05	1.93465e-05	-1.31615e-05	-5.00302e-05
4.24891	2.87147e-05	0.000105202	0.000126133	0.000101763	-8.0027e-05	1.38807e-05	0.000120952	-3.5649e-05	4.44618e-05	-8.42127e-05	-0.000105961	7.86454e-05	4.07081e-07	2.06988e-05
4.23397	-0.000211774	-6.05728e-05	7.77079e-05	5.87113e-05	-0.000221064	0.000153732	5.53953e-05	-6.50185e-05	2.13587e-05	-2.36819e-05	-8.04096e-05	3.54208e-05	1.20319e-05	-6.07384e-06
4.21913	-9.40684e-05	7.02328e-05	-4.32385e-05	4.74328e-05	-0.000180776	0.000265787	0.0001822	-5.42975e-05	6.32508e-05	-1.56481e-06	-8.20769e-05	8.46602e-06	-1.48427e-05	1.23478e-05
4.2044	2.85722e-05	-1.53669e-06	4.63343e-05	3.31187e-05	-9.38487e-05	5.12451e-05	0.000121569	-3.11777e-05	0.000103235	-4.13684e-05	-6.30169e-05	2.47399e-05	-4.86856e-05	1.72247e-05
4.18977	-1.6565e-05	-9.83199e-05	0.000146804	7.10708e-06	-5.30712e-05	2.43088e-05	4.27564e-05	-4.4059e-05	7.52115e-05	-7.77207e-05	3.84553e-05	-2.3947e-05	8.03999e-06	-4.22426e-05
4.17524	-5.77126e-05	-8.2923e-06	0.000107871	-0.00010045	-5.05242e-05	1.37779e-06	1.08624e-05	-6.42322e-05	6.85135e-05	-5.58376e-05	-2.6839e-05	-6.36408e-05	-2.51572e-05	-1.69114e-06
4.16082	-0.000142914	0.000109096	-5.11763e-06	-9.68507e-05	-5.55889e-05	5.21053e-05	0.000102709	-4.68587e-05	2.90864e-05	-4.04852e-05	-9.82116e-05	-5.31208e-05	-3.48306e-05	9.0592e-05
4.14649	-0.000196725	-0.000136234	-4.55604e-05	-9.83629e-05	-0.00010214	0.000125678	1.34195e-05	-0.000133149	-8.1271e-05	-4.72953e-05	-4.1018e-05	3.07941e-06	3.65698e-05	0.000105483
4.13226	-6.44893e-05	-0.000271461	-6.55746e-05	-0.000152676	-0.000259541	5.97334e-05	-1.63046e-05	-9.93813e-05	-0.000121047	-9.85333e-06	-1.57369e-05	6.52256e-05	1.62644e-05	4.51432e-05
4.11813	0.000105065	-0.000100177	-1.52676e-05	-0.000124525	-0.000157875	0.000117583	-2.13261e-05	6.46641e-06	-0.00012399	-1.58396e-05	-4.50262e-05	3.25692e-06	-1.32556e-05	-2.40719e-05
4.10409	0.000270219	0.000165862	0.000151032	0.000127467	-0.00010359	0.000101649	7.39683e-05	8.70534e-06	-4.88396e-05	-6.11615e-06	-4.6972e-05	-8.29434e-05	-2.87145e-05	-6.77729e-06
4.09015	0.000503995	0.000329852	0.000363722	0.00019017	0.000111469	0.000133686	0.000185484	2.23844e-05	0.000104011	4.28032e-06	2.06622e-05	-3.73893e-05	6.76782e-05	-3.0873e-05
4.07631	0.00052077	0.000501459	0.000477629	0.00028244	0.000133259	0.000126865	0.000130237	6.82878e-05	0.000204936	-1.10544e-05	4.13035e-05	3.77249e-05	0.000158084	1.88721e-05
4.06255	0.000525199	0.000480714	0.000476167	0.000160634	3.53645e-05	7.99328e-05	0.00011486	8.83095e-05	0.000181658	1.89464e-05	-1.70032e-05	7.37378e-05	0.000110103	0.000120166
4.04889	0.00054102	0.000454791	0.000327118	0.000141918	1.75846e-05	0.000113159	0.000101119	8.27944e-05	0.000128002	4.05416e-05	-4.73408e-05	0.000109866	5.65125e-05	0.000153811
4.03532	0.000568673	0.000503732	0.000354595	0.000146136	7.07987e-05	5.96924e-05	7.04272e-05	5.86037e-05	5.96974e-05	-5.3329e-05	-2.23502e-05	0.000118875	0.000112576	9.33166e-05
4.02185	0.000630177	0.000576608	0.000415604	0.000125284	7.95137e-05	3.5518e-05	4.23102e-06	-7.32163e-06	-3.94131e-05	-0.000138387	1.44237e-05	0.000110825	0.000128855	-6.05582e-06
4.00846	0.00061875	0.000633014	0.000417283	0.000231559	0.000116399	0.000100664	0.000121525	-1.84025e-05	-2.4559e-05	-9.25143e-05	1.6789e-05	7.14521e-05	6.48672e-05	-2.63079e-06
3.99516	0.000693632	0.000658506	0.000445283	0.000243143	0.000182661	0.00024551	0.000197906	4.8561e-06	1.55169e-05	-0.000101996	6.20754e-05	5.2045e-05	9.0783e-06	-1.83052e-06
3.98195	0.000713447	0.000567557	0.000485971	0.000185402	0.000217276	0.000302059	0.000196945	-4.93028e-06	-2.37171e-05	-0.00018299	8.36167e-06	1.21452e-05	1.25407e-05	-4.68169e-05
3.96882	0.000637053	0.000658165	0.000540072	0.000223797	0.000198739	0.00024456	0.000224943	3.13001e-05	-3.40439e-05	-0.000176558	-5.27388e-05	-1.06853e-05	2.69845e-05	-7.1021e-05
3.95579	0.000642109	0.000614427	0.000479841	0.000225074	0.000135739	0.000206824	0.000208422	3.98364e-05	1.60794e-05	-0.000132684	-4.10716e-05	3.07209e-05	1.72332e-05	-2.7016e-05
3.94283	0.000566642	0.0004324	0.000384812	0.000261294	0.000251653	0.000166334	0.000199256	6.32554e-05	5.94246e-05	-0.000130447	-7.60833e-05	-1.36316e-05	-2.59914e-05	1.24587e-05
3.92996	0.000457394	0.000354842	0.00033868	0.000175981	0.000261657	0.000277465	0.00020539	0.00011075	6.3105e-05	-6.58555e-05	-0.000101303	-6.86157e-05	-3.3109e-05	-2.25967e-05
3.91718	0.000449142	0.000387992	0.000325229	0.000221593	0.0001641	0.000281281	0.0001635	0.000104239	9.96808e-05	1.07098e-05	-3.77522e-05	-7.84775e-05	-2.25123e-06	-5.91967e-05
3.90448	0.000549473	0.000483556	0.000339835	0.000305662	0.000216877	0.0004323	0.00021601	0.000119569	9.27276e-05	2.78669e-05	-9.62982e-06	-9.67179e-05	-3.50374e-05	3.61038e-05
3.89186	0.000791905	0.000686043	0.000538045	0.000429664	0.00049366	0.000569714	0.000309708	0.000141249	0.000126427	4.22471e-06	-2.77456e-05	-4.127e-05	-0.00013008	0.000135149
3.87932	0.000854655	0.000992434	0.000959634	0.000408263	0.000646871	0.000716984	0.000488774	0.000236358	0.000213905	1.32516e-05	2.77811e-05	2.41027e-05	-0.00014121	0.000154193
3.86686	0.00125	0.00139	0.00112	0.000759896	0.000904532	0.00106	0.000734074	0.000416717	0.000329857	0.000131485	0.000127877	1.19559e-05	-8.48267e-05	0.000192192
3.85449	0.00187	0.00167	0.0013	0.00101	0.00122	0.000904883	0.000955292	0.000600395	0.000491503	0.000221795	0.0001701	3.64157e-05	-5.74302e-05	0.00024796
3.84219	0.00197	0.00149	0.00148	0.000884019	0.00114	0.000741617	0.000999056	0.000700542	0.000589117	0.000296238	0.000212631	7.74206e-05	-5.4864e-06	0.000276588
3.82997	0.00151	0.00122	0.00113	0.000682085	0.000787802	0.000673804	0.000768995	0.000705326	0.000680909	0.000438721	0.000287001	0.000126538	4.3932e-05	0.00033026
3.81782	0.00046265	0.000513439	0.000548939	0.000190267	0.000318848	0.00040096	0.000573738	0.000807868	0.000765086	0.000562405	0.000271556	0.00017844	3.56501e-05	0.000445467
3.80576	-0.000552108	-0.000417521	-0.000169361	-0.000336427	-0.000199464	3.89854e-05	0.000117925	0.000618524	0.000764475	0.00068737	0.000258223	0.000271627	7.07442e-05	0.000592775
3.79377	-0.00114	-0.00112	-0.000881193	-0.0007687	-0.000617261	-0.000395665	-0.000224999	0.000124685	0.000630046	0.000636529	0.000268786	0.000309409	8.93516e-05	0.000676202
3.78185	-0.00202	-0.00179	-0.00132	-0.0012	-0.000972219	-0.000633962	-0.000439399	-0.000193637	0.000362457	0.000519648	0.000329185	0.000281771	0.000114135	0.000643469
3.77001	-0.00286	-0.00237	-0.00183	-0.00164	-0.00126	-0.000772467	-0.000676853	-0.000360831	7.40282e-05	0.000409079	0.000451912	0.000356489	0.000172945	0.000680517
3.75825	-0.00383	-0.00302	-0.00241	-0.00197	-0.00149	-0.00111	-0.000925611	-0.000553558	-0.000163535	0.000180596	0.000532386	0.000445484	0.000202712	0.000623013
3.74655	-0.00508	-0.00414	-0.00309	-0.00249	-0.00196	-0.00145	-0.00111	-0.000772039	-0.000374993	-0.000150826	0.000475767	0.000485817	0.000276868	0.000405519
3.73493	-0.00723	-0.00598	-0.00452	-0.00341	-0.00266	-0.00177	-0.00125	-0.000911773	-0.000587704	-0.00039342	0.000318665	0.000565525	0.000332261	0.0002222
3.72338	-0.01052	-0.00864	-0.00648	-0.00469	-0.00376	-0.0023	-0.00151	-0.000996321	-0.000757864	-0.000568009	0.000219326	0.000525681	0.00031651	5.54504e-05
3.7119	-0.01373	-0.0113	-0.0083	-0.00608	-0.00487	-0.00309	-0.00204	-0.00124	-0.000929748	-0.000672969	0.000123368	0.000406422	0.000301802	-0.000223446
3.7005	-0.01408	-0.01165	-0.0087	-0.0065	-0.00538	-0.00348	-0.0028	-0.0016	-0.00107	-0.000814306	-0.00011945	0.000252371	0.000300957	-0.000447266
3.68916	-0.01227	-0.01018	-0.00778	-0.00596	-0.00507	-0.00347	-0.00308	-0.00196	-0.00124	-0.000916808	-0.0003265	8.56791e-05	0.000238627	-0.000518954
3.67789	-0.01026	-0.00875	-0.00657	-0.00521	-0.0044	-0.00335	-0.0029	-0.00217	-0.00131	-0.00097994	-0.000439471	-6.06626e-05	0.000135769	-0.00061488
3.66669	-0.0083	-0.00702	-0.00527	-0.00426	-0.00372	-0.00282	-0.00255	-0.00215	-0.00138	-0.00105	-0.000516089	-0.000175049	2.0143e-05	-0.000683902
3.65556	-0.00585	-0.00491	-0.00377	-0.00316	-0.00285	-0.00214	-0.00224	-0.00201	-0.00156	-0.00109	-0.000615077	-0.000301121	-1.25092e-05	-0.000649952
3.6445	-0.00287	-0.00239	-0.00194	-0.00164	-0.00154	-0.00133	-0.00159	-0.00176	-0.00166	-0.00124	-0.000648099	-0.000381154	-3.70369e-05	-0.000670852
3.6335	0.000587875	0.000501461	0.000272381	0.000112475	-3.50009e-05	-0.000438611	-0.000713133	-0.00146	-0.00157	-0.00139	-0.000616493	-0.000384336	-0.000145775	-0.000810327
3.62257	0.00323	0.00279	0.00202	0.00142	0.000915397	0.000376	-3.23156e-05	-0.00105	-0.00139	-0.00147	-0.000693581	-0.000396794	-0.000267194	-0.000875058
3.6117	0.00561	0.00459	0.00346	0.00252	0.00195	0.00109	0.000521543	-0.000517803	-0.00113	-0.00144	-0.00074666	-0.000489543	-0.000331178	-0.000990803
3.6009	0.00713	0.00615	0.00449	0.0033	0.00257	0.00152	0.00106	3.12726e-05	-0.000728296	-0.00122	-0.000692049	-0.00056757	-0.000419254	-0.00107
3.59017	0.00818	0.00692	0.005	0.00372	0.00292	0.0019	0.00141	0.000421307	-0.000273895	-0.000924688	-0.000738697	-0.000533396	-0.00052286	-0.00103
3.5795	0.00836	0.00704	0.00518	0.0038	0.00301	0.00205	0.00158	0.000661622	0.000114613	-0.000614899	-0.000814369	-0.000505535	-0.000539128	-0.000904375
3.56889	0.0079	0.00662	0.00496	0.00368	0.00296	0.00206	0.00165	0.000855488	0.000404024	-0.000274519	-0.000840865	-0.0005899	-0.000460911	-0.000768596
3.55834	0.00694	0.00579	0.0044	0.00332	0.00267	0.00188	0.00161	0.000975772	0.000594416	2.10034e-05	-0.000756034	-0.000696109	-0.000486564	-0.000543593
3.54786	0.00577	0.00486	0.00362	0.00277	0.00226	0.00162	0.00143	0.00102	0.00074272	0.000199144	-0.000600432	-0.000714072	-0.000522991	-0.000228066
3.53743	0.00461	0.00392	0.00296	0.00218	0.00182	0.00137	0.00117	0.00102	0.000821382	0.000314036	-0.000424291	-0.000669881	-0.000574608	5.74814e-06
3.52707	0.00355	0.00301	0.00231	0.00167	0.00133	0.00104	0.000952143	0.000935203	0.000766766	0.000412747	-0.000245991	-0.000582653	-0.000615836	0.000139218
3.51677	0.00258	0.00231	0.00174	0.00123	0.000999841	0.000782274	0.000718849	0.000792326	0.000672571	0.000485962	-0.000101438	-0.000481011	-0.000625627	0.000269915
3.50653	0.00189	0.00171	0.00124	0.00086721	0.000748842	0.000638582	0.000479355	0.000652682	0.000598387	0.0004459	2.19123e-05	-0.000378266	-0.000627713	0.000371762
3.49635	0.00137	0.00129	0.000916428	0.000604974	0.000512177	0.000400161	0.000266688	0.000551444	0.00051888	0.000374716	0.000121251	-0.000239892	-0.000556115	0.000413806
3.48623	0.00101	0.000943516	0.000696308	0.000422533	0.000325152	0.000226993	0.000149015	0.000463414	0.000401907	0.000333764	0.000182995	-0.000120918	-0.000515188	0.000419135
3.47616	0.000720787	0.000704457	0.000517648	0.000319509	0.000203932	0.000155154	4.57222e-05	0.000327955	0.000308082	0.000298116	0.000248889	-3.80712e-05	-0.000428212	0.000382746
3.46616	0.000559425	0.000551602	0.00030543	0.000199108	0.000133613	0.000105824	-6.899e-06	0.000232325	0.000240055	0.000272368	0.00027771	3.32089e-05	-0.00028625	0.000336823
3.45621	0.000446397	0.00045362	0.000230683	0.000165319	6.9988e-05	8.73057e-05	-2.53208e-05	0.000210562	0.000180878	0.000218321	0.000275619	0.000122194	-0.0001757	0.000298289
3.44632	0.000301465	0.000366273	0.000176697	0.000151651	4.44111e-05	7.27045e-05	-5.58711e-05	0.000166437	0.000134045	0.000129683	0.000257356	0.000193413	-8.43893e-05	0.000248449
3.43648	0.00024968	0.000281905	0.000162833	0.000110878	3.63831e-05	1.51694e-05	-6.36342e-05	8.91817e-05	9.34489e-05	8.1424e-05	0.000225622	0.000186149	-2.05539e-05	0.000180874
3.4267	0.000211231	0.000238711	0.000112064	2.9035e-05	1.79888e-05	-8.3383e-06	-1.27454e-05	5.02529e-05	7.76954e-05	6.9645e-05	0.000185811	0.000185952	1.68348e-05	0.000155578
3.41698	0.000139262	0.000142821	3.61293e-05	9.29047e-07	1.73504e-05	-1.46621e-05	-1.82456e-05	4.9548e-05	6.27415e-05	3.20369e-05	0.000136117	0.000195502	8.47792e-05	0.000139001
3.40731	0.000104115	0.000103858	2.11039e-06	2.50086e-06	3.34241e-05	-1.01693e-05	-7.15679e-05	3.54179e-05	2.78453e-05	-2.11179e-05	0.000108679	0.000175548	9.1061e-05	0.000112606
3.39769	8.24073e-05	8.83303e-05	9.82667e-06	-4.39683e-05	-4.72145e-06	-1.38963e-05	-0.000121569	6.23332e-06	-2.47894e-05	-4.12921e-05	0.000102988	0.000139347	7.61839e-05	8.25596e-05
3.38813	4.2684e-05	5.17559e-05	2.33312e-05	-3.05067e-05	-4.34254e-06	-2.64404e-05	-0.00012147	-1.97728e-05	-4.79717e-05	-5.30584e-05	8.10161e-05	0.000118388	7.76662e-05	3.9704e-05
3.37863	-1.32382e-05	2.96759e-05	-2.05151e-05	-3.79422e-05	-5.51979e-05	-4.77807e-05	-0.000129992	-3.43653e-05	-3.32113e-05	-5.8958e-05	6.20659e-05	8.29198e-05	0.000101975	1.73362e-05
3.36917	-2.63802e-05	8.25863e-06	-3.71015e-05	-2.88543e-05	-6.05016e-05	-4.56697e-05	-0.000137244	-2.363e-05	-2.88692e-05	-5.65847e-05	5.27358e-05	6.64411e-05	0.000102311	2.05281e-05
3.35977	-3.99184e-05	-1.9487e-06	-1.31255e-05	-2.5562e-05	-9.15715e-05	-4.6859e-05	-9.36681e-05	-3.05494e-05	-2.42807e-05	-5.85558e-05	3.55613e-05	7.41952e-05	9.22084e-05	1.23297e-05
3.35043	-7.47025e-05	-3.15884e-05	-1.08367e-05	-2.83498e-05	-8.47562e-05	-5.02927e-05	-9.51138e-05	-4.56559e-05	-3.55691e-05	-6.89462e-05	1.6113e-05	5.98387e-05	7.23002e-05	-7.18577e-06
3.34113	-5.36978e-05	-4.40697e-05	-1.82967e-05	-6.20444e-05	-6.25356e-05	-6.53763e-05	-0.000106439	-6.16852e-05	-6.25419e-05	-9.26887e-05	8.69837e-06	5.08206e-05	3.95287e-05	-3.09589e-05
3.33188	-5.37534e-05	-4.13684e-07	7.41536e-07	-3.27574e-05	-5.51906e-05	-8.08923e-05	-0.000114739	-5.69898e-05	-7.01039e-05	-8.48208e-05	-4.25894e-06	2.89095e-05	2.64457e-05	-4.41907e-05
3.32269	-5.57233e-05	-4.68362e-05	-1.46975e-05	-5.58386e-05	-6.26568e-05	-8.90081e-05	-9.53114e-05	-3.76097e-05	-5.37615e-05	-6.95021e-05	-2.36348e-05	1.16142e-05	1.93686e-05	-2.79231e-05
3.31355	-7.50656e-05	-7.64575e-05	-6.0806e-05	-9.01093e-05	-3.56634e-05	-0.000100978	-0.000107675	-2.73594e-05	-4.68674e-05	-8.93704e-05	-1.59618e-05	1.6964e-05	5.08699e-06	-1.34262e-06
3.30445	-0.000111814	-6.13518e-05	-5.63384e-05	-0.000131166	-1.60323e-05	-8.17223e-05	-0.000100523	-4.04261e-05	-6.21866e-05	-0.000110606	-7.57722e-06	7.15146e-06	6.93522e-06	-3.41812e-06
3.29541	-0.000118544	-4.00597e-05	-5.03651e-05	-0.000114133	-4.9759e-05	-7.97434e-05	-0.000103725	-4.93864e-05	-8.11608e-05	-0.000108344	-7.09672e-06	5.51673e-06	1.29953e-05	-7.98902e-06
3.28642	-0.000129757	-4.22145e-05	-5.93889e-05	-5.99342e-05	-6.26552e-05	-6.21218e-05	-0.000107183	-3.69863e-05	-8.18944e-05	-8.95181e-05	-2.36916e-06	1.60007e-05	1.06886e-05	-1.829e-05
3.27747	-0.000108182	-6.8209e-05	-3.26057e-05	-6.3344e-05	-6.72758e-05	-4.17848e-05	-0.000110222	-2.40218e-05	-8.19487e-05	-8.27732e-05	-2.67935e-05	1.86063e-05	9.62956e-08	-1.9443e-05
3.26858	-0.000138894	-9.43526e-05	-3.52374e-05	-8.90255e-05	-8.60937e-05	-5.58381e-05	-0.000110893	-1.94571e-05	-7.29448e-05	-7.9716e-05	-5.55515e-05	-5.61753e-06	-2.66729e-06	-1.33433e-07
3.25973	-0.000151264	-8.55567e-05	-2.21851e-05	-0.000137513	-8.92509e-05	-7.23287e-05	-0.000121199	-4.63378e-05	-6.4755e-05	-8.57484e-05	-5.75539e-05	-3.00897e-05	-9.99043e-06	6.0536e-09
3.25093	-0.000143031	-7.21866e-05	-1.29617e-05	-0.00012105	-9.98141e-05	-7.57328e-05	-9.04535e-05	-7.52639e-05	-6.52682e-05	-9.20559e-05	-3.71055e-05	-2.59117e-05	-2.84498e-05	-1.38448e-05
3.24217	-0.000103544	-5.59352e-05	-1.56887e-05	-9.68701e-05	-6.1241e-05	-7.91297e-05	-0.000114235	-8.6439e-05	-5.97882e-05	-8.2893e-05	-3.51304e-05	-1.57234e-05	-3.33217e-05	-1.95764e-05
3.23347	-0.000112702	-3.17309e-05	-1.33187e-05	-8.80874e-05	-9.3348e-05	-8.4578e-05	-0.000119451	-6.96431e-05	-5.55522e-05	-5.51657e-05	-2.62841e-05	-1.11864e-05	-2.06186e-05	-1.53114e-05
3.22481	-0.000101339	-3.67442e-05	-3.57202e-05	-9.2262e-05	-8.37847e-05	-7.34259e-05	-0.000105966	-4.54469e-05	-6.90418e-05	-4.37644e-05	-1.78922e-05	-1.59602e-05	-2.0853e-05	-9.15847e-06
3.21619	-9.27505e-05	-4.70061e-05	-2.73183e-05	-0.000100272	-8.20434e-05	-9.63444e-05	-0.000130351	-3.22135e-05	-7.12254e-05	-7.27406e-05	-3.07971e-05	-1.88823e-05	-2.87741e-05	-6.56126e-06
3.20763	-0.000133289	-6.62499e-05	-2.76751e-05	-0.000109225	-9.00501e-05	-9.37182e-05	-0.000141439	-2.42812e-05	-4.40628e-05	-9.21903e-05	-3.31562e-05	-2.82604e-05	-4.30815e-05	-7.03846e-06
3.19911	-0.000153841	-7.74585e-05	-3.60927e-05	-0.000128755	-9.40252e-05	-7.56212e-05	-0.000128472	-8.46642e-06	-3.22391e-05	-7.89919e-05	-1.85798e-05	-2.91564e-05	-3.69589e-05	1.31508e-06
3.19063	-0.000166518	-5.35159e-05	-2.89559e-05	-0.000116708	-9.70606e-05	-6.98791e-05	-0.00011076	-6.31896e-06	-3.73039e-05	-7.10353e-05	-1.78547e-05	-1.91032e-05	-1.33294e-05	5.65911e-06
3.1822	-0.000152275	-4.15577e-05	-2.2912e-05	-0.000129477	-9.59956e-05	-7.08135e-05	-0.00012644	-8.48099e-06	-4.97985e-05	-5.92309e-05	-2.47669e-05	-8.17929e-06	-4.64516e-06	-3.86994e-06
3.17381	-0.000155012	-6.32915e-05	-1.4739e-05	-0.000115839	-8.82493e-05	-6.00533e-05	-0.000129422	-9.78792e-06	-6.17851e-05	-4.63154e-05	-3.02464e-05	-1.17812e-06	-2.92505e-06	-1.35045e-05
3.16547	-0.000169532	-5.14377e-05	-2.90034e-05	-0.000104253	-9.13484e-05	-4.50048e-05	-0.000100589	-2.09067e-05	-5.49659e-05	-3.04386e-05	-3.84455e-05	-7.87408e-06	-6.68097e-06	-1.75958e-05
3.15717	-0.000169383	-6.22621e-05	-6.289e-05	-0.000101671	-6.96025e-05	-5.64345e-05	-0.000104119	-1.48173e-05	-4.73118e-05	-3.83657e-05	-3.37934e-05	-9.47828e-06	-1.71793e-05	-2.33933e-05
3.14891	-0.000113847	-7.99029e-05	-5.93734e-05	-0.000104874	-7.32103e-05	-7.4808e-05	-9.6106e-05	-5.25304e-08	-4.37322e-05	-7.37116e-05	-2.47076e-05	-1.95316e-05	-2.31416e-05	-1.26187e-05
3.1407	-0.00014247	-5.98896e-05	-2.16062e-05	-0.000114436	-6.08613e-05	-7.06563e-05	-8.22525e-05	6.33122e-06	-3.64491e-05	-6.89742e-05	-1.64973e-05	-2.46559e-05	-4.69811e-06	1.00715e-05
3.13253	-0.000166044	-7.15859e-05	-3.67185e-05	-0.000107494	-7.78357e-05	-4.83486e-05	-9.30192e-05	9.14719e-06	-2.17698e-05	-4.90595e-05	1.16609e-06	-1.25832e-05	7.8076e-06	-2.88369e-06
3.1244	-0.000152089	-2.71031e-05	-3.91211e-05	-0.000135154	-9.27236e-05	-2.16553e-05	-9.28523e-05	9.3425e-06	-2.04625e-05	-3.2204e-05	-5.32091e-06	1.06619e-06	-3.21698e-06	-3.0185e-05
3.11631	-0.000100207	-2.55503e-05	-5.59242e-05	-0.000139272	-9.19468e-05	-1.73671e-05	-6.97092e-05	1.60043e-05	-2.77597e-05	-2.4479e-05	-2.41285e-05	-3.72384e-06	-1.99874e-05	-3.47566e-05
3.10827	-7.6326e-05	-5.15516e-05	-5.44751e-05	-0.000168186	-8.02166e-05	-8.61497e-06	-8.38348e-05	1.01973e-05	-2.35589e-05	-4.63117e-05	-1.64109e-05	-2.08262e-05	-3.26344e-05	-2.57228e-05
3.10027	-0.000105988	-4.73356e-05	-5.51756e-05	-0.000160342	-6.41557e-05	-1.66845e-05	-0.00011211	-4.0603e-06	-2.04575e-05	-7.08289e-05	1.16086e-06	-2.59891e-05	-2.51013e-05	-2.02332e-05
3.09231	-0.000109494	-4.97349e-05	-3.98836e-05	-0.000124493	-7.1292e-05	-1.57925e-05	-9.15172e-05	-5.38314e-06	-3.22344e-05	-8.14008e-05	-2.91869e-06	-2.44949e-05	-1.64828e-05	-1.89226e-05
3.08438	-0.00011597	-5.0618e-05	-2.24181e-05	-9.78771e-05	-5.69806e-05	-2.14757e-05	-8.53752e-05	-1.31523e-05	-4.16753e-05	-8.65996e-05	-1.66578e-05	-2.93455e-06	-1.11803e-05	-1.37739e-05
3.0765	-8.75195e-05	-7.75504e-05	-1.98368e-05	-0.00010923	-5.63151e-05	-2.97577e-05	-8.25291e-05	-1.69888e-05	-3.76511e-05	-9.21114e-05	-2.46324e-05	1.02629e-05	-4.8492e-06	-1.63227e-05
3.06866	-7.4697e-05	-6.99388e-05	-4.14879e-05	-0.000117523	-6.24452e-05	-2.6997e-05	-8.395e-05	-9.08e-06	-2.9698e-05	-9.12254e-05	-2.11088e-05	-4.01431e-06	5.87154e-06	-1.62107e-05
3.06086	-0.000109563	-6.19283e-05	-4.92957e-05	-0.000103831	-6.6196e-05	-3.87342e-05	-8.52264e-05	-5.92159e-06	-2.25078e-05	-6.83842e-05	-1.86425e-05	-5.93669e-06	9.04758e-07	-4.11646e-06
3.0531	-0.000103883	-5.13557e-05	-4.05862e-05	-8.46113e-05	-7.11293e-05	-3.97148e-05	-7.61649e-05	2.45642e-06	-2.3873e-05	-3.99115e-05	-2.04285e-05	1.63257e-07	6.28751e-06	-8.24696e-06
3.04538	-9.97901e-05	-6.01258e-05	-2.75479e-05	-8.75747e-05	-0.000100514	-1.26842e-05	-6.48628e-05	-1.27099e-06	-2.85001e-05	-3.7231e-05	-1.72495e-05	-8.60682e-08	-1.86234e-07	-2.1451e-05

## Sheet: Figure 1d)
Energy	I5 Norm	8.5 K Norm	16.2 K Norm	24.2 K Norm	32.2 K Norm	48.2 K Norm	64.4 K Norm	Intensity 96.4 K	128.4 K Norm	160.4 K Norm	192 K Norm	224 K Norm	260 K Norm	300 K Norm	Inset-Energy	Inset - Ligand field
eV	arb. u.	arb. u.	arb. u.	arb. u.	arb. u.	arb. u.	arb. u.	arb. u.	arb. u.	arb. u.	arb. u.	arb. u.	arb. u.	arb. u.	eV	arb. u.
	5.2 K	8.5 K	16.2 K	24.2 K	32.2 K	48.3 K	64.4 K	96.4 K	128.4 K	160.4 K	192 K	224 K	260 K	300 K		arb. u.
4.06557	0.74139	0.74392	0.74067	0.74459	0.74371	0.7476	0.75507	0.7629	0.76487	0.79211	0.70557	0.7183	0.74145	0.7682	2.48	0.00799
4.06291	0.74275	0.74024	0.73871	0.73526	0.73931	0.73971	0.75227	0.76094	0.7634	0.78674	0.70826	0.71952	0.74076	0.77181	2.47901	0.0068
4.06025	0.74151	0.73931	0.7361	0.73661	0.73731	0.73909	0.74811	0.76046	0.76736	0.77828	0.71088	0.71836	0.74505	0.77549	2.47802	0.00476
4.05759	0.73611	0.73836	0.73151	0.73579	0.7364	0.73842	0.74542	0.75864	0.7677	0.77896	0.71083	0.72166	0.74596	0.7692	2.47703	0.00578
4.05494	0.73237	0.73006	0.73053	0.7297	0.73116	0.73407	0.74133	0.75223	0.7603	0.7839	0.71502	0.71857	0.74303	0.76715	2.47604	0.0085
4.05229	0.7286	0.725	0.72861	0.72536	0.72732	0.72923	0.73694	0.75409	0.76074	0.7712	0.71362	0.72159	0.74393	0.77034	2.47505	0.00561
4.04964	0.7232	0.72295	0.72276	0.72437	0.72048	0.7268	0.73138	0.74854	0.76112	0.76882	0.71693	0.72419	0.75019	0.78326	2.47406	0.00595
4.047	0.71931	0.71705	0.72011	0.7181	0.7185	0.72051	0.72957	0.74417	0.75866	0.77345	0.71842	0.72671	0.75097	0.77393	2.47308	0.00476
4.04436	0.71687	0.71316	0.71276	0.71427	0.71504	0.72156	0.72554	0.74412	0.75521	0.76671	0.71803	0.7268	0.75165	0.77305	2.47209	0.0051
4.04172	0.71424	0.71199	0.71268	0.71178	0.71281	0.71667	0.72308	0.74234	0.75478	0.76263	0.71626	0.72493	0.75193	0.77387	2.4711	0.00646
4.03909	0.71174	0.70843	0.70825	0.71146	0.70991	0.70923	0.71847	0.73736	0.75108	0.77205	0.71481	0.73223	0.74779	0.76408	2.47012	0.00799
4.03646	0.70725	0.70752	0.7062	0.70605	0.70773	0.7075	0.71468	0.73478	0.74778	0.76361	0.71473	0.7262	0.75221	0.77538	2.46914	0.00527
4.03383	0.70126	0.70501	0.70288	0.70491	0.70481	0.70379	0.71435	0.73293	0.74625	0.76479	0.72063	0.73365	0.75672	0.78033	2.46815	0.0068
4.03121	0.70215	0.70143	0.69984	0.70153	0.70073	0.70718	0.70602	0.72608	0.74186	0.75939	0.7203	0.73147	0.75552	0.77832	2.46717	0.00578
4.02859	0.70066	0.70134	0.70062	0.7023	0.69942	0.70392	0.70721	0.72583	0.73679	0.7631	0.72036	0.73329	0.75611	0.76982	2.46619	0.00544
4.02597	0.70065	0.70149	0.69815	0.70092	0.69744	0.70271	0.70379	0.71959	0.73873	0.75794	0.7151	0.73239	0.75323	0.77428	2.46521	0.00442
4.02336	0.69879	0.69522	0.69695	0.70048	0.69832	0.70152	0.70323	0.71873	0.73409	0.75757	0.72029	0.72829	0.74876	0.77112	2.46423	0.00476
4.02075	0.69859	0.69735	0.69541	0.69756	0.69728	0.70132	0.70087	0.71538	0.73286	0.75605	0.71597	0.73314	0.75246	0.77315	2.46325	0.00544
4.01815	0.69886	0.69702	0.69536	0.69592	0.69592	0.6968	0.70042	0.71349	0.72931	0.7502	0.71767	0.7309	0.75463	0.77815	2.46227	0.00493
4.01554	0.69686	0.69616	0.69304	0.69741	0.69595	0.69498	0.69683	0.7117	0.72679	0.74205	0.71393	0.73217	0.75577	0.77495	2.46129	0.00612
4.01294	0.69555	0.69573	0.69392	0.69677	0.69226	0.69504	0.69626	0.7092	0.72378	0.73953	0.71563	0.73841	0.75475	0.77399	2.46032	0.00629
4.01035	0.69446	0.69528	0.6933	0.69365	0.69385	0.69656	0.69407	0.70806	0.7247	0.74449	0.71449	0.73376	0.75854	0.77252	2.45934	0.00629
4.00776	0.69784	0.69615	0.6958	0.69251	0.69068	0.69439	0.69548	0.7058	0.72197	0.7371	0.71572	0.73562	0.75921	0.76468	2.45837	0.00816
4.00517	0.69652	0.69554	0.6934	0.69524	0.68988	0.69489	0.69597	0.70432	0.7192	0.7389	0.7107	0.7311	0.75685	0.7813	2.45739	0.00799
4.00258	0.69543	0.6975	0.69457	0.69728	0.6903	0.69253	0.6944	0.7005	0.71671	0.73735	0.71077	0.72696	0.76096	0.77597	2.45642	0.00646
4	0.69616	0.69407	0.69377	0.69553	0.69428	0.69071	0.68896	0.70049	0.7136	0.73322	0.7073	0.73268	0.75721	0.77526	2.45545	0.00782
3.99742	0.6985	0.69654	0.69449	0.69611	0.69365	0.69479	0.69177	0.69782	0.71126	0.73075	0.7088	0.72968	0.75921	0.77525	2.45447	0.00799
3.99485	0.69664	0.69901	0.69588	0.69848	0.69649	0.69522	0.69134	0.69919	0.7084	0.73125	0.70616	0.72769	0.76258	0.78252	2.4535	0.00646
3.99227	0.70103	0.6978	0.69728	0.69905	0.69593	0.69655	0.69256	0.69971	0.70765	0.72712	0.70332	0.73216	0.76036	0.77359	2.45253	0.00646
3.9897	0.70034	0.70102	0.70035	0.70156	0.69562	0.69665	0.69312	0.69431	0.70537	0.72402	0.70493	0.72895	0.75679	0.77324	2.45156	0.00544
3.98714	0.70012	0.70149	0.70205	0.7	0.69757	0.69978	0.69495	0.6983	0.70618	0.72014	0.7031	0.72858	0.75888	0.77041	2.45059	0.00765
3.98458	0.70347	0.70204	0.7015	0.7019	0.69786	0.69861	0.6936	0.69857	0.70372	0.71705	0.70398	0.73019	0.75354	0.77393	2.44962	0.00629
3.98202	0.70671	0.70589	0.70121	0.70364	0.69842	0.70038	0.69628	0.6988	0.70107	0.71793	0.70161	0.72745	0.75354	0.77518	2.44866	0.00544
3.97946	0.70561	0.70619	0.70679	0.7058	0.7036	0.70092	0.69755	0.69598	0.70268	0.71844	0.7019	0.72357	0.75028	0.77224	2.44769	0.00612
3.97691	0.71049	0.70951	0.71139	0.70985	0.70353	0.70365	0.69624	0.69929	0.70208	0.71567	0.69574	0.72114	0.75904	0.77256	2.44672	0.00816
3.97436	0.71116	0.7139	0.71021	0.7107	0.70476	0.70354	0.70135	0.69643	0.70296	0.71425	0.69707	0.72364	0.75133	0.77032	2.44576	0.00731
3.97181	0.71713	0.71421	0.71515	0.713	0.71108	0.70881	0.70418	0.70111	0.70083	0.71469	0.69676	0.71952	0.75471	0.76762	2.44479	0.00765
3.96927	0.72005	0.7194	0.71638	0.71634	0.71181	0.70923	0.70567	0.69878	0.70307	0.70841	0.69433	0.71865	0.74674	0.77152	2.44383	0.00765
3.96673	0.71946	0.72084	0.71729	0.7188	0.7155	0.71387	0.70605	0.70109	0.69739	0.70479	0.69195	0.71856	0.75228	0.76768	2.44287	0.00697
3.96419	0.72519	0.72244	0.72095	0.72198	0.71839	0.71854	0.71037	0.70135	0.70303	0.71312	0.69246	0.71763	0.75193	0.76288	2.44191	0.00493
3.96166	0.72987	0.73092	0.72438	0.72423	0.72351	0.71776	0.71176	0.7088	0.70381	0.70779	0.69179	0.71262	0.74738	0.77386	2.44094	0.00493
3.95913	0.73358	0.73316	0.72952	0.72925	0.72784	0.72213	0.71406	0.70341	0.70192	0.70486	0.69173	0.71484	0.74818	0.7629	2.43998	0.00374
3.9566	0.73829	0.73808	0.73237	0.73313	0.72789	0.72556	0.71821	0.71057	0.7051	0.70728	0.69012	0.71409	0.74606	0.77153	2.43902	0.00748
3.95408	0.73915	0.74097	0.73529	0.73604	0.73209	0.72803	0.71918	0.71038	0.70609	0.70819	0.69014	0.71263	0.74466	0.76959	2.43807	0.00595
3.95156	0.74523	0.74412	0.73752	0.73958	0.73429	0.72928	0.72158	0.71463	0.70541	0.70328	0.68673	0.70963	0.74378	0.76838	2.43711	0.00476
3.94904	0.74768	0.74638	0.74294	0.74317	0.73777	0.73349	0.72613	0.71137	0.70595	0.70965	0.69138	0.714	0.74161	0.768	2.43615	0.00748
3.94653	0.75021	0.7535	0.74665	0.74434	0.74434	0.73645	0.72798	0.71517	0.70655	0.70766	0.68817	0.70873	0.73854	0.76842	2.43519	0.00799
3.94402	0.75424	0.75549	0.75164	0.74942	0.74473	0.73864	0.72985	0.71948	0.70707	0.71422	0.68855	0.70781	0.74439	0.76209	2.43424	0.00595
3.94151	0.7563	0.75787	0.75368	0.75657	0.74779	0.74278	0.73232	0.72233	0.7101	0.70677	0.68816	0.7098	0.74059	0.76726	2.43328	0.0068
3.93901	0.76128	0.76009	0.75753	0.75803	0.75025	0.74407	0.73515	0.72224	0.71296	0.71069	0.68576	0.70676	0.73585	0.7695	2.43233	0.00374
3.93651	0.76824	0.76779	0.75953	0.76138	0.75612	0.74875	0.73912	0.72764	0.7118	0.70525	0.68613	0.70407	0.73366	0.7697	2.43137	0.00425
3.93401	0.77094	0.77329	0.76743	0.76577	0.76041	0.74969	0.74355	0.72768	0.71584	0.7065	0.68415	0.70895	0.73743	0.76048	2.43042	0.00816
[truncated: 949 more rows]

## Sheet: Figure 2a)
Temperature	2% Mn shift in MCD	Temperatur	0% Mn shift in PL	Temperature	0% Mn shift in Abs	Temperature	shift CdSe / ZnS in abs	shift CdSe / amines in abs	Temperature	guide to the eye
[truncated: 1,001 more rows]

[truncated: 4 more sheets: Figure 2b), Figure 2c), Figure 3b), Figure 3c)]
